# Supplementary material for: Impact on the Leishmania mexicana transcriptome due to knockout of genes encoding orthologs of methyltransferases involved in m1A and m5C mRNA modifications
Source: Parasit Vectors. 2025 Jul 31;18:315. doi: 10.1186/s13071-025-06969-8 (PMC12315365; doi:10.1186/s13071-025-06969-8)
Supplement: Supplementary file 1 — Additional file 1: Table S1. Sequences of the oligonucleotides used in the amplifications. Homologous sequence in capital letters and primer binding site in lower case letters. The lower case initial part of the sequence indicates the T7 RNA Pol promoter region, the target gene in capital letters and the lowercase final part indicates the Cas9 binding region. [file 13071_2025_6969_MOESM1_ESM.xlsx]

## Sheet: Table S1
Primers designed for amplification of DNA donors templates
Gene	Sense	Sequence 5' - 3'
LmexTRMT61A	Forward	CGCCGACTCCCCCCCGGCTCGTTCACTATCgtataatgcagacctgctgc
	Reverse	GGGCGAGCGCGCTTAGAGAATGCAGAAAGAccaatttgagagacctgtgc
LmexNSUN2 2540	Forward	AAGCACACGCGGCGTGTCTTCCGGAGTCCCgtataatgcagacctgctgc
	Reverse	GAGAGAGGCGGTTGGAGATGCGCCGTGCCAccaatttgagagacctgtgc
LmexNSUN2 2170	Forward	CACACCTGCACCGAACACATCTGCGTGCACgtataatgcagacctgctgc
	Reverse	GGGGGCGTGGGGGCGTCGCTATTCAGCCCCccaatttgagagacctgtgc
Primers designed for amplification of sgRNAs
Gene	Sense	Sequence 5'-3'
sgRNA universal	Reverse	aaaagcaccgactcggtgccactttttcaagttgataacggactagcctt attttaacttgctatttctagctctaaaac
5’sgRNA - LmexTRMT61A	Forward	gaaattaatacgactcactataggTGTGTGCGCGTTGACGCGAG gttttagagctagaaatagc
3’sgRNA - LmexTRMT61A	Forward	gaaattaatacgactcactataggGAGAGCGAGAGACGGCGACA gttttagagctagaaatagc
5’sgRNA-LmexNSUN2 2540	Forward	gaaattaatacgactcactataggGCTACCAACTCAGAGAGGAA gttttagagctagaaatagc
3’sgRNA-LmexNSUN2 2540	Forward	gaaattaatacgactcactataggAAAGACGACCAATGCAGCAG gttttagagctagaaatagc
5’sgRNA-LmexNSUN2 2170	Forward	gaaattaatacgactcactataggACGCACGGCGCGGTAATTGA gttttagagctagaaatagc
3’sgRNA-LmexNSUN2 2170	Forward	gaaattaatacgactcactataggCAGCAGTGAGGTTCTTTTCC gttttagagctagaaatagc
Primers used for knock out confirmation PCRs
Gene	Sense	Sequence 5'-3'
LmexTRMT61A	Forward (IR)	TCGTTCGTTGCCGTACCTGG
	Reverse (CDS)	CGCCTCCACTACCTTCTTGCC
LmexNSUN2 2540	Forward (IR)	CGATGCACGTTGCACATGCTC
	Reverse (CDS)	GCTCCACCTGCAGCAGGAGA
LmexNSUN2 2170	Forward (IR)	TTCTGCTGCTGTCGTCGTCG
	Reverse (CDS)	TGCCAGCGATCGGATACCAC
Puromycin (PAC)	Reverse (CDS)	CACCATGTCCTCGGCGGTTCA
Blasticidin (BSD)	Reverse (CDS)	CACTATCGCTTTGATCCCAGGA
