# Supplementary material for: Impact on the Leishmania mexicana transcriptome due to knockout of genes encoding orthologs of methyltransferases involved in m1A and m5C mRNA modifications
Source: Parasit Vectors. 2025 Jul 31;18:315. doi: 10.1186/s13071-025-06969-8 (PMC12315365; doi:10.1186/s13071-025-06969-8)
Supplement: Supplementary file 3 — Additional file 3: Table S2. Comparative analysis of gene expression between Leishmania mexicana strains T7/Cas9 vs WT. [file 13071_2025_6969_MOESM3_ESM.xlsx]

## Sheet: Table S2
Comparative analysis of gene expression between L. mexicana strains
T7/Cas9 vs WT	Gene	Log2FoldChange	P - value
	TRMT61A	0.0342924	0.04
	NSUN2 2170	-0.174767	0.02
	NSUN2 2540	-0.327964	0.04
