# Supplementary material for: Impact on the Leishmania mexicana transcriptome due to knockout of genes encoding orthologs of methyltransferases involved in m1A and m5C mRNA modifications
Source: Parasit Vectors. 2025 Jul 31;18:315. doi: 10.1186/s13071-025-06969-8 (PMC12315365; doi:10.1186/s13071-025-06969-8)
Supplement: Supplementary file 5 — Additional file 5: Table S3. Complete list of the differentially expressed genes in the cell line containing a single knockout of TRMT61A gene. [file 13071_2025_6969_MOESM5_ESM.xlsx]

## Sheet: TRMT61A SKO vs T7Cas9
id	baseMean	log2FoldChange	lfcSE	stat	pvalue	padj
LmxM.26.0390	1421.6	-0.269627	0.112943	-2.3873	0.0169729	0.0374909
LmxM.15.1000	19202.1	-0.385394	0.233085	-1.65345	0.0982397	0.164843
LmxM.31.0840	2562.28	1.31805	0.130129	10.1288	4.11877e-24	2.79702e-22
LmxM.18.1640	2239.15	0.308891	0.0802299	3.85007	0.000118084	0.000465594
LmxM.24.1160	1117.61	-0.242221	0.164808	-1.46972	0.141639	0.222533
LmxM.06.1120	487.749	0.0752136	0.166975	0.450447	0.652388	0.736255
LmxM.34.2725	513.053	-0.177243	0.275282	-0.64386	0.519666	0.621195
LmxM.36.4690	444.535	-0.053918	0.252807	-0.213277	0.831111	0.879716
LmxM.17.0410	206.117	-0.961123	0.686049	-1.40095	0.161228	0.247999
LmxM.29.2540	717.718	0.105908	0.157843	0.670969	0.50224	0.605118
LmxM.24:ncRNA:rfamscan:759230-759319	602.114	0.418975	0.151115	2.77255	0.00556189	0.0142998
LmxM.34.0800	1537.74	-0.751385	0.0904392	-8.30818	9.71812e-17	2.82169e-15
LmxM.30.0910	74.0025	0.543751	0.448933	1.21121	0.225816	0.32519
LmxM.33.1010	860.657	-0.490749	0.0859297	-5.71106	1.12277e-08	9.67068e-08
LmxM.22.0460	8449.91	-0.414873	0.223265	-1.85821	0.0631393	0.114
LmxM.07.0370	136.243	0.0509463	0.502471	0.101392	0.91924	0.944056
LmxM.36.0300	534.416	-0.164081	0.0933515	-1.75767	0.0788037	0.136696
LmxM.04.0250	1269.47	0.137888	0.0709737	1.94281	0.0520391	0.09756
LmxM.29.3730	9729.62	-0.402691	0.24321	-1.65574	0.097775	0.164197
LmxM.27.0690	1285.35	-0.508859	0.0748196	-6.80114	1.03795e-11	1.44312e-10
LmxM.16.1300	2234.77	0.226029	0.0680074	3.32359	0.000888666	0.0028369
LmxM.31.2490	1216.51	-0.209515	0.102034	-2.05338	0.040036	0.078309
LmxM.10.1230	790.086	-0.416794	0.160345	-2.59935	0.00933992	0.0223815
LmxM.02.0650	761.447	0.738172	0.140638	5.24874	1.53146e-07	1.08952e-06
LmxM.34.1110	1389.39	0.208134	0.163097	1.27614	0.201906	0.297216
LmxM.23.1410	1302.64	0.778889	0.0958252	8.12822	4.35631e-16	1.16599e-14
LmxM.16.0005	809.368	-0.0994493	0.0837934	-1.18684	0.235291	0.336358
LmxM.34.1900	875.987	0.156897	0.152452	1.02916	0.303407	0.411741
LmxM.26.0410	468.231	-0.502636	0.199751	-2.51632	0.0118589	0.0274569
LmxM.25.1520	1739.93	-0.793662	0.097064	-8.17669	2.91759e-16	7.96474e-15
LmxM.10.1250	186.715	-0.104481	0.469674	-0.222454	0.823961	0.873724
LmxM.32.2440	3266.35	0.450568	0.113818	3.95868	7.53637e-05	0.000310408
LmxM.34.5230	560.714	-0.235024	0.182772	-1.28588	0.198484	0.293387
LmxM.34.4760	504.764	0.844191	0.224848	3.7545	0.00017369	0.00065983
LmxM.07.0831	409.607	-0.127703	0.15237	-0.838107	0.40197	0.513171
LmxM.27.1410	223.42	0.456897	0.167461	2.72838	0.00636463	0.0161116
LmxM.15.0990	1422.01	0.159105	0.12903	1.23308	0.217546	0.315659
LmxM.33.0210	1074.81	-0.00943512	0.161232	-0.0585188	0.953335	0.967466
LmxM.19.0800	2413.82	0.368985	0.138022	2.67337	0.00750927	0.0185687
LmxM.09.0730	898.372	-0.0296289	0.114832	-0.258019	0.796392	0.850993
LmxM.33.1370	548.951	-0.113331	0.108252	-1.04691	0.295139	0.403387
LmxM.23.0940	545.798	-0.185296	0.205955	-0.899694	0.368283	0.478578
LmxM.05.0530	2156.41	-0.561558	0.0851285	-6.5966	4.20697e-11	5.30194e-10
LmxM.13.1510	422.635	-0.651272	0.178299	-3.65269	0.000259509	0.000949268
LmxM.12.0290	1532.83	-0.181731	0.0953933	-1.90508	0.0567701	0.104615
LmxM.19.0940	585.606	0.525536	0.0917051	5.73071	1.00009e-08	8.73301e-08
LmxM.33.3080	1533.85	-0.142193	0.0608138	-2.33817	0.0193786	0.0420252
LmxM.15.0860	632.003	-0.771009	0.132786	-5.80642	6.38234e-09	5.75671e-08
LmxM.31.1520	608.341	-0.303961	0.100218	-3.033	0.00242134	0.00687973
LmxM.34.4060	1396.15	0.32744	0.065581	4.99291	5.94754e-07	3.77673e-06
LmxM.30.2170	997.206	-0.36045	0.184253	-1.95628	0.0504323	0.0950464
LmxM.24.1860	1532.42	-1.78855	0.187684	-9.5296	1.57892e-21	8.05839e-20
LmxM.32.1140	1324.77	1.63706	0.0751642	21.7798	3.6095e-105	1.48296e-101
LmxM.25.0490	189.986	0.427694	0.615332	0.695063	0.487016	0.59241
LmxM.30.1900	2215.37	-0.354159	0.133207	-2.65872	0.00784388	0.019234
LmxM.36.6060	2669.17	0.485476	0.119083	4.07678	4.56638e-05	0.00019811
LmxM.10.0465	181.065	-0.740226	0.209744	-3.52918	0.000416846	0.00144524
LmxM.29.2500	815.337	-0.104077	0.161872	-0.642954	0.520254	0.621808
LmxM.32.1850	530.81	0.181937	0.108721	1.67343	0.0942424	0.159143
LmxM.33.2420	1653.97	-0.148558	0.0987206	-1.50483	0.132367	0.210705
LmxM.16.1560	1273.93	-0.188562	0.0739204	-2.55087	0.0107454	0.0252198
LmxM.32.0870	612.489	0.11137	0.121372	0.917587	0.358835	0.468767
LmxM.18.0170	14.6163	-0.917695	0.548296	-1.67372	0.0941851	0.159079
LmxM.32.2970	423.062	-0.280808	0.308898	-0.909064	0.363316	0.473418
LmxM.26.2710	1400.8	0.484446	0.0618256	7.83568	4.66304e-15	1.07933e-13
LmxM.21.0880	924.451	-0.543048	0.106742	-5.08749	3.62841e-07	2.3986e-06
LmxM.20.0190	620.335	-0.496266	0.182802	-2.71477	0.00663216	0.0166809
LmxM.31.2430	481.872	0.663085	0.135167	4.90565	9.31163e-07	5.65929e-06
LmxM.25.2000	908.627	0.123726	0.0991046	1.24844	0.211871	0.308842
LmxM.36.1750	1400.3	1.1973	0.127741	9.37294	7.05415e-21	3.23821e-19
LmxM.36.0880	1588.7	-0.401519	0.134401	-2.98747	0.00281295	0.0078619
LmxM.21.0855	811.771	-0.0907464	0.13782	-0.658443	0.510253	0.612976
LmxM.02.0440	515.923	0.183373	0.16391	1.11874	0.263251	0.367443
LmxM.27.0790	726.297	-0.346978	0.140466	-2.47019	0.0135041	0.0307068
LmxM.12.1180	1622.92	0.336341	0.0924646	3.63751	0.000275292	0.000997386
LmxM.16.1010partial	83.2239	-0.0439436	0.258983	-0.169677	0.865264	0.903885
LmxM.11.0450	670.145	0.7426	0.130677	5.68271	1.32579e-08	1.12425e-07
LmxM.04.0660	398.314	-0.118376	0.179985	-0.657699	0.510732	0.613191
LmxM.15.1460	667.566	0.864129	0.0982283	8.79715	1.40332e-18	4.92782e-17
LmxM.15.1520	5132.89	-0.211157	0.134884	-1.56548	0.117471	0.190952
LmxM.20:tRNA:rfamscan:2434894-2434965	21.1934	-0.724523	0.592866	-1.22207	0.221682	0.320584
LmxM.08_29.2620	378.928	0.16783	0.204061	0.822448	0.410822	0.522073
LmxM.36.2450	426.298	-0.585863	0.200527	-2.92162	0.00348221	0.00948648
LmxM.14.0510	431.047	-1.09521	0.176455	-6.20676	5.40882e-10	5.72735e-09
LmxM.32.0410	909.7	0.0970413	0.0927621	1.04613	0.2955	0.403679
LmxM.04.1090	1257.05	0.494918	0.106375	4.65259	3.27793e-06	1.81624e-05
LmxM.29.0400	446.632	-0.0933895	0.14406	-0.648267	0.516813	0.618504
LmxM.26.1300	1219.43	0.206979	0.0859451	2.40827	0.0160285	0.0356636
LmxM.25.2350	915.08	0.151027	0.102927	1.46733	0.142287	0.223253
LmxM.30.0140	1615.03	0.361092	0.105189	3.43281	0.000597358	0.00198403
LmxM.05.0070	1024.1	-0.410104	0.153027	-2.67994	0.00736351	0.0182522
LmxM.30.2600	5002.27	1.74508	0.141956	12.2931	9.85947e-35	1.84126e-32
LmxM.19.1160	3861.67	0.767522	0.194795	3.94014	8.1433e-05	0.000333069
LmxM.36.4290	1196.64	-0.247293	0.111299	-2.22187	0.026292	0.0547772
LmxM.33.3320	964.498	-0.992895	0.213829	-4.6434	3.42714e-06	1.8938e-05
LmxM.26.1000	1072.38	0.0231818	0.084371	0.27476	0.7835	0.841462
LmxM.08_29.2200	982.182	0.0564155	0.36304	0.155398	0.876508	0.912197
LmxM.10.1000	645.174	0.0659978	0.155352	0.424827	0.670963	0.750532
LmxM.20.0430	601.489	-0.34284	0.133681	-2.56461	0.0103291	0.0243751
LmxM.32.2750	533.749	0.583668	0.118065	4.94363	7.66796e-07	4.76969e-06
LmxM.28.0110	2335.54	0.383367	0.0974756	3.93295	8.39086e-05	0.000342342
LmxM.18.1480	612.669	-0.258287	0.145065	-1.78049	0.0749964	0.131424
LmxM.08.1000	2283.41	-0.302446	0.0818897	-3.69333	0.000221338	0.00082147
LmxM.31.1975	1186.15	-0.175848	0.188774	-0.931523	0.351583	0.461716
LmxM.34.4800	1996.96	-0.415405	0.0927948	-4.47659	7.58434e-06	3.9146e-05
LmxM.09.1070	2787.41	0.831832	0.110096	7.55551	4.17227e-14	8.28105e-13
LmxM.32.2630	843.328	0.253558	0.164749	1.53906	0.12379	0.199721
LmxM.21.1130	1206.25	-0.441672	0.132184	-3.34134	0.000833757	0.00267826
LmxM.33.2440	410.524	-0.0567703	0.126997	-0.44702	0.65486	0.738234
LmxM.24.0210	653.364	0.308439	0.125645	2.45485	0.0140945	0.031896
LmxM.36.5140	422.504	-0.127875	0.166179	-0.769499	0.441597	0.551627
LmxM.09.0410	414.721	0.523933	0.175211	2.9903	0.00278702	0.00779474
LmxM.16.1310	67.1195	0.546927	0.261856	2.08866	0.0367383	0.0726718
LmxM.14.0730a	91.5786	-1.06927	0.344571	-3.10319	0.00191449	0.00558841
LmxM.31.1160	851.678	0.5535	0.130389	4.24498	2.18615e-05	0.000103121
LmxM.31.1090	1759.27	-0.338834	0.0666475	-5.08397	3.69623e-07	2.4356e-06
LmxM.26.0680	2068.43	0.729794	0.137302	5.31523	1.06523e-07	7.78043e-07
LmxM.36.2040	763.596	0.339218	0.133719	2.53681	0.0111868	0.0261143
LmxM.23.1200	472.579	0.444331	0.101389	4.38242	1.17367e-05	5.8449e-05
LmxM.16.0370	1177.98	-0.655738	0.157754	-4.15671	3.22868e-05	0.000146981
LmxM.32.0500	950.97	-0.147632	0.134463	-1.09794	0.272231	0.377858
LmxM.30.2800	115.494	-0.556832	0.525143	-1.06034	0.288989	0.39657
LmxM.04.0670	1844.4	0.927661	0.10472	8.85852	8.10839e-19	2.89681e-17
LmxM.15.0010	27449.2	-1.15125	0.234043	-4.91894	8.70123e-07	5.33898e-06
LmxM.09.0100	1277.03	0.867251	0.151526	5.72345	1.04381e-08	9.06159e-08
LmxM.23.1660	1023.14	-0.571361	0.168877	-3.3833	0.000716191	0.00233808
LmxM.15.0920	1019.92	-0.0557348	0.0775212	-0.718962	0.472165	0.57964
LmxM.34.2840	888.29	-0.285069	0.143277	-1.98963	0.0466319	0.0891162
LmxM.30.2100	175.008	-0.0432178	0.369978	-0.116812	0.907009	0.934181
LmxM.08.1170	467.124	0.50571	0.100302	5.04187	4.61008e-07	2.98276e-06
LmxM.11.1190	8313.09	-0.400568	0.173011	-2.31527	0.0205981	0.0442611
LmxM.32.0790	786.117	0.631806	0.0709094	8.91005	5.10097e-19	1.87958e-17
LmxM.30.0460	12.7352	-1.53686	0.593641	-2.58888	0.00962884	0.02296
LmxM.21.0125	1059.92	0.855988	0.148603	5.76023	8.39996e-09	7.43777e-08
LmxM.31.1390	600.552	-0.0174406	0.191501	-0.0910731	0.927434	0.949397
LmxM.36.2410	1620.94	-0.205447	0.0696027	-2.95171	0.00316021	0.00872352
LmxM.36.1595	1611.05	-0.47742	0.178857	-2.66929	0.00760122	0.0187509
LmxM.17.1160	630.244	0.380279	0.144264	2.636	0.00838893	0.0203982
LmxM.32.2780	1250.18	-0.483815	0.0928264	-5.21204	1.86779e-07	1.30065e-06
LmxM.02.0400	107.096	0.570375	0.221052	2.58028	0.00987197	0.0234581
LmxM.30.1100	187.684	-0.161366	0.379967	-0.424684	0.671067	0.750532
LmxM.25.0660	685.501	-0.353459	0.194057	-1.82141	0.068544	0.122122
LmxM.33.2140	587.233	-0.445878	0.0927088	-4.80945	1.51345e-06	8.89559e-06
LmxM.31.1330	786.757	-0.550153	0.101495	-5.42048	5.94393e-08	4.52234e-07
LmxM.30.2550	1705.18	-0.406048	0.0592709	-6.85072	7.34816e-12	1.05375e-10
LmxM.33.4270	620.279	-0.266856	0.116954	-2.28172	0.0225057	0.0478596
LmxM.27.2080	131.597	-0.806524	0.218434	-3.6923	0.000222236	0.000824431
LmxM.33.2210	461.695	0.665262	0.121452	5.47755	4.31245e-08	3.34612e-07
LmxM.05.0490	583.906	0.142075	0.0892053	1.59268	0.111232	0.182434
LmxM.17.0200	351.716	-0.352473	0.434152	-0.811867	0.416868	0.527797
LmxM.29.3570	584.923	0.427233	0.162722	2.62553	0.00865138	0.0209206
LmxM.26.1900	705.413	0.288341	0.168755	1.70864	0.0875185	0.149572
LmxM.31.3700	1646.82	-0.6745	0.117032	-5.7634	8.24341e-09	7.31491e-08
LmxM.05.1100	1529.47	-0.476472	0.0788775	-6.04065	1.53493e-09	1.52325e-08
LmxM.31.3380	997.154	0.234807	0.112844	2.08081	0.0374515	0.0738869
LmxM.24.0770	1711.19	1.32257	0.194452	6.80151	1.03531e-11	1.44189e-10
LmxM.02.0200	137.68	0.141313	0.489849	0.288482	0.772978	0.832663
LmxM.34.2680	194.797	0.419368	0.31539	1.32968	0.183623	0.275485
LmxM.22.0470	1233.2	0.543247	0.098472	5.51676	3.45307e-08	2.73088e-07
LmxM.20.1610	702.176	-0.629436	0.205983	-3.05577	0.0022448	0.00642925
LmxM.09.1220	1644.24	0.466559	0.0974281	4.78876	1.67819e-06	9.77992e-06
LmxM.32.1220	1003.77	-0.303062	0.0740087	-4.09495	4.22259e-05	0.000184657
LmxM.34.1270	836.456	-0.148822	0.0937676	-1.58714	0.112481	0.184225
LmxM.29.1410	125.632	0.295294	0.47801	0.617756	0.536736	0.637981
LmxM.30.0600	1182.71	-0.581549	0.144779	-4.0168	5.89945e-05	0.000248594
LmxM.29.3160	558.877	0.324807	0.088986	3.65009	0.000262144	0.000956338
LmxM.33.4220	1337.67	-0.421678	0.124264	-3.39341	0.000690274	0.00226156
LmxM.32.1640	378.083	-0.791605	0.294661	-2.68649	0.00722067	0.017947
LmxM.06.0660	1255.37	0.0568946	0.133285	0.426864	0.669479	0.749702
LmxM.25.0820	1573.2	0.920676	0.120409	7.64625	2.06927e-14	4.3598e-13
LmxM.28.2490	822.72	0.187708	0.0930338	2.01763	0.04363	0.0841765
LmxM.13.0190	69.4127	-0.587296	0.691526	-0.849275	0.395728	0.506969
LmxM.33.3830	934.407	-0.342104	0.156842	-2.1812	0.029169	0.0599353
LmxM.25.0140	391.971	0.219579	0.150664	1.45741	0.145003	0.226821
LmxM.25.0880	1032.07	0.426285	0.104321	4.08628	4.3835e-05	0.000191185
LmxM.01.0140	277.522	0.399166	0.138263	2.887	0.00388936	0.0104372
LmxM.14.0150	823.176	0.73701	0.121638	6.05904	1.36936e-09	1.37556e-08
LmxM.25.0800	1044.52	-0.324569	0.0738225	-4.39661	1.09953e-05	5.50567e-05
LmxM.30.0450e	70.6296	-1.61395	0.304431	-5.30154	1.14833e-07	8.35766e-07
LmxM.01.0340	577.083	0.301431	0.14873	2.02671	0.0426923	0.0826303
LmxM.36.6380	1881.33	-0.189993	0.065469	-2.90203	0.00370749	0.010008
LmxM.21.0910	1305.22	-0.256438	0.154962	-1.65485	0.097955	0.164432
LmxM.36.0020	8779.44	1.37424	0.346406	3.96714	7.27415e-05	0.000300814
LmxM.14.0910	2547.41	-0.24727	0.0856131	-2.88823	0.0038742	0.0104
LmxM.34.2700	1204.79	-0.431177	0.067264	-6.41023	1.45304e-10	1.67692e-09
LmxM.31.1720	662.019	0.228474	0.126514	1.80592	0.0709307	0.125747
LmxM.16.0900	1866.23	-0.119043	0.177833	-0.669408	0.503235	0.606133
LmxM.27.1660	583.625	-0.492742	0.152986	-3.22083	0.00127821	0.00392052
LmxM.33.4120	947.38	0.387067	0.119314	3.2441	0.00117821	0.00364235
LmxM.36.1920	1070.14	0.323243	0.0922547	3.50381	0.000458654	0.00157491
LmxM.12.0320	1966.81	-0.38362	0.138611	-2.76759	0.00564721	0.0144964
LmxM.29.1390	756.839	-0.128283	0.144498	-0.887781	0.374659	0.485426
LmxM.32.2400	508.909	0.319627	0.0973467	3.28339	0.00102566	0.00321994
LmxM.02.0430	676.33	-0.346908	0.120253	-2.88482	0.00391641	0.0104992
LmxM.31.1550	160.313	-0.700114	0.279611	-2.50389	0.0122836	0.028273
LmxM.24.1436	779.534	-0.215278	0.101856	-2.11354	0.0345542	0.0689164
LmxM.24.0730	916.152	0.247728	0.0734485	3.37281	0.000744054	0.00242134
LmxM.13.0240	1270.3	-0.0786572	0.0681318	-1.15448	0.248302	0.351048
LmxM.33.2640	367.903	0.405569	0.124616	3.25456	0.00113569	0.00352283
LmxM.34.3920	1655.51	-0.254241	0.0672317	-3.78156	0.000155847	0.00059953
LmxM.33.0650	1445.97	0.0525884	0.143873	0.365521	0.714723	0.785669
LmxM.32.1750	1077.93	-0.0626102	0.188946	-0.331366	0.740368	0.80663
LmxM.18.1470	1062.54	-0.262187	0.117484	-2.23168	0.0256359	0.0535596
LmxM.32.1800	433.381	-0.236285	0.156357	-1.51119	0.130741	0.208561
LmxM.27:rRNA:rfamscan:982402-983034	11990.3	0.927394	0.281679	3.29238	0.000993425	0.00312878
LmxM.25.1820	1900.18	0.245729	0.198453	1.23822	0.215634	0.313493
LmxM.33.4610	914.38	-0.345805	0.106375	-3.25081	0.00115078	0.00356694
LmxM.05.1080	1357.9	-0.220743	0.077743	-2.83939	0.00451997	0.0119155
LmxM.31.1060	1457	0.0996146	0.108418	0.918801	0.358199	0.468235
LmxM.11:ncRNA:rfamscan:292364-292455	5215.5	-0.353464	0.33013	-1.07068	0.284312	0.392044
LmxM.17.0400	1482.71	0.0727095	0.109138	0.666216	0.505273	0.60806
LmxM.34:ncRNA:rfamscan:847779-847930	121.181	-0.174613	0.431757	-0.404425	0.6859	0.762864
LmxM.11.0160	1129.9	-0.23659	0.0888353	-2.66325	0.00773909	0.0190282
LmxM.31.0420	1131.42	-0.069856	0.0854991	-0.817038	0.413907	0.524857
LmxM.31.1920	419.991	-0.611792	0.318509	-1.9208	0.0547571	0.101452
LmxM.26.2350	1408.28	-0.172493	0.0674399	-2.55774	0.0105356	0.0247769
LmxM.10.1310	267.644	-0.33779	0.430279	-0.785049	0.432425	0.542462
LmxM.23.0720	48.2269	-0.396616	0.546008	-0.726392	0.467598	0.576137
LmxM.34.0760	726.925	-0.0712857	0.135193	-0.527289	0.597993	0.691214
LmxM.14.0410	2174.87	0.0354788	0.0567638	0.625024	0.531955	0.633489
LmxM.08.0240	1046.07	0.0536008	0.109787	0.488224	0.625391	0.71353
LmxM.08_29.0620	1437.89	0.693508	0.410692	1.68863	0.0912902	0.154826
LmxM.27.0500	398.568	-1.01289	0.256339	-3.95136	7.77093e-05	0.000318314
LmxM.36.2100	1119.2	-0.0881664	0.130845	-0.673821	0.500425	0.603995
LmxM.15.1290	1438.36	0.494065	0.120937	4.08532	4.40168e-05	0.000191811
LmxM.28.0630	317.786	0.532935	0.240508	2.21587	0.0267003	0.0554731
LmxM.13.1580	1025.96	-0.004365	0.106255	-0.0410806	0.967232	0.976621
LmxM.22.0210	1812.63	0.756135	0.103387	7.31366	2.59954e-13	4.61348e-12
LmxM.20.0290	651.288	0.0144796	0.0897595	0.161316	0.871845	0.908727
LmxM.04.0720	616.98	-0.524545	0.272295	-1.92638	0.0540563	0.100493
LmxM.34.1510	820.761	-0.631873	0.23639	-2.67301	0.00751746	0.0185833
LmxM.06.0550	1517.72	-0.307	0.0821202	-3.73843	0.000185177	0.00069798
LmxM.17.0460	1233.32	-0.0203239	0.0982216	-0.206919	0.836073	0.883035
LmxM.09.0960	863.167	0.126595	0.0844855	1.49842	0.134025	0.212643
LmxM.33.0580	1703.86	0.0722879	0.141203	0.511943	0.608691	0.699428
LmxM.25.0350	858.605	0.283854	0.0741222	3.82955	0.00012838	0.000503292
LmxM.28.2565	582.392	-0.557753	0.14645	-3.80849	0.000139816	0.000543198
LmxM.36.6560	545.67	-0.430556	0.179201	-2.40265	0.0162769	0.0361927
LmxM.30.0880	1152.99	-0.541571	0.418828	-1.29306	0.195989	0.290274
LmxM.21.1050	10685	-0.215272	0.160158	-1.34412	0.178909	0.269792
LmxM.20.1365	342.098	0.605389	0.134433	4.50326	6.69175e-06	3.48897e-05
LmxM.19.0170	1711.98	0.0957512	0.114342	0.83741	0.402362	0.513307
LmxM.33.1560a	57.0828	-1.83911	0.340388	-5.403	6.55366e-08	4.94503e-07
LmxM.16.0120	1201.96	-0.566042	0.0717512	-7.88895	3.04736e-15	7.17482e-14
LmxM.26.2120	2899.74	-0.382372	0.0740617	-5.16289	2.43167e-07	1.6486e-06
LmxM.34.0570	2170.82	-0.697869	0.139401	-5.0062	5.55146e-07	3.54164e-06
LmxM.33.0085	144.434	0.317575	0.252438	1.25803	0.208382	0.304458
LmxM.33.2070	640.654	-0.60699	0.182802	-3.32048	0.000898643	0.00286541
LmxM.32.3030	1077.68	-0.184656	0.115959	-1.59242	0.111291	0.182494
LmxM.15.0225	284.922	-0.0650671	0.238095	-0.273282	0.784636	0.842351
LmxM.29.1290	699.851	0.520542	0.108109	4.81499	1.47209e-06	8.68976e-06
LmxM.22.1600	376.93	-0.181031	0.451873	-0.400624	0.688697	0.764414
LmxM.29.3640	1126.21	-0.209527	0.0795112	-2.63519	0.00840898	0.0204367
LmxM.25.0200	2232.61	-0.402992	0.0814252	-4.94923	7.45088e-07	4.64521e-06
LmxM.34.0280	347.473	-0.0565949	0.164843	-0.343327	0.731352	0.799777
LmxM.36.2520	923.468	-0.441234	0.138219	-3.19228	0.00141154	0.00426892
LmxM.30.0810	1446.61	-0.682948	0.139435	-4.89798	9.68293e-07	5.85465e-06
LmxM.29.1220	743.03	0.632542	0.182853	3.45929	0.000541607	0.00181997
LmxM.23.1710	819.178	0.11463	0.087325	1.31268	0.18929	0.282337
LmxM.28.2230	1626.09	0.0431696	0.1331	0.324339	0.745681	0.810806
LmxM.19.0860	95.9907	-0.742213	0.238616	-3.11049	0.00186775	0.00547335
LmxM.08_29.1020	615.711	0.70946	0.113328	6.26025	3.84351e-10	4.13379e-09
LmxM.28.2360	1561.16	0.583722	0.0780089	7.48276	7.27755e-14	1.39719e-12
LmxM.21.0843	945.292	0.287884	0.0952099	3.02368	0.00249719	0.00706106
LmxM.12.1120	1282.19	0.170339	0.213862	0.796492	0.425746	0.536064
LmxM.29.3040	3516.3	1.27214	0.177276	7.17602	7.17684e-13	1.20106e-11
LmxM.18.1140	782.565	0.539211	0.135063	3.99231	6.54325e-05	0.000273479
LmxM.34.0160	198.53	1.06075	0.194211	5.46185	4.71209e-08	3.6322e-07
LmxM.24.1590	760.707	-0.406866	0.111779	-3.63992	0.000272722	0.000989384
LmxM.20.1570	279.926	0.268956	0.156247	1.72136	0.085186	0.145949
LmxM.36.6920	520.749	0.99	0.126422	7.83092	4.84304e-15	1.1116e-13
LmxM.33.0495	1135.8	0.104749	0.100094	1.04651	0.295325	0.403506
LmxM.10.0170	2017.78	0.0146653	0.11497	0.127558	0.898499	0.928325
LmxM.26.1230	1325.18	0.0331565	0.0883164	0.375429	0.707341	0.780015
LmxM.26.0330	651.804	1.36028	0.173355	7.84678	4.26868e-15	9.93648e-14
LmxM.03.0010	234.221	0.313182	0.259517	1.20679	0.227514	0.327176
LmxM.24.2230	2210.19	0.75353	0.19418	3.88058	0.000104209	0.000417699
LmxM.11.0870	262.14	-0.152918	0.829695	-0.184306	0.853774	0.895743
LmxM.30.2040	270.993	-0.106019	0.30001	-0.353384	0.7238	0.793419
LmxM.25.1130	1479.57	0.770095	0.154363	4.98887	6.07338e-07	3.85069e-06
LmxM.16.1050	991.959	0.176121	0.103228	1.70613	0.087984	0.150304
LmxM.36.2840	563.973	0.106533	0.252022	0.422713	0.672504	0.751424
LmxM.16.0150	1255.68	-0.159184	0.111603	-1.42634	0.153771	0.238313
LmxM.26.2450	480.764	-0.0520296	0.129311	-0.40236	0.687419	0.764036
LmxM.19.0380	2983.89	-0.414107	0.059295	-6.98385	2.87198e-12	4.35408e-11
LmxM.20.1185	35.2566	0.160711	0.505834	0.317715	0.750701	0.815402
LmxM.29.3600	2393.97	0.900534	0.0821561	10.9612	5.8684e-28	5.69421e-26
LmxM.17.0110	598.384	0.12494	0.131674	0.948858	0.342693	0.4525
LmxM.14.1190	1718.62	-0.11811	0.0670866	-1.76056	0.0783129	0.136075
LmxM.08_29.1880	836.983	-0.220083	0.087786	-2.50704	0.0121748	0.0280854
LmxM.22.1220	747.049	0.383876	0.187244	2.05014	0.0403508	0.0788496
LmxM.34.2610	136.643	-1.02408	0.293741	-3.48635	0.000489667	0.00166677
LmxM.05.0610	750.686	-0.848121	0.0863128	-9.82614	8.68893e-23	4.82412e-21
LmxM.05.0550	959.072	-0.110406	0.113151	-0.975735	0.329196	0.43891
LmxM.33.3950	308.273	0.744474	0.197965	3.76063	0.000169487	0.000645654
LmxM.27.1820	1073.09	-0.0944837	0.442977	-0.213293	0.831099	0.879716
LmxM.08_29.0340	665.79	-0.0033566	0.101416	-0.0330974	0.973597	0.980638
LmxM.14.0950	596.138	0.0904975	0.134771	0.671491	0.501908	0.604896
LmxM.16.0720	1391.66	0.159619	0.106887	1.49334	0.135348	0.214082
LmxM.33.0450	889.863	-0.362253	0.114086	-3.17525	0.00149709	0.00449618
LmxM.08_29.0935	340.57	-0.408596	0.214797	-1.90224	0.05714	0.105156
LmxM.27.2330	2865.5	1.33707	0.211502	6.32182	2.58506e-10	2.86659e-09
LmxM.09.0460	2254.13	-0.496429	0.0977389	-5.07913	3.79163e-07	2.49047e-06
LmxM.06.0570	1758.91	-0.563616	0.565728	-0.996267	0.31912	0.428326
LmxM.32.2690	730.531	-0.03876	0.147343	-0.26306	0.792504	0.848339
LmxM.36.4530	1232.53	0.754951	0.098869	7.63587	2.24296e-14	4.66593e-13
LmxM.17.1140	1418.39	-0.265943	0.139498	-1.90643	0.0565946	0.104386
LmxM.26.1150	369.227	-0.239199	0.169157	-1.41406	0.157343	0.243056
LmxM.21.0720	373.093	-0.205951	0.134572	-1.53042	0.125913	0.202402
LmxM.21.1558	824.954	0.78871	0.0747622	10.5496	5.10202e-26	4.11013e-24
LmxM.36.6350	406.369	-0.227696	0.105744	-2.15326	0.031298	0.0636102
LmxM.36.2845	499.666	-0.484838	0.178583	-2.71491	0.00662929	0.0166788
LmxM.31.1620	984.37	0.563102	0.132524	4.24905	2.14675e-05	0.000101495
LmxM.36.1820	360.152	0.0020776	0.347764	0.00597418	0.995233	0.996567
LmxM.34.3840	1482.27	0.721407	0.0657438	10.973	5.15304e-28	5.16372e-26
LmxM.31.1380	241.3	-0.281138	0.23957	-1.17351	0.24059	0.342622
LmxM.30.0370	1115.83	-0.16514	0.122801	-1.34478	0.178697	0.26967
LmxM.32.0610	2324.5	0.123643	0.146452	0.844255	0.398527	0.509443
LmxM.13.0760	1883.92	-0.399444	0.0891127	-4.48246	7.37871e-06	3.81468e-05
LmxM.19.1070	1491.52	-0.109658	0.161672	-0.678275	0.497598	0.601653
LmxM.11.0120	446.611	-0.548885	0.121642	-4.51228	6.41339e-06	3.35448e-05
LmxM.08_29.2810	2137.73	-0.310976	0.0794019	-3.91648	8.98526e-05	0.000364962
LmxM.27.1605	2249.94	0.156724	0.168532	0.929935	0.352405	0.462721
LmxM.36.3740	14378.3	-0.540529	0.218176	-2.47749	0.0132311	0.0301987
LmxM.34.5030	608.391	-0.0965631	0.123386	-0.782613	0.433854	0.543857
LmxM.29.0540	587.034	-0.392072	0.181513	-2.16002	0.0307714	0.0627261
LmxM.32.0440	405.834	-0.313489	0.161891	-1.93641	0.052817	0.0986238
LmxM.07.0210	391.294	-0.464335	0.209794	-2.21329	0.0268774	0.0557719
LmxM.27.0070	1450.37	0.414519	0.141412	2.93129	0.00337554	0.00922716
LmxM.33.0810	36.9325	-0.894288	0.69849	-1.28032	0.200434	0.295473
LmxM.19.0200	529.002	0.411707	0.356221	1.15576	0.247778	0.35049
LmxM.26.2230	626.826	-0.129513	0.111705	-1.15942	0.246284	0.348977
LmxM.31.0980	101.785	0.392576	0.240587	1.63175	0.102733	0.170986
LmxM.16.1170	23536.8	-0.394288	0.184384	-2.13841	0.0324838	0.0655982
LmxM.17.1010	362.056	-0.303386	0.186587	-1.62598	0.103954	0.172809
LmxM.33.1470	1485.56	-0.373735	0.137094	-2.72612	0.00640841	0.0162074
LmxM.27.1710	1285.35	1.26363	0.189802	6.65763	2.7827e-11	3.57832e-10
LmxM.15.0560	990.725	-0.210224	0.115511	-1.81994	0.0687682	0.122442
LmxM.27.2430	537.46	-0.629568	0.0981906	-6.41169	1.43912e-10	1.66319e-09
LmxM.19.1190	314.799	1.01512	0.123561	8.21553	2.11229e-16	5.88362e-15
LmxM.08_29.1180	1240.81	-0.143707	0.153826	-0.93422	0.350191	0.460329
LmxM.17.0191	131.143	-1.42193	0.487543	-2.91653	0.00353951	0.00962097
LmxM.17.1310	1365.6	-0.170968	0.0633971	-2.69677	0.00700148	0.0175026
LmxM.05.0510	31.4599	1.11752	0.485069	2.30384	0.0212318	0.0454682
LmxM.29.3240	2572.38	1.00772	0.100789	9.99829	1.55046e-23	9.95321e-22
LmxM.05.0930	1156.75	-0.912468	0.100126	-9.11316	8.00148e-20	3.20723e-18
LmxM.31.1965	604.151	-0.15207	0.0784538	-1.93834	0.0525818	0.0983306
LmxM.08_29.1500	821.677	-0.0621401	0.52435	-0.118509	0.905665	0.933264
LmxM.17.0950	843.813	-0.617195	0.261762	-2.35785	0.0183811	0.040095
LmxM.10.0740	971.796	0.151641	0.145668	1.041	0.297874	0.406178
LmxM.23.1550	584.282	-0.117398	0.167257	-0.701905	0.482738	0.588787
LmxM.34.3660	1302.34	-0.787101	0.082331	-9.56021	1.1752e-21	6.07334e-20
LmxM.18.1020	1247.53	0.314423	0.0744891	4.22106	2.43161e-05	0.000113784
LmxM.28.2830	1157.73	-0.356122	0.099829	-3.56732	0.000360658	0.00127354
LmxM.21.0600	1242.53	-0.129107	0.0967125	-1.33495	0.181891	0.273186
LmxM.19.0680	290.541	-0.0694911	0.536431	-0.129543	0.896928	0.927201
LmxM.07.0475	426.622	-0.303673	0.256968	-1.18176	0.237302	0.338762
LmxM.26.2690	465.985	-0.231638	0.143492	-1.61429	0.106464	0.176169
LmxM.28.0540	10152.8	-0.255117	0.177687	-1.43576	0.15107	0.234525
LmxM.32.2210	822.492	-0.241122	0.0726737	-3.31786	0.000907088	0.00288673
LmxM.27.2040	680.021	-0.212835	0.0892695	-2.38418	0.0171172	0.0377285
LmxM.10.1228	392.067	-0.553155	0.206253	-2.68193	0.00731991	0.0181551
LmxM.08.0080	2272.84	0.105442	0.058694	1.79646	0.0724209	0.127782
LmxM.07.0615	253.162	0.283155	0.221344	1.27925	0.200809	0.295814
LmxM.04.0230	1003.65	-0.716441	0.153309	-4.6732	2.96546e-06	1.65313e-05
LmxM.22.0690	89.1985	0.403947	0.224069	1.80278	0.0714223	0.126428
LmxM.17:ncRNA:rfamscan:509195-509326	67.2283	-0.213532	0.300407	-0.710808	0.477203	0.583984
LmxM.11.1010	1645.39	0.180405	0.0889523	2.02811	0.0425486	0.0824537
LmxM.31.2230	2622.85	-0.388897	0.0539733	-7.20536	5.78924e-13	9.7881e-12
LmxM.30.1260	422.352	-0.190576	0.27423	-0.694949	0.487088	0.59241
LmxM.26.1990	529.62	-0.761953	0.210781	-3.61491	0.000300451	0.00107949
LmxM.30.2310	8772.95	-0.702964	0.167569	-4.19507	2.72783e-05	0.000126279
LmxM.22.1250	1242.91	1.14668	0.119485	9.59684	8.24305e-22	4.31421e-20
LmxM.36.5365	411.926	0.869347	0.200387	4.33835	1.43559e-05	7.02859e-05
LmxM.17.0237	615.604	-0.981918	0.139952	-7.0161	2.28147e-12	3.47808e-11
LmxM.16.0790	1956.29	-0.206697	0.142466	-1.45085	0.146821	0.229142
LmxM.31.1280	955.454	0.252124	0.178806	1.41004	0.158527	0.244485
LmxM.36.0830	877.695	0.65284	0.141575	4.61126	4.00244e-06	2.18816e-05
LmxM.18.0510	1406.2	0.691037	0.415234	1.66421	0.0960705	0.161665
LmxM.19.0190	1808.7	0.539399	0.0689664	7.82119	5.2327e-15	1.19436e-13
LmxM.28.1720	638.381	-0.282377	0.082686	-3.41506	0.00063769	0.0021059
LmxM.08_29.0710	1376.25	-0.20162	0.0656144	-3.07281	0.00212056	0.00609892
LmxM.27.2140	1617.2	-0.943241	0.196156	-4.80862	1.51976e-06	8.9263e-06
LmxM.33:ncRNA:rfamscan:178119-178212	190.244	-0.42769	0.364331	-1.17391	0.240432	0.34256
LmxM.30.1570	4347.7	0.566565	0.145361	3.89763	9.7137e-05	0.000391838
LmxM.14.0100	1256.59	-0.207439	0.088498	-2.344	0.0190781	0.0414283
LmxM.21.1600	1004.26	0.591129	0.130926	4.515	6.33181e-06	3.31659e-05
LmxM.04.1220	1430.3	0.627067	0.0760763	8.2426	1.68505e-16	4.72561e-15
LmxM.26.2010	1185.54	-0.0200853	0.0759756	-0.264366	0.791498	0.847614
LmxM.16.0780	6576.69	-0.220444	0.0898211	-2.45425	0.0141178	0.03194
LmxM.31.0480	661.527	-0.0632923	0.141177	-0.448318	0.653924	0.73756
LmxM.30.2750	1287.81	0.485393	0.121698	3.98851	6.64902e-05	0.000277617
LmxM.02.0230	1181.67	0.242464	0.112104	2.16285	0.0305529	0.062327
LmxM.33.4280	712.956	-0.573077	0.0975084	-5.87721	4.17249e-09	3.88283e-08
LmxM.27.2220	1580.11	0.0174243	0.0630127	0.27652	0.782149	0.84056
LmxM.36.5040	796.427	-0.573303	0.0786129	-7.29274	3.03712e-13	5.30979e-12
LmxM.22.0230	242.176	0.675701	0.884716	0.763749	0.445017	0.554886
LmxM.10.0610	726.69	0.0595847	0.136355	0.43698	0.662126	0.744789
LmxM.12:ncRNA:rfamscan:239905-239981	34.353	-0.380921	0.365532	-1.0421	0.297366	0.405678
LmxM.08.0270	746.334	-0.557592	0.271402	-2.05449	0.0399286	0.0781175
LmxM.36.5310	1190.42	-0.283819	0.126586	-2.2421	0.0249546	0.0523761
LmxM.08.0210	291.937	0.0576296	0.130221	0.442552	0.65809	0.741061
LmxM.31.3970	1353.32	-0.421089	0.138023	-3.05087	0.0022818	0.00652612
LmxM.32.2250	638.705	-0.0677336	0.123036	-0.550519	0.581964	0.677471
LmxM.12.0650	1127.85	-0.44665	0.0958639	-4.65921	3.17419e-06	1.76232e-05
LmxM.08.0780	1563.77	-0.340916	0.107601	-3.16834	0.00153311	0.0045981
LmxM.27.1120	528.701	0.058653	0.0969584	0.604929	0.545226	0.645458
LmxM.36.2760	177.999	-0.513934	0.553247	-0.928942	0.352919	0.463248
LmxM.31.1802	662.161	-0.420442	0.172861	-2.43226	0.0150049	0.0336413
LmxM.31:ncRNA:rfamscan:482645-482735	264.105	-1.96836	0.334956	-5.87646	4.19133e-09	3.89594e-08
LmxM.36.3060	889.086	-0.0326732	0.129712	-0.251891	0.801125	0.855026
LmxM.03.0290	779.83	-0.262294	0.10768	-2.43586	0.0148566	0.0333749
LmxM.36.2300	614.502	0.198168	0.112702	1.75834	0.0786903	0.136557
LmxM.36.0400	729.284	-0.177847	0.109459	-1.62479	0.104208	0.173126
LmxM.32.0130	1107.66	-0.527665	0.146449	-3.60307	0.00031448	0.001124
LmxM.20.0230	655.505	0.058794	0.177794	0.330687	0.740881	0.806975
LmxM.30.2110	1605.79	-1.29585	0.382805	-3.38514	0.000711428	0.00232437
LmxM.09.1060	839.135	-0.153674	0.163646	-0.939066	0.347697	0.45771
LmxM.12.0090	201.543	0.278281	0.166448	1.67188	0.0945476	0.15956
LmxM.28.0430	1583.46	-0.155601	0.154594	-1.00651	0.314169	0.42334
LmxM.34.0350	1809.52	0.466168	0.0734036	6.35074	2.1428e-10	2.40867e-09
LmxM.22.0480	1180.66	0.338913	0.105995	3.19745	0.00138648	0.0042086
LmxM.06.0610	697.525	-0.682012	0.112878	-6.04201	1.52209e-09	1.51417e-08
LmxM.20.0560	917.311	1.18937	0.181073	6.56848	5.0833e-11	6.27169e-10
LmxM.23.1240	898.627	0.166219	0.0663311	2.5059	0.012214	0.0281621
LmxM.13.1260	170.856	-0.447904	0.283328	-1.58087	0.113908	0.186118
LmxM.34.1190	645.38	-0.0800401	0.146141	-0.54769	0.583905	0.678923
LmxM.30.2630	429.923	0.848752	0.166128	5.10904	3.23803e-07	2.1579e-06
LmxM.30.3060	392.297	0.82767	0.282126	2.93369	0.00334958	0.00917144
LmxM.28.0230	454.383	-0.240427	0.201813	-1.19133	0.233522	0.334131
LmxM.30.1910	1032.26	-0.394616	0.382225	-1.03242	0.301876	0.410138
LmxM.29.1205	717.466	0.387656	0.139509	2.77872	0.00545728	0.0140704
LmxM.19.0510	1561.15	-0.264024	0.0749437	-3.52297	0.000426744	0.00147582
LmxM.06.0490	919.271	0.00904581	0.0930266	0.0972389	0.922537	0.946141
LmxM.10.0120	44.3177	-0.169398	1.08162	-0.156615	0.875548	0.911604
LmxM.29.2810	1257.33	0.251194	0.11755	2.13692	0.0326048	0.0657779
LmxM.32.0510	796.006	-0.304331	0.0884473	-3.44081	0.00057997	0.00193096
LmxM.27.0110	2541.06	0.299254	0.201505	1.48509	0.137519	0.216806
LmxM.33.2110	883.087	0.0956523	0.240882	0.397093	0.691299	0.766449
LmxM.29.1080	822.456	0.117719	0.160126	0.735167	0.462238	0.571417
LmxM.09.0890	2842.69	-0.331165	0.0731061	-4.52993	5.90044e-06	3.10595e-05
LmxM.12.0010	500.704	0.0129487	0.145537	0.0889719	0.929104	0.950623
LmxM.18.1190	1773.52	-0.0355671	0.0969873	-0.366719	0.713828	0.785316
LmxM.16.1130	210.827	0.509975	0.293727	1.73622	0.0825247	0.142389
LmxM.16.1230	5613.18	-0.104527	0.0836769	-1.24917	0.211603	0.308506
LmxM.31.3410	958.238	-0.806038	0.0908993	-8.86737	7.48958e-19	2.68742e-17
LmxM.17.0980	2791.3	0.915022	0.100917	9.06704	1.22296e-19	4.87818e-18
LmxM.36.2440	625.13	-0.351226	0.138389	-2.53796	0.01115	0.0260505
LmxM.31.0160	980.862	-0.481483	0.0957622	-5.0279	4.95878e-07	3.17834e-06
LmxM.24.0400	930.876	0.265777	0.114213	2.32703	0.0199637	0.0430894
LmxM.33.2220	1240.67	-0.254374	0.106781	-2.3822	0.0172097	0.0379121
LmxM.26.0500	1010.51	-0.0881568	0.0913189	-0.965373	0.334358	0.44392
LmxM.21.1260	846.026	-0.266936	0.105215	-2.53704	0.0111794	0.0261043
LmxM.07.0900	522.451	0.237161	0.352323	0.673135	0.500861	0.604166
LmxM.21.0700	103.841	-0.402206	0.592243	-0.679124	0.49706	0.601257
LmxM.17.0540	1433.89	-0.0403388	0.0742251	-0.543466	0.586809	0.681424
LmxM.03.0700	2941.09	-0.047133	0.0837736	-0.562623	0.573691	0.671033
LmxM.29.0480	929.832	0.358563	0.105063	3.41283	0.000642922	0.00211909
LmxM.26.2250	1299.16	-0.259808	0.122467	-2.12146	0.0338831	0.0678901
LmxM.21.0160	1176.69	-0.298546	0.0735816	-4.05734	4.96339e-05	0.000213083
LmxM.32.2500	1214.22	-0.170003	0.0885717	-1.91938	0.0549366	0.101716
LmxM.27.2337	862.73	-1.4548	0.143017	-10.1722	2.63861e-24	1.84726e-22
LmxM.19.1050	1672.9	0.222573	0.0901007	2.47027	0.0135012	0.0307068
LmxM.27.1790	1112.76	-0.681956	0.12278	-5.55431	2.78706e-08	2.23645e-07
LmxM.11.0790	646.068	-0.146291	0.104211	-1.4038	0.160379	0.24697
LmxM.20.0860	841.913	0.223104	0.12962	1.72122	0.0852112	0.145962
LmxM.11.0700	917.647	0.594795	0.0874608	6.80071	1.04104e-11	1.44409e-10
LmxM.34.0640	2820.1	0.0903146	0.225535	0.400447	0.688827	0.764414
LmxM.36.2660	1972.89	1.00621	0.172701	5.82629	5.66716e-09	5.15693e-08
LmxM.11.1240	730.853	-0.818955	0.240891	-3.3997	0.000674608	0.00221376
LmxM.15.1480	434.363	0.200876	0.382837	0.524703	0.599789	0.692395
LmxM.19.0995	160.337	-0.633284	0.229714	-2.75684	0.0058363	0.0149491
LmxM.27.2300	1503.11	0.575431	0.0792034	7.26523	3.72412e-13	6.46958e-12
LmxM.08_29.0090	661.215	0.435849	0.125447	3.47437	0.000512062	0.00173295
LmxM.04.0630	3039.02	0.481199	0.141426	3.40247	0.000667801	0.0021923
LmxM.33.3740	1370.31	0.249073	0.0664493	3.74832	0.000178026	0.000673499
LmxM.31.2010	880.014	0.216773	0.0843756	2.56915	0.0101948	0.0241137
LmxM.10.1040	1360.56	-0.242393	0.0757301	-3.20074	0.00137074	0.00416544
LmxM.36.6523	379.496	0.0720154	0.120435	0.597959	0.549868	0.649923
LmxM.26.1600	941.362	-0.0620979	0.103261	-0.60137	0.547594	0.647981
LmxM.31.3170	912.358	-0.147576	0.115151	-1.28159	0.199986	0.295077
LmxM.04.0610	469.796	-0.0931629	0.130148	-0.715822	0.474101	0.581271
LmxM.18.0910	2092.47	-0.244603	0.0850539	-2.87586	0.0040293	0.0107782
LmxM.24.2045	986.324	-0.542839	0.195623	-2.77492	0.00552147	0.0142108
LmxM.08_29.1160	9430.15	0.398519	0.127415	3.12772	0.00176167	0.00520145
LmxM.15.1300	1202.76	-0.372408	0.163383	-2.27935	0.0226461	0.0481083
LmxM.10.0160	610.817	-0.0227506	0.17587	-0.12936	0.897073	0.927201
LmxM.30.3020	394.76	0.450259	0.170656	2.6384	0.00832987	0.0202805
LmxM.20.0590	1038.11	-0.283243	0.108075	-2.62081	0.00877207	0.0211627
LmxM.34.2350	1527.11	0.514318	0.124899	4.11787	3.82388e-05	0.000170026
LmxM.20.1040	53.2816	-0.892982	0.783294	-1.14003	0.254272	0.357155
LmxM.11.0970	2533.35	-0.206295	0.135718	-1.52003	0.128504	0.205873
LmxM.32.0830	729.487	-0.41498	0.262137	-1.58306	0.113407	0.185446
LmxM.22.1140	1063.75	0.0755497	0.0742427	1.0176	0.308866	0.417152
LmxM.01.0760	754.244	-0.645499	0.149924	-4.30552	1.66594e-05	8.05709e-05
LmxM.28.0820	585.965	0.474218	0.0967021	4.9039	9.39521e-07	5.70166e-06
LmxM.01.0050	923.343	-0.85848	0.223016	-3.84941	0.000118404	0.000466631
LmxM.21.1800	678.021	1.13305	0.115385	9.81973	9.25894e-23	5.10609e-21
LmxM.31.0490	1319.32	-0.442672	0.148696	-2.97703	0.0029106	0.00811275
LmxM.28.0830	198.361	-0.017409	0.478608	-0.0363743	0.970984	0.978606
LmxM.36.6690	962.198	-0.344605	0.0813141	-4.23795	2.2557e-05	0.000106097
LmxM.21.1300	683.215	-0.27826	0.099891	-2.78563	0.00534232	0.0138348
LmxM.17.0940	785.916	-0.0453112	0.0835401	-0.542389	0.587551	0.681811
LmxM.27.1700	893.997	-1.02356	0.0907727	-11.276	1.7236e-29	1.79276e-27
LmxM.31.3160	1183.85	-0.216716	0.0865304	-2.50451	0.0122621	0.0282457
LmxM.19.0720	714.015	0.275185	0.0893057	3.08138	0.00206041	0.00594885
LmxM.16.0330	1347.94	0.0210818	0.10778	0.195599	0.844924	0.889183
LmxM.01.0490	2129.74	0.731499	0.104335	7.01109	2.36476e-12	3.59837e-11
LmxM.09.0670	1950.87	0.314732	0.182561	1.72398	0.0847117	0.145372
LmxM.14.1460	857.988	-0.0566546	0.0950267	-0.596197	0.551044	0.651032
LmxM.16.0270	1295.98	0.381712	0.110191	3.46409	0.000532033	0.00179095
LmxM.18.0760	492.851	-0.765537	0.198347	-3.85958	0.000113583	0.000450221
LmxM.26.0700	304.892	1.31687	0.124563	10.5719	4.02289e-26	3.339e-24
LmxM.36.5620	1258.23	0.175604	0.430566	0.407844	0.683388	0.760688
LmxM.21.0620	837.242	-0.0878717	0.120115	-0.731563	0.464435	0.573395
LmxM.32.0010	1493.19	-0.14268	0.0597392	-2.38837	0.0169231	0.037401
LmxM.30.0380	1621.93	-0.16414	0.0680014	-2.41378	0.0157882	0.0352149
LmxM.36.0870	1003.03	-0.0580082	0.0838517	-0.691795	0.489066	0.593885
LmxM.12.1280	773.07	-0.318929	0.0877486	-3.63458	0.000278436	0.00100744
LmxM.31.0940	1436.39	-0.258616	0.0826695	-3.12831	0.00175817	0.00519297
LmxM.29.1440	871.484	0.120743	0.0772854	1.5623	0.118218	0.191976
LmxM.24.1500a	120.631	1.17866	0.292121	4.03485	5.46368e-05	0.000232496
LmxM.00:ncRNA:rfamscan:448324-448416	257.411	0.29217	0.308116	0.948247	0.343004	0.452765
LmxM.31.3340	873.853	0.591137	0.0735627	8.03582	9.29574e-16	2.39445e-14
LmxM.28.2290	1558.75	-0.0134017	0.0679638	-0.197188	0.84368	0.888557
LmxM.34.2770	1139.66	-0.028568	0.139356	-0.205	0.837572	0.884211
LmxM.26.0720	1167.63	-0.384609	0.0975505	-3.94267	8.05799e-05	0.000329908
LmxM.20.0810	2506.26	0.139297	0.0749474	1.85859	0.0630854	0.113953
LmxM.31.3500	337.296	-0.695337	0.185656	-3.74529	0.000180184	0.000681035
LmxM.36.2490	636.823	-0.303365	0.0833734	-3.63863	0.000274092	0.000993917
LmxM.21.1030	871.825	-0.247308	0.1865	-1.32605	0.184824	0.276882
LmxM.36.5720	1247.66	0.100215	0.206522	0.485249	0.6275	0.715141
LmxM.36.1060	1699.07	0.212012	0.0665493	3.18579	0.00144359	0.00435303
LmxM.34.1210	2351.87	0.382478	0.161604	2.36676	0.0179444	0.0392988
LmxM.09.1480	1073.52	-0.269962	0.165415	-1.63203	0.102673	0.170921
LmxM.32.0090	799.515	-0.175392	0.115056	-1.52441	0.127406	0.204429
LmxM.34.2020	891.029	-0.420224	0.109092	-3.85201	0.000117154	0.000463025
LmxM.25.1140	678.478	0.0385603	0.11603	0.332329	0.739641	0.806388
LmxM.34.0500	19.9962	0.387282	0.491028	0.788716	0.430278	0.540528
LmxM.13.1590	1155.43	-0.1107	0.218548	-0.506526	0.612487	0.702808
LmxM.09.0330	589.33	0.0504308	0.129609	0.389099	0.697203	0.771156
LmxM.12.1210	858.217	-0.366264	0.0956509	-3.82918	0.000128572	0.000503565
LmxM.15.0060	115.537	-0.0219672	0.571251	-0.0384546	0.969325	0.977654
LmxM.15.0830	542.534	-0.517609	0.0935381	-5.53367	3.13606e-08	2.49942e-07
LmxM.29.2520	624.137	0.574285	0.163373	3.51518	0.000439453	0.00151595
LmxM.07.1020	1298.87	-0.133363	0.0741775	-1.7979	0.0721936	0.127518
LmxM.26.2510	1001.33	-0.594804	0.155312	-3.82973	0.000128283	0.000503292
LmxM.18.1670	453.394	-0.484789	0.180955	-2.67906	0.0073829	0.0182947
LmxM.18.0930	1017.07	-0.359185	0.107566	-3.33922	0.000840141	0.00269473
LmxM.33.2980	1182.73	0.153243	0.076359	2.00688	0.0447623	0.0861185
LmxM.33.0170	1305.85	0.832476	0.131082	6.35081	2.14181e-10	2.40867e-09
LmxM.21.1060	4819.68	-0.281536	0.183681	-1.53274	0.12534	0.201668
LmxM.30.2670	313.755	-0.882731	0.419118	-2.10616	0.0351903	0.0700481
LmxM.34.1870	1047.43	-0.555498	0.225974	-2.45824	0.0139619	0.0316394
LmxM.36.6785	994.109	-0.434782	0.0883324	-4.92211	8.56176e-07	5.27376e-06
LmxM.11.0630	1154.87	0.731537	0.185715	3.93902	8.1816e-05	0.000334469
LmxM.11.0190	600.122	-0.0103837	0.103157	-0.100659	0.919821	0.944299
LmxM.05.1000	583.662	-0.316982	0.112104	-2.82758	0.00469019	0.0122971
LmxM.34.4880	979.54	0.691363	0.101986	6.77903	1.20989e-11	1.65419e-10
LmxM.34.0970	345.638	-0.0554966	0.278716	-0.199116	0.842172	0.88731
LmxM.34.0930	436.831	0.106912	0.115406	0.926405	0.354235	0.464457
LmxM.31.0740	1050.4	-0.512653	0.146621	-3.49645	0.000471493	0.0016136
LmxM.19.1430	449.6	-0.101266	0.154322	-0.6562	0.511696	0.6139
LmxM.33.1040	901.166	0.164529	0.101366	1.62311	0.104565	0.173614
LmxM.33.0250	1883.24	0.576212	0.128756	4.47522	7.63342e-06	3.93253e-05
LmxM.30.1950	1086	-0.126062	0.10205	-1.23529	0.216722	0.314797
LmxM.03.0650	1700.82	0.443565	0.121839	3.64057	0.000272032	0.000987317
LmxM.03.0580	1193.48	0.884976	0.0983553	8.99775	2.304e-19	8.93019e-18
LmxM.34.2221	2890.08	0.342838	0.0699706	4.89974	9.59627e-07	5.80652e-06
LmxM.14.0610	898.951	0.308137	0.120452	2.55818	0.0105222	0.0247526
LmxM.07.1010	1193.01	-0.236224	0.144498	-1.63479	0.102093	0.170162
LmxM.20.0410	1099.35	-0.0424348	0.0980906	-0.432608	0.665299	0.746826
LmxM.25.1360	959.731	0.180441	0.10105	1.78566	0.0741543	0.130309
LmxM.16.1010	391.575	0.15071	0.330408	0.456133	0.648295	0.733016
LmxM.11.0330	622.821	0.665226	0.208288	3.19378	0.00140423	0.00425154
LmxM.19.0760	2471.12	-0.43364	0.0947394	-4.57719	4.7127e-06	2.54765e-05
LmxM.05.0880	1047.57	-0.606734	0.0972906	-6.23631	4.48026e-10	4.79353e-09
LmxM.01.0750	1941.95	-0.373563	0.0631855	-5.91216	3.37656e-09	3.19645e-08
LmxM.05.0210	1710.67	-0.770142	0.081774	-9.41793	4.60047e-21	2.17253e-19
LmxM.07.0730	1307.12	-0.6209	0.0936955	-6.62679	3.43067e-11	4.357e-10
LmxM.29.1680	569.086	0.38517	0.232643	1.65562	0.0977979	0.164202
LmxM.21.0480	756.634	0.0430127	0.107837	0.398869	0.68999	0.765341
LmxM.01:ncRNA:rfamscan:118986-119169	423.691	-0.291408	0.220093	-1.32402	0.185496	0.277686
LmxM.34.0700	1492.24	0.384236	0.0747677	5.13907	2.76105e-07	1.86116e-06
LmxM.30.0200	790.595	0.659275	0.141283	4.66635	3.06596e-06	1.70569e-05
LmxM.36.3950	557.429	0.0770917	0.0856207	0.900386	0.367915	0.478196
LmxM.31.3850	486.394	-0.22346	0.104727	-2.13373	0.0328645	0.0662206
LmxM.21.1090	4579.35	1.5842	0.181048	8.75016	2.1306e-18	7.23434e-17
LmxM.33.4110	2007.15	-0.562123	0.107635	-5.2225	1.76526e-07	1.23343e-06
LmxM.30.0740	1077.89	0.499424	0.0964324	5.17901	2.23072e-07	1.52495e-06
LmxM.29.1600	768.638	-0.387591	0.0799445	-4.84825	1.24557e-06	7.41658e-06
LmxM.32.1060	737.128	0.0104814	0.0855557	0.122509	0.902496	0.931049
LmxM.16.0300	1830.94	-0.255257	0.121341	-2.10362	0.0354113	0.0703687
LmxM.36.0210	573.604	0.511947	0.136055	3.76278	0.000168032	0.000640706
LmxM.10.0830	2548.16	-0.510044	0.0720667	-7.07739	1.46894e-12	2.31676e-11
LmxM.14.0750	1544.99	0.059244	0.0692346	0.855698	0.392165	0.503357
LmxM.36.5950	929.646	0.0993046	0.0701651	1.4153	0.156981	0.242647
LmxM.26.1220	1108.46	-0.143656	0.0825642	-1.73994	0.0818701	0.141508
LmxM.08_29.1530	2394.11	-0.340008	0.0940864	-3.61378	0.000301764	0.00108374
LmxM.30.2660	643.892	-0.409497	0.0796515	-5.14111	2.73116e-07	1.84253e-06
LmxM.31.3590	946.171	-0.32813	0.149918	-2.18873	0.0286167	0.0589627
LmxM.34.3070	1515.57	0.144166	0.110166	1.30862	0.190662	0.283869
LmxM.34.1355	420.169	0.701874	0.144585	4.8544	1.20752e-06	7.20041e-06
LmxM.06.0820	316.979	-0.29747	0.151261	-1.9666	0.0492289	0.093163
LmxM.24.2120	1057.76	-0.192544	0.0704489	-2.7331	0.00627405	0.0159166
LmxM.06.0580	4291.9	-0.24287	0.164116	-1.47986	0.13891	0.218705
LmxM.36.5290	718.263	-0.232986	0.125826	-1.85165	0.0640766	0.115414
LmxM.32.0270	204.69	0.287821	0.410799	0.700638	0.483529	0.589402
LmxM.27.0410	1068.16	-0.353018	0.150963	-2.33844	0.0193647	0.0420062
LmxM.33.1220	905.624	-0.147347	0.0736083	-2.00177	0.0453096	0.0870144
LmxM.27.1990	856.706	-0.389124	0.118079	-3.29546	0.000982601	0.00310063
LmxM.11.0370	789.469	-0.0715859	0.101122	-0.707915	0.478998	0.585355
LmxM.30.2510	594.981	-0.41082	0.164822	-2.49251	0.0126845	0.0290817
LmxM.29.3220	1178.68	0.0915536	0.133056	0.688084	0.4914	0.596254
LmxM.28.0510	1251.84	0.556205	0.13793	4.03251	5.51843e-05	0.000234462
LmxM.17.0360	700.474	-0.20165	0.195858	-1.02958	0.303208	0.41154
LmxM.21.0650	544.367	-0.258557	0.106593	-2.42565	0.015281	0.0341764
LmxM.15.1250	1374.98	-0.312105	0.192361	-1.6225	0.104696	0.173796
LmxM.16.0250	1080.44	-0.0947722	0.0980156	-0.96691	0.333589	0.443185
LmxM.28.2030	620.775	-0.177091	0.0977567	-1.81154	0.0700566	0.124412
LmxM.08.0440	2516.29	-0.0718107	0.0700917	-1.02453	0.305587	0.413693
LmxM.03.0810	1487.21	0.667717	0.127224	5.24834	1.53472e-07	1.0909e-06
LmxM.26.1630	4437.46	-0.292158	0.221687	-1.31789	0.187541	0.280238
LmxM.29.2600	798.868	0.0932684	0.196725	0.474106	0.635425	0.72197
LmxM.03.0130	983.198	0.96629	0.119973	8.05424	7.99735e-16	2.07301e-14
LmxM.26.1020	3088.33	-0.170803	0.067573	-2.52768	0.0114821	0.0266972
LmxM.23.0543	1050.59	-0.0709648	0.201449	-0.352272	0.724634	0.794121
LmxM.33.0961	360.933	0.0898788	0.218788	0.410803	0.681217	0.758889
LmxM.25.0450	661.61	-0.00759355	0.08741	-0.0868728	0.930773	0.951709
LmxM.05.0860	839.312	-0.349931	0.176145	-1.98661	0.0469658	0.0896234
LmxM.31.1650	486.291	-0.259852	0.199998	-1.29927	0.193851	0.28782
LmxM.19.0730	600.048	-0.162211	0.164696	-0.984913	0.324667	0.43414
LmxM.31.0750	28484.7	-0.376839	0.140736	-2.67762	0.00741469	0.0183458
LmxM.33.3580	1356.04	-0.416907	0.0675643	-6.17052	6.80646e-10	7.11561e-09
LmxM.11.1300	594.296	-0.17922	0.144739	-1.23823	0.21563	0.313493
LmxM.25.0670	458.868	0.231216	0.59691	0.387355	0.698493	0.772168
LmxM.36.4330	662.973	-0.0802724	0.255204	-0.314542	0.75311	0.817585
LmxM.24.2130	788.119	0.581399	0.157111	3.70056	0.000215128	0.000800955
LmxM.02.0300	1256.25	-1.12501	0.226459	-4.96783	6.77051e-07	4.25982e-06
LmxM.33.0880	1112.9	-0.3879	0.0741063	-5.23437	1.6555e-07	1.16866e-06
LmxM.25.0030	1187.59	-0.317745	0.119695	-2.65462	0.00793988	0.0194404
LmxM.15.0320	1266.86	-0.189475	0.121265	-1.56248	0.118174	0.191942
LmxM.36.3750	7756.96	-0.333549	0.256246	-1.30168	0.193026	0.286869
LmxM.11.0500	535.635	-0.71533	0.137846	-5.18936	2.11019e-07	1.44979e-06
LmxM.22.0150	820.127	0.179252	0.140438	1.27638	0.201822	0.297146
LmxM.18.1540	612.172	0.325003	0.197028	1.64953	0.0990392	0.165913
LmxM.16.1480	201.821	-0.0223764	0.572962	-0.039054	0.968847	0.97755
LmxM.33.1270	418.892	-0.797802	0.212868	-3.74787	0.000178341	0.000674381
LmxM.36.1230	1956.24	-0.1584	0.0994471	-1.5928	0.111204	0.182425
LmxM.29.2110	498.058	0.248231	0.133222	1.86329	0.0624212	0.112962
LmxM.28.1490	1515.1	0.696998	0.138048	5.04893	4.4428e-07	2.88134e-06
LmxM.24.0980	1096.84	-0.0995592	0.061682	-1.61407	0.106512	0.176169
LmxM.36.4280	1105.42	0.214393	0.0705875	3.03727	0.00238731	0.00679006
LmxM.06.1290	2362.15	0.397196	0.0862888	4.6031	4.16252e-06	2.27114e-05
LmxM.30.2710	1264.05	-0.465828	0.130822	-3.56078	0.000369749	0.00130117
LmxM.23.1460	805.763	-0.118731	0.0687117	-1.72796	0.0839946	0.14442
LmxM.16.0050	2393.97	-0.268299	0.0810852	-3.30885	0.000936796	0.00297436
LmxM.33.2920	1066.27	0.615488	0.195236	3.15254	0.00161858	0.0048188
LmxM.25.1000	1350.68	-0.0458422	0.177133	-0.258801	0.795789	0.850767
LmxM.29.2420	1186.43	-0.107696	0.161265	-0.667821	0.504248	0.607092
LmxM.21.1610	270.971	-0.159129	0.303133	-0.524948	0.59962	0.692297
LmxM.21.1840	728.252	0.12714	0.0789073	1.61126	0.107124	0.177039
LmxM.31.3230	1500.87	0.0416373	0.0903105	0.461046	0.644766	0.730034
LmxM.29.1340	894.42	0.0466624	0.12581	0.370894	0.710716	0.782825
LmxM.25.0010	87.8027	0.651303	0.485476	1.34158	0.179733	0.270836
LmxM.24.1630	4207.93	0.859942	0.0965549	8.90625	5.27866e-19	1.93637e-17
LmxM.15.1545	572.872	0.907008	0.177827	5.1005	3.38755e-07	2.25283e-06
LmxM.28.2320	355.731	-0.693149	0.297644	-2.32878	0.0198705	0.0429222
LmxM.30.2230	1188.38	-0.203859	0.0979267	-2.08175	0.0373654	0.0737879
LmxM.10.0720	744.539	-0.255804	0.20347	-1.25721	0.208679	0.304838
LmxM.24.0090	497.09	0.911651	0.112089	8.13331	4.17727e-16	1.12172e-14
LmxM.32.0880	933.037	-0.0280304	0.0698516	-0.401284	0.688211	0.76436
LmxM.27.0470	204.042	-0.202256	0.491607	-0.411419	0.680765	0.75852
LmxM.08.0140	928.562	0.305846	0.0747861	4.08961	4.32102e-05	0.00018866
LmxM.34.3690	445.635	0.360386	0.2679	1.34522	0.178553	0.269533
LmxM.34.1030	2574.8	0.39547	0.108284	3.65215	0.000260054	0.000950561
LmxM.05.0330	1544.69	-0.749288	0.0637384	-11.7557	6.60337e-32	1.00481e-29
LmxM.05.1020	1755.81	-0.473039	0.0751841	-6.29175	3.13915e-10	3.44845e-09
LmxM.23.0730	73.702	-0.361844	0.258954	-1.39733	0.162316	0.249345
LmxM.36.0700	723.869	0.718713	0.0931782	7.71332	1.22585e-14	2.64378e-13
LmxM.33.1260	1010.48	-0.479369	0.0676175	-7.08942	1.34675e-12	2.15296e-11
LmxM.28.0130	512.371	1.10416	0.1797	6.1445	8.02176e-10	8.27037e-09
LmxM.17.0520	1423.32	-0.105995	0.139105	-0.761984	0.44607	0.555441
LmxM.36.4200	607.439	-0.291169	0.293618	-0.99166	0.321363	0.43058
LmxM.15.0880	696.987	0.328328	0.0822239	3.99309	6.52177e-05	0.000272858
LmxM.18.1510	1474.2	1.20932	0.209012	5.78587	7.21388e-09	6.4361e-08
LmxM.23.0460	585.628	-0.574331	0.183328	-3.13281	0.00173142	0.00512318
LmxM.09.1010	997.792	0.547971	0.456324	1.20084	0.229814	0.329733
LmxM.31.2760	962.229	-0.112015	0.105843	-1.0583	0.289916	0.397571
LmxM.36.5440partial	1361.02	0.0122008	0.0657973	0.18543	0.852892	0.895046
LmxM.29.2790	1397.76	-0.815515	0.172424	-4.72969	2.2486e-06	1.27867e-05
LmxM.15.0580	1113.92	0.256361	0.166076	1.54363	0.122677	0.198198
LmxM.36.3520	1076.4	-0.499326	0.0819698	-6.09158	1.11799e-09	1.13274e-08
LmxM.06.0030	544.523	-0.728238	0.818889	-0.8893	0.373842	0.484597
LmxM.36.5870	1526.07	-0.531603	0.125541	-4.23449	2.29067e-05	0.00010768
LmxM.18.0310	519.219	0.102935	0.18174	0.566389	0.571129	0.669086
LmxM.27.0860	698.476	-0.333449	0.176379	-1.89053	0.0586877	0.107474
LmxM.36.3920	772.02	-0.0966873	0.173555	-0.5571	0.577459	0.673795
LmxM.11.1020	1359.95	-0.838024	0.0852601	-9.82904	8.44233e-23	4.72e-21
LmxM.13.0260	1352.99	0.0654201	0.150985	0.433289	0.664805	0.746618
LmxM.28.3010	465.904	-0.0796526	0.099464	-0.800819	0.423237	0.533722
LmxM.28.1580	606.268	0.288599	0.183637	1.57157	0.116049	0.189015
LmxM.36.2360	747.11	-0.0676376	0.676037	-0.10005	0.920305	0.944677
LmxM.05.0030	1864.88	0.0720565	0.0780472	0.923243	0.35588	0.465823
LmxM.29.0950	166.24	-0.108378	0.454227	-0.238598	0.811417	0.863543
LmxM.22.1100	1231.33	-0.571997	0.0835237	-6.84832	7.47243e-12	1.0697e-10
LmxM.16.1510	1026.61	0.111607	0.0837413	1.33276	0.182612	0.274118
LmxM.28.1040	1335.01	0.433711	0.0800336	5.41911	5.98955e-08	4.54863e-07
LmxM.27.1040	1219.54	-0.68278	0.101873	-6.70226	2.05215e-11	2.71101e-10
LmxM.11.1290	1009.63	-1.16133	0.459074	-2.52973	0.0114151	0.0265716
LmxM.32.0040	984.246	-0.165844	0.106498	-1.55724	0.119412	0.193647
LmxM.30.2870	1666.03	-0.42823	0.17292	-2.47646	0.0132691	0.0302615
LmxM.08_29.2160	995.105	0.00785421	0.186771	0.0420526	0.966457	0.976199
LmxM.30.1370	1290.65	0.243149	0.101286	2.40062	0.0163673	0.0363683
LmxM.33.2500	13.1112	0.348798	0.903772	0.385936	0.699544	0.772924
LmxM.27.2060	775.817	0.38704	0.12975	2.98297	0.00285465	0.00796763
LmxM.36.2850	354.222	0.0135515	0.325552	0.0416262	0.966797	0.976422
LmxM.34.3940	1348.81	0.386107	0.0999753	3.86202	0.000112452	0.00044617
LmxM.30.0680	1278.26	-0.0903696	0.100236	-0.901571	0.367285	0.477453
LmxM.30.2680	733.476	-0.427272	0.133972	-3.18927	0.00142635	0.00430418
LmxM.24.0700	705.051	-0.26793	0.118977	-2.25194	0.024326	0.0511612
LmxM.06.1060	579.157	0.51875	0.118241	4.38722	1.14807e-05	5.72432e-05
LmxM.25.1910	886.464	-0.40194	0.122668	-3.27665	0.00105047	0.00328826
LmxM.07.0743	353.383	-0.271718	0.147606	-1.84083	0.0656467	0.117726
LmxM.03.0590	2226.01	0.176083	0.0733651	2.40009	0.0163909	0.0364109
LmxM.32.2060	1072.15	0.593608	0.11217	5.29203	1.20965e-07	8.78063e-07
LmxM.13.1640	972.711	0.115838	0.0719636	1.60967	0.10747	0.177468
LmxM.33.3980	1130.71	1.20456	0.106023	11.3613	6.51953e-30	7.54521e-28
LmxM.15.0960	236.812	-0.115935	0.263241	-0.440414	0.659638	0.742397
LmxM.14.0840	1285.32	0.25877	0.096858	2.67164	0.0075481	0.0186422
LmxM.24.1540	638.176	0.738282	0.130203	5.67025	1.42588e-08	1.20539e-07
LmxM.31.1640	768.596	0.408805	0.104311	3.91908	8.88861e-05	0.000361394
LmxM.31.1440	785.686	-0.0300472	0.163302	-0.183998	0.854015	0.895882
LmxM.34.4730	398.056	0.210495	0.108271	1.94415	0.0518778	0.0974073
LmxM.30.3150	1997.65	-0.19785	0.0817283	-2.42083	0.0154851	0.034567
LmxM.11.0020	681.937	-0.0849204	0.165959	-0.511695	0.608864	0.69953
LmxM.07.0680	12475.6	-0.273629	0.175473	-1.55938	0.118908	0.192981
LmxM.36.4840	1102.6	-0.92677	0.0740434	-12.5166	6.05895e-36	1.2143e-33
LmxM.34.3550	1414.83	-0.0448822	0.129188	-0.347418	0.728278	0.797157
LmxM.22.0410	347.287	-0.185119	0.45235	-0.409237	0.682366	0.759859
LmxM.34.5060	1350.36	-0.200078	0.101828	-1.96487	0.0494288	0.0934338
LmxM.21.0420	1420.1	-0.406912	0.101845	-3.99541	6.45836e-05	0.000270757
LmxM.17.0140	972.878	0.739103	0.109807	6.73093	1.68581e-11	2.2524e-10
LmxM.10.0220	904.781	-0.282441	0.488197	-0.578539	0.5629	0.661899
LmxM.22.0980	1218.48	0.340924	0.0689309	4.94589	7.57964e-07	4.7219e-06
LmxM.12.0560	918.704	-0.216674	0.154344	-1.40384	0.160366	0.24697
LmxM.33.1155	693.262	-0.134474	0.176127	-0.763507	0.445161	0.554918
LmxM.24.2340	599.395	-0.0792539	0.0973969	-0.813721	0.415805	0.526776
LmxM.08.0970	739.214	0.158688	0.0774865	2.04794	0.0405655	0.0792314
LmxM.33.4140	1221.93	-0.283969	0.0883876	-3.21277	0.00131463	0.00401872
LmxM.30.1720	774.346	-0.398458	0.213668	-1.86484	0.0622033	0.112657
LmxM.10.0960	974.387	0.379742	0.118441	3.20617	0.00134514	0.00409608
LmxM.24.0920	930.372	0.0563008	0.152206	0.369898	0.711458	0.783338
LmxM.31.2120	422.936	-0.101267	0.112001	-0.904161	0.36591	0.476118
LmxM.29.0570	2025.5	0.309471	0.121711	2.54267	0.0110008	0.0257457
LmxM.30:ncRNA:rfamscan:676432-676578	36.014	-0.228839	0.573091	-0.399307	0.689667	0.76519
LmxM.08_29.0940	3289.42	-0.78029	0.249829	-3.1233	0.00178836	0.00526701
LmxM.32.3210	1866.39	0.25866	0.0708974	3.64837	0.000263907	0.000962078
LmxM.28.0350	143.171	-0.687739	0.24707	-2.78358	0.00537624	0.0139097
LmxM.36.4500	1440.31	0.167987	0.088377	1.90079	0.0573289	0.105432
LmxM.05.0285	613.454	-0.577783	0.111669	-5.17405	2.2907e-07	1.5631e-06
LmxM.12.1150	1282.39	-0.21246	0.0985122	-2.15669	0.0310299	0.063159
LmxM.32.0170	1047.99	-0.206894	0.114645	-1.80466	0.0711285	0.126016
LmxM.03.0140	972.327	0.389374	0.124641	3.12398	0.00178424	0.00525863
LmxM.21.0530	1448.42	0.159339	0.0648294	2.45782	0.0139782	0.0316677
LmxM.31.0890	1181.68	0.996157	0.0709261	14.045	8.26817e-45	3.77442e-42
LmxM.25.2140	254.165	1.80501	0.363146	4.97048	6.67876e-07	4.21177e-06
LmxM.23.1670	693.403	-0.547074	0.0938819	-5.82726	5.63461e-09	5.13299e-08
LmxM.08_29.0800	1146.06	0.132943	0.135241	0.983006	0.325604	0.43511
LmxM.21.0440	796.915	0.676393	0.0818019	8.26867	1.35466e-16	3.85164e-15
LmxM.23.1140	992.7	0.109768	0.190914	0.574964	0.565316	0.663695
LmxM.08.1070partial	41.7511	-0.697031	0.442026	-1.5769	0.114818	0.187418
LmxM.29.2660	978.408	0.584167	0.130106	4.48994	7.12419e-06	3.69154e-05
LmxM.32.0080	871.936	-0.090376	0.16905	-0.534612	0.592918	0.686973
LmxM.17.0350	1921.3	-0.0492843	0.134979	-0.365126	0.715018	0.785888
LmxM.24.2240	1199.51	-0.0487817	0.0877935	-0.555641	0.578456	0.674033
LmxM.08_29.1950	1134.35	-0.614855	0.108775	-5.65253	1.58103e-08	1.32565e-07
LmxM.18:ncRNA:rfamscan:277061-277183	603.863	0.0803264	0.105567	0.760908	0.446712	0.556055
LmxM.29.3150	1248.88	0.873651	0.0694294	12.5833	2.60905e-36	5.51433e-34
LmxM.11.0800	623.809	0.300774	0.205306	1.465	0.14292	0.223988
LmxM.08_29.1030	1844	0.0427456	0.0701415	0.609419	0.542247	0.642764
LmxM.08_29.2520	1216.18	-0.29386	0.145439	-2.0205	0.0433315	0.0836792
LmxM.36.1630	798.199	0.353769	0.441161	0.801904	0.422608	0.533176
LmxM.08_29.1320	453.055	0.110039	0.114452	0.961439	0.336331	0.445905
LmxM.28.1360	685.24	0.24283	0.103945	2.33614	0.019484	0.0422205
LmxM.17.0660	823.755	0.0999923	0.0694095	1.44062	0.149693	0.232608
LmxM.31.1530	416.39	0.295708	0.1807	1.63646	0.101743	0.169681
LmxM.14.0890	969.097	0.197975	0.0681644	2.90438	0.00367979	0.00994306
LmxM.28.0150	250.626	0.0608864	0.158277	0.384683	0.700473	0.773826
LmxM.30.2490	652.28	-0.57287	0.161304	-3.5515	0.000383041	0.00133991
LmxM.34.0920	1321.38	-0.473325	0.168051	-2.81656	0.0048541	0.0126784
LmxM.34.2850	302.795	-0.0296738	0.320906	-0.0924687	0.926326	0.948889
LmxM.31.2020	910.838	0.404285	0.0744219	5.43233	5.56214e-08	4.24365e-07
LmxM.36.5280	1267.07	-0.223196	0.0911532	-2.44859	0.0143418	0.0323399
LmxM.14.0670	3348.43	-0.00206961	0.226399	-0.0091414	0.992706	0.994662
LmxM.17.1360	1918.39	-0.168844	0.119409	-1.414	0.157362	0.243056
LmxM.23.1665	5545	-1.85525	0.188752	-9.82902	8.44396e-23	4.72e-21
LmxM.20.1220	397.371	-1.19936	0.34304	-3.49627	0.000471809	0.00161401
LmxM.36.0550	1260.32	0.800925	0.17344	4.61789	3.87666e-06	2.12647e-05
LmxM.36.2420	1195.38	0.0826184	0.119738	0.689994	0.490198	0.595059
LmxM.09.0470	1279.46	0.00510588	0.105314	0.0484824	0.961332	0.972576
LmxM.09.0440	1299.8	-0.257158	0.0832997	-3.08714	0.00202094	0.00585545
LmxM.36.5010	11583.7	-0.403395	0.148836	-2.71034	0.00672152	0.0168643
LmxM.34.4780	729.642	0.564479	0.129888	4.34589	1.38714e-05	6.81297e-05
LmxM.33.1330	643.542	0.971083	0.0855473	11.3514	7.29744e-30	8.32821e-28
LmxM.29.0800	130.614	-0.326832	0.567898	-0.575512	0.564945	0.663544
LmxM.19.0090	1662.87	0.191308	0.116296	1.64501	0.0999671	0.167195
LmxM.19.0020	4585.15	0.8684	0.0855075	10.1558	3.12145e-24	2.15538e-22
LmxM.28.3000	390.704	-0.80781	0.160471	-5.03401	4.80325e-07	3.09313e-06
LmxM.10.1010	696.48	0.119754	0.10729	1.11617	0.264349	0.368724
LmxM.18.0620	3749.99	-0.239132	0.174871	-1.36748	0.171476	0.260833
LmxM.08_29.0140	1267.25	0.25916	0.157537	1.64508	0.0999536	0.167195
LmxM.01.0380	814.61	-0.225233	0.117099	-1.92344	0.0544252	0.101042
LmxM.21.0990	671.235	-0.673904	0.221694	-3.0398	0.00236738	0.00674271
LmxM.36.4780	1376.56	0.448367	0.159256	2.81539	0.00487184	0.0127207
LmxM.11:ncRNA:rfamscan:404563-404733	78.8502	0.0880215	0.363846	0.24192	0.808843	0.861298
LmxM.29.1975	363.869	0.603374	0.146803	4.11011	3.95479e-05	0.000174995
LmxM.12:ncRNA:rfamscan:291967-292048	132.85	-0.698449	0.278886	-2.50443	0.0122649	0.0282457
LmxM.10.0250	1213.46	-0.852612	0.145397	-5.86402	4.51788e-09	4.18528e-08
LmxM.21.0735	706.987	-0.0836882	0.206701	-0.404876	0.685569	0.762702
LmxM.02.0320	1183.09	-0.162632	0.154307	-1.05395	0.291906	0.399831
LmxM.26.1440	248.097	-0.0607089	0.494888	-0.122672	0.902367	0.931049
LmxM.03.0710	1206.06	0.643399	0.116538	5.52093	3.37216e-08	2.67462e-07
LmxM.34.1180	865.721	-0.350681	0.528493	-0.663548	0.506979	0.609577
LmxM.20.0950	1047.05	0.224448	0.0740132	3.03254	0.00242504	0.00688786
LmxM.30.1310	1696.28	0.102997	0.105365	0.977522	0.328311	0.438085
LmxM.29.3610	1736.91	-0.00996033	0.0924333	-0.107757	0.914188	0.939973
LmxM.29.0520	1885.31	-0.147447	0.0516815	-2.853	0.00433081	0.0114906
LmxM.26.2030	1939.14	0.624329	0.135453	4.6092	4.04227e-06	2.207e-05
LmxM.34.5270	640.591	-0.375973	0.089819	-4.18589	2.8405e-05	0.000130832
LmxM.18.0140	1047.75	0.69387	0.178817	3.88033	0.000104314	0.000417918
LmxM.24.0720	452.063	0.833949	0.171747	4.85568	1.19976e-06	7.15934e-06
LmxM.05:ncRNA:rfamscan:361482-361757	87.1114	-1.23279	0.602947	-2.0446	0.0408943	0.0797599
LmxM.27.0350	198.807	-0.0727885	0.417093	-0.174514	0.861462	0.901277
LmxM.19.1370	635.791	0.0611666	0.0829745	0.737174	0.461017	0.570336
LmxM.07.0630	752.152	-0.186112	0.0814893	-2.28388	0.0223785	0.0476138
LmxM.23.1480	2174.94	0.171707	0.0692531	2.47941	0.0131599	0.0300459
LmxM.31.0520	1626.94	0.37888	0.0749955	5.05204	4.37117e-07	2.8416e-06
LmxM.23.1330	1260.21	-0.0173569	0.113297	-0.153198	0.878242	0.913251
LmxM.14.1360	2301.35	1.48672	0.149715	9.93028	3.07381e-23	1.89906e-21
LmxM.25.0730	1929.98	0.473176	0.0962851	4.91433	8.90882e-07	5.45076e-06
LmxM.03.0170	1408.54	0.454078	0.144696	3.13816	0.00170013	0.00504148
LmxM.27.1090	948.242	0.72376	0.0791532	9.14378	6.03044e-20	2.46528e-18
LmxM.34.2660	584.207	0.648269	0.121906	5.31779	1.05034e-07	7.67853e-07
LmxM.26.0240	629.272	0.493827	0.142271	3.47102	0.000518477	0.00175034
LmxM.05.0740	869.178	-0.141052	0.0792859	-1.77904	0.0752339	0.131784
LmxM.13.0680	1309	0.64489	0.0987497	6.53055	6.55287e-11	7.90675e-10
LmxM.18:ncRNA:rfamscan:602341-602484	224.008	-0.149702	0.166638	-0.898365	0.368991	0.479368
LmxM.25.1950	1087.41	0.50369	0.0919323	5.47892	4.27932e-08	3.32355e-07
LmxM.32.1520	353.159	-0.247154	0.140432	-1.75996	0.0784142	0.136222
LmxM.36.5220	547.237	0.00382184	0.102365	0.0373352	0.970218	0.978194
LmxM.34.1560	609.711	0.0821475	0.100509	0.817315	0.413748	0.524737
LmxM.20.0265	317.246	-0.442036	0.233427	-1.89368	0.0582672	0.106828
LmxM.21.0120	2028.89	-0.14363	0.0984194	-1.45937	0.144464	0.22615
LmxM.20.0705	149.925	-0.878	0.605338	-1.45043	0.146938	0.229237
LmxM.36.6090	920.52	1.31219	0.0980039	13.3892	6.99767e-41	2.12963e-38
LmxM.09.1000	677.049	-0.424615	0.160481	-2.64589	0.00814755	0.0199206
LmxM.30.1940	640.964	-0.093286	0.264696	-0.352427	0.724518	0.794099
LmxM.10.0310	922.508	-0.121622	0.134857	-0.901863	0.36713	0.477327
LmxM.22.0310	1399.6	-0.187609	0.0924551	-2.02919	0.0424387	0.0823032
LmxM.14.1355	916.157	-0.411764	0.198756	-2.0717	0.038293	0.0753301
LmxM.03.0630	1178.16	0.172647	0.171872	1.00451	0.315132	0.424428
LmxM.31.0950	844.522	0.441185	0.241382	1.82775	0.0675878	0.120706
LmxM.30.2860	915.847	0.539167	0.119796	4.50071	6.7726e-06	3.52664e-05
LmxM.09.1550	411.813	-0.0416983	0.228954	-0.182125	0.855484	0.89657
LmxM.36.0890	1057.67	0.439031	0.175574	2.50054	0.0124003	0.0285256
LmxM.19.0150	780.105	0.010771	0.145821	0.0738646	0.941118	0.958618
LmxM.29.0650	972.86	0.614724	0.119528	5.14294	2.70474e-07	1.8262e-06
LmxM.25.0540	129.903	0.177283	0.645225	0.274762	0.783499	0.841462
LmxM.06.0050	353.619	-0.283466	0.413227	-0.685983	0.492724	0.597068
LmxM.34.1300	1686.71	0.899778	0.35465	2.53708	0.011178	0.0261043
LmxM.24.1060	1265.58	-0.13536	0.105928	-1.27785	0.201303	0.296435
LmxM.36.5810	788.451	0.802445	0.153546	5.22609	1.73136e-07	1.21181e-06
LmxM.36.2600	854.012	-0.0378468	0.0748288	-0.505778	0.613012	0.703312
LmxM.14.0705	389.922	0.78397	0.316	2.48092	0.0131044	0.0299358
LmxM.28.2120	915.098	-0.190153	0.0731327	-2.60011	0.00931942	0.0223389
LmxM.30.1600	916.128	-0.749941	0.211842	-3.54009	0.000399993	0.00139387
LmxM.28.1270	1212.16	-0.246928	0.120701	-2.04579	0.0407768	0.0795875
LmxM.27.1210	1247.04	-0.079611	0.056377	-1.41212	0.157915	0.243679
LmxM.29.0110	1204.29	-0.17112	0.0882571	-1.93888	0.0525164	0.0982535
LmxM.09.0700	1156.62	-0.42288	0.116125	-3.6416	0.000270951	0.000984265
LmxM.25.1270	612.893	-0.0267012	0.158004	-0.168991	0.865804	0.904208
LmxM.34.4600	643.852	-0.108238	0.0993433	-1.08953	0.275918	0.382073
LmxM.28.2740a	1184.99	0.0876088	0.530073	0.165277	0.868726	0.906454
LmxM.33.2580	351.172	0.652926	0.814608	0.801522	0.42283	0.533291
LmxM.11.0340	604.598	-0.0886097	0.123414	-0.717991	0.472763	0.580065
LmxM.04.0465	742.973	-0.223774	0.0981242	-2.28052	0.0225769	0.0479985
LmxM.15.0290	1137.51	-0.247663	0.115366	-2.14677	0.031812	0.0644952
LmxM.34.5390	1552.45	-0.74711	0.17945	-4.16333	3.13641e-05	0.000143416
LmxM.25.1590	543.259	0.47366	0.125616	3.7707	0.000162788	0.000623311
LmxM.30.1450	28.4917	0.154669	0.514334	0.300717	0.76363	0.825511
LmxM.21.1720	13702.4	-0.567598	0.244437	-2.32206	0.0202297	0.0436064
LmxM.08.0260	1043.12	-0.188218	0.0992536	-1.89634	0.0579156	0.106369
LmxM.30.2030	8200.5	-0.388424	0.229892	-1.68959	0.0911066	0.15461
LmxM.21.0140	1506.56	0.154211	0.102594	1.50312	0.132808	0.211203
LmxM.04.1165	1478.2	-0.211374	0.149622	-1.41272	0.157739	0.243453
LmxM.27.2020	3490.73	0.367283	0.272002	1.3503	0.176921	0.267826
LmxM.33.3815	947.123	0.106991	0.134713	0.794212	0.427072	0.537172
LmxM.36.1150	460.809	-0.239761	0.251645	-0.952777	0.340703	0.450234
LmxM.17.1340	1401.33	-0.355784	0.139638	-2.54791	0.0108371	0.0254031
LmxM.28.2000	54.2611	-0.79009	0.520764	-1.51717	0.129223	0.206621
LmxM.22.0870	885.559	0.227136	0.111401	2.03891	0.0414594	0.0806896
LmxM.08_29.1010	1186.72	-0.340913	0.139986	-2.43534	0.0148778	0.0334019
LmxM.36.6740	625.992	-0.298363	0.1657	-1.80063	0.0717613	0.126864
LmxM.32.0765	334.049	0.337539	0.248402	1.35884	0.174197	0.264449
LmxM.26.2280	832.863	0.385394	0.152018	2.5352	0.0112385	0.0262199
LmxM.36.3470	2065.06	0.492526	0.200988	2.45052	0.0142648	0.0321929
LmxM.22.1570	880.657	-0.632418	0.113022	-5.59554	2.19939e-08	1.79825e-07
LmxM.06.0720	1973	-0.324259	0.06695	-4.84331	1.27694e-06	7.58687e-06
LmxM.36.0530	819.28	-0.0266468	0.0823059	-0.323753	0.746125	0.810967
LmxM.14.1210	850.906	0.329043	0.12825	2.56563	0.0102988	0.0243245
LmxM.12.0200	1028.75	-0.182908	0.105997	-1.7256	0.0844194	0.144999
LmxM.32.2200	195.324	0.794154	0.29025	2.73611	0.0062171	0.0157916
LmxM.28.2090	882.527	0.197885	0.150897	1.31139	0.189728	0.282887
LmxM.17.1070	386.803	-0.224751	0.263785	-0.85202	0.394203	0.505409
LmxM.34.3820	913.006	-0.488697	0.170286	-2.86986	0.00410655	0.0109557
LmxM.08_29.1240	2815.29	0.88143	0.088984	9.90549	3.94041e-23	2.36338e-21
LmxM.36.2680	934.456	0.23545	0.0936303	2.51468	0.0119141	0.0275768
LmxM.29.0210	1195.73	0.297466	0.0985615	3.01808	0.00254384	0.00717567
LmxM.29.2270	1205.19	0.23332	0.0796131	2.93068	0.00338221	0.0092423
LmxM.31.2940	810.441	0.447608	0.133782	3.3458	0.000820466	0.0026428
LmxM.12.0700	2005.04	-0.169794	0.0641734	-2.64587	0.00814812	0.0199206
LmxM.09.0367	532.8	-0.16701	0.0939555	-1.77754	0.0754793	0.132073
LmxM.10.0190	531.839	0.32923	0.107065	3.07505	0.00210466	0.00605957
LmxM.04.0110	1255.4	-0.234204	0.143017	-1.6376	0.101506	0.169321
LmxM.11.0040	1565.28	-0.786052	0.143235	-5.48785	4.06863e-08	3.17492e-07
LmxM.07.0360	337.456	-0.0408659	0.185655	-0.220117	0.82578	0.875088
LmxM.21.0905	627.433	-0.336755	0.0909723	-3.70173	0.000214134	0.000797617
LmxM.01.0740	1239.39	-0.0844272	0.113957	-0.740866	0.458775	0.568247
LmxM.30.0440	2151.69	0.19859	0.408494	0.486152	0.62686	0.714709
LmxM.25.0180	855.406	-0.350946	0.0807513	-4.34601	1.38639e-05	6.81297e-05
LmxM.30.0800	302.345	-0.158777	0.320228	-0.495825	0.620018	0.709369
LmxM.31.3290	874.52	0.443993	0.0732103	6.06463	1.32257e-09	1.33018e-08
LmxM.36.1270	220.078	-1.3452	0.172028	-7.81967	5.2961e-15	1.20549e-13
LmxM.32.1950	604.369	0.143513	0.0963072	1.49016	0.136182	0.21507
LmxM.26.2360	1669.37	0.0971256	0.0512303	1.89586	0.0579782	0.106436
LmxM.15.1230	605.384	-0.770747	0.222391	-3.46573	0.00052879	0.00178223
LmxM.25.0430	1155.66	0.319218	0.104185	3.06396	0.00218426	0.00627336
LmxM.31.3110	2335.88	-0.467742	0.0660253	-7.08428	1.39773e-12	2.21721e-11
LmxM.26.1140	1268.28	-0.367195	0.0719929	-5.10044	3.3887e-07	2.25283e-06
LmxM.18.1110	898.951	0.258879	0.077336	3.34746	0.000815571	0.00263012
LmxM.34.4520	685.198	-0.120947	0.120759	-1.00155	0.316559	0.425583
LmxM.32.2640	953.131	-0.0491952	0.128085	-0.384083	0.700917	0.774117
LmxM.34.1810	1527.38	-0.266328	0.110569	-2.40871	0.0160091	0.0356399
LmxM.30.0170	776.469	-0.136977	0.0750674	-1.82473	0.0680421	0.121386
LmxM.36.2160	942.67	0.229109	0.0861969	2.65797	0.00786129	0.0192709
LmxM.33.4100	1765.73	-0.0446538	0.134958	-0.330873	0.740741	0.806929
LmxM.23.0600	321.062	-0.466592	0.168138	-2.77505	0.00551935	0.0142108
LmxM.22.0691a	39.8113	-1.39466	0.399881	-3.48769	0.000487206	0.00165908
LmxM.33.1820	25.7207	-1.58216	0.420214	-3.76512	0.000166469	0.000635927
LmxM.34.4410	1131.65	-0.436211	0.0929482	-4.69305	2.69156e-06	1.51069e-05
LmxM.04.0123	1121.15	0.506637	0.143526	3.52992	0.000415678	0.0014418
LmxM.02.0560	1361.05	-0.369625	0.0955002	-3.87041	0.000108652	0.000432974
LmxM.18.0900	2228.34	-0.28295	0.0844723	-3.34962	0.000809221	0.00261169
LmxM.23.0850	1169.59	0.0495454	0.0752804	0.658146	0.510445	0.613115
LmxM.26.0150	1069.08	0.219472	0.0683297	3.21196	0.00131831	0.00402547
LmxM.11.0410	1673.46	0.59983	0.0657913	9.11717	7.71131e-20	3.12137e-18
LmxM.31.0660	889.363	0.0104175	0.133051	0.0782973	0.937592	0.95597
LmxM.18.0360	1985.18	0.132774	0.103725	1.28006	0.200525	0.295555
LmxM.29.1870	745.425	0.455801	0.139013	3.27883	0.00104238	0.00326794
LmxM.20.0150	1028.27	0.289488	0.221146	1.30904	0.190522	0.283817
LmxM.32.1955	13680.4	-0.101444	0.178592	-0.56802	0.570022	0.668169
LmxM.19.1060	932.039	0.763079	0.20773	3.67343	0.000239319	0.000884212
LmxM.15.1050	290.785	-0.60676	0.190219	-3.1898	0.0014237	0.00429935
LmxM.17.0040	811.911	0.471025	0.175578	2.68271	0.00730281	0.0181181
LmxM.31.2370	477.758	0.318607	0.111758	2.85087	0.00435998	0.0115568
LmxM.01.0600	1008.17	-0.321326	0.0812139	-3.95654	7.60417e-05	0.000312536
LmxM.29.2450	709.797	0.23205	0.107861	2.15139	0.0314458	0.0638316
LmxM.31.0390	1454.26	0.313543	0.0809374	3.8739	0.000107108	0.000427653
LmxM.26:ncRNA:rfamscan:500305-500388	96.9553	-0.557805	0.275875	-2.02194	0.0431821	0.0834115
LmxM.15.0550	1250.78	-0.535033	0.0708088	-7.55603	4.15562e-14	8.26798e-13
LmxM.21.0023	780.571	-0.0750935	0.201828	-0.372067	0.709843	0.782293
LmxM.16.0620	1497.65	-0.115349	0.0662787	-1.74036	0.0817955	0.141408
LmxM.20.1480	573.401	-0.181109	0.0846515	-2.13946	0.0323981	0.0654715
LmxM.33.2800	1131.61	0.0836648	0.102653	0.815028	0.415056	0.526071
LmxM.31.3760	1262.57	-0.190642	0.0850666	-2.24109	0.0250202	0.052463
LmxM.04.0410	707.022	-0.291797	0.169277	-1.72378	0.0847472	0.14538
LmxM.03.0560	997.28	0.038162	0.118847	0.321102	0.748133	0.812935
LmxM.34.3880	496.472	0.314436	0.0954597	3.29391	0.000988027	0.00311297
LmxM.36.0900	236.145	-0.287774	0.38009	-0.75712	0.448978	0.558554
LmxM.15.0220	1134.29	0.369554	0.126831	2.91375	0.00357112	0.00970047
LmxM.20.0630	763.799	0.985346	0.133535	7.37891	1.59589e-13	2.94466e-12
LmxM.06.1030	1131.41	0.168426	0.127701	1.31891	0.187199	0.279776
LmxM.11.0240	2423.11	0.882843	0.13291	6.64242	3.08581e-11	3.95178e-10
LmxM.33.2050	1899.03	0.656401	0.0883172	7.43231	1.06716e-13	2.00814e-12
LmxM.34.2550	778.457	0.725923	0.1207	6.01429	1.80675e-09	1.77161e-08
LmxM.08_29.1190	325.027	-0.290935	0.155114	-1.87562	0.0607076	0.110533
LmxM.36.4190	362.705	0.556423	0.206394	2.69592	0.00701944	0.0175347
LmxM.22.0060	1432.49	0.219932	0.0806968	2.72541	0.00642223	0.0162224
LmxM.36.5610	733.722	0.339745	0.114476	2.96781	0.00299927	0.00832711
LmxM.20.1340	103.228	0.407624	0.229303	1.77767	0.0754583	0.13207
LmxM.31.2930	715.025	0.532411	0.132174	4.02812	5.62255e-05	0.000238393
LmxM.09.0640	2154.39	-0.230953	0.0734815	-3.143	0.00167223	0.00496773
LmxM.14.0120	603.94	0.934694	0.162909	5.73753	9.60669e-09	8.43357e-08
LmxM.25:ncRNA:rfamscan:225167-225255	132.952	0.13918	0.204365	0.68104	0.495846	0.599878
LmxM.06.0640	2696.6	-0.292911	0.0963152	-3.04117	0.0023566	0.00671436
LmxM.32.3190	750.474	0.613322	0.127133	4.82424	1.40535e-06	8.31973e-06
LmxM.30.0520	1456.06	-0.373899	0.105022	-3.56021	0.00037056	0.00130346
LmxM.36.2060	723.671	-0.354757	0.103757	-3.41911	0.000628258	0.00207909
LmxM.33.0900	686.403	-0.175341	0.092689	-1.89172	0.0585285	0.107231
LmxM.31.0850	1995.94	-0.238909	0.105993	-2.25401	0.0241953	0.0509384
LmxM.36.3770	14645.3	-0.0717108	0.213569	-0.335774	0.737042	0.804286
LmxM.19.1010	784.773	-0.100254	0.149493	-0.670626	0.502459	0.605293
LmxM.01.0680	984.94	0.0537439	0.0773462	0.694848	0.48715	0.59241
LmxM.34.2010	18063.5	-0.451007	0.188822	-2.38853	0.0169158	0.037395
LmxM.36.0040	550.112	0.100638	0.119158	0.844571	0.398351	0.509296
LmxM.09.0320	727.612	-0.124803	0.173556	-0.71909	0.472085	0.57964
LmxM.13.1330	1056.69	0.500403	0.0924258	5.41411	6.15956e-08	4.66051e-07
LmxM.17:ncRNA:rfamscan:244450-244607	522.456	0.0945569	0.150877	0.626714	0.530847	0.632536
LmxM.26:ncRNA:rfamscan:160631-160741	2523.41	1.06983	0.206042	5.19232	2.07695e-07	1.43294e-06
LmxM.08_29.0070	549.267	-0.0973537	0.111042	-0.87673	0.380633	0.491771
LmxM.34.3360	1057.32	0.614601	0.121685	5.05075	4.4009e-07	2.85867e-06
LmxM.12.1130	1498.6	1.40439	0.170046	8.25892	1.47002e-16	4.16522e-15
LmxM.12.0260	1250.97	0.658666	0.090308	7.29355	3.01898e-13	5.28933e-12
LmxM.29.2980	5155.75	0.183381	0.248762	0.737175	0.461016	0.570336
LmxM.33.2900	3057.02	-0.881673	0.129574	-6.80439	1.01476e-11	1.42049e-10
LmxM.33.4320	548.125	0.0358269	0.196227	0.182579	0.855128	0.896363
LmxM.24.2290	1205.75	-0.402835	0.133846	-3.00968	0.00261522	0.00736438
LmxM.24.0800	635.221	-0.697683	0.119812	-5.82317	5.77408e-09	5.24336e-08
LmxM.21.1855	1089.32	-1.66018	0.222387	-7.46526	8.31349e-14	1.58496e-12
LmxM.32.2370	1525.51	0.442766	0.121113	3.65582	0.000256361	0.000939151
LmxM.17.0310	1070	-0.0114291	0.0833592	-0.137107	0.890946	0.922984
LmxM.08.0910	1967.09	-0.462766	0.0702633	-6.58616	4.51334e-11	5.61911e-10
LmxM.29.0320	1087.66	-0.210749	0.102525	-2.05559	0.0398223	0.0779467
LmxM.36.6790	697.888	-0.497917	0.118328	-4.20794	2.57704e-05	0.000119636
LmxM.32.1930	1535.69	0.497712	0.108136	4.60265	4.17139e-06	2.27448e-05
LmxM.08.0420	2340.63	0.0745403	0.0811623	0.91841	0.358404	0.468428
LmxM.30.0670	1754.45	-0.333183	0.0551509	-6.0413	1.5288e-09	1.51901e-08
LmxM.36.0560	1210.45	0.2222	0.0978097	2.27176	0.0231011	0.048923
LmxM.17.0770	33.2612	0.28789	0.528096	0.545146	0.585653	0.680667
LmxM.10.1300	1207.43	-0.933301	0.188854	-4.94192	7.73587e-07	4.79564e-06
LmxM.27.0120	815.577	-0.617663	0.179185	-3.44707	0.000566697	0.00189367
LmxM.32.2290	196.031	0.765674	0.368523	2.07768	0.0377384	0.0743731
LmxM.34.4550	2020.64	-0.0228036	0.134515	-0.169525	0.865384	0.903885
LmxM.36.6800	1583.63	-0.0135696	0.104818	-0.129459	0.896994	0.927201
LmxM.21.0875	1037.34	-0.211844	0.0844365	-2.50891	0.0121105	0.0279719
LmxM.04.0860	1010.5	-0.263275	0.196982	-1.33654	0.181372	0.272706
LmxM.26.1780	21.4441	-2.28684	0.615698	-3.71422	0.00020383	0.000760957
LmxM.24.0540	453.405	0.311936	0.106298	2.93454	0.00334044	0.00914948
LmxM.26.1920	1477.52	0.0972687	0.0693761	1.40205	0.1609	0.247542
LmxM.30.0490	159.207	-0.664775	0.187023	-3.55451	0.00037868	0.00132805
LmxM.08.1210	585.362	0.113543	0.0822878	1.37983	0.167639	0.256087
LmxM.32.1210	416.363	0.753142	0.123373	6.10459	1.03062e-09	1.0507e-08
LmxM.36.3330	1460.79	0.283318	0.087722	3.22972	0.00123911	0.00381341
LmxM.33.1720b	40.2403	0.138616	0.404325	0.342833	0.731724	0.800017
LmxM.23.0180	331.474	-0.0925165	0.133055	-0.695323	0.486853	0.592371
LmxM.21.0850	1610.33	-0.503192	0.123933	-4.06018	4.9034e-05	0.000210949
LmxM.18.1440	756.608	-0.171667	0.107605	-1.59534	0.110636	0.181638
LmxM.11.1220	105.001	-0.799993	0.40498	-1.97539	0.0482242	0.0915358
LmxM.14.1230	983.54	-0.626534	0.091138	-6.87457	6.21783e-12	9.02684e-11
LmxM.34.1130	1285.21	0.102051	0.0625262	1.63214	0.10265	0.170917
LmxM.33.2940	959.659	0.0038456	0.0981836	0.0391674	0.968757	0.97755
LmxM.36.6330	107.458	-0.443736	0.537402	-0.825707	0.40897	0.520202
LmxM.33.2520	1252.36	-0.315964	0.18256	-1.73074	0.083498	0.143678
LmxM.31.1050	521.821	-0.150273	0.109855	-1.36792	0.171337	0.260717
LmxM.33.3160	672.614	-0.377768	0.0988224	-3.8227	0.000132001	0.000514541
LmxM.19.0540	43.6634	0.217323	0.550652	0.394665	0.69309	0.767744
LmxM.15.0260	1143.92	-0.320658	0.0848246	-3.78025	0.000156672	0.000602138
LmxM.15.1170	1168.67	0.373943	0.0755518	4.94949	7.44072e-07	4.6424e-06
LmxM.14.0080	969.835	0.149769	0.176961	0.846338	0.397364	0.508331
LmxM.36.3850	475.331	0.292388	0.252733	1.1569	0.247311	0.35001
LmxM.33.3340	1195.58	-0.134614	0.10531	-1.27826	0.201158	0.296274
LmxM.32.2790	815.807	-0.287293	0.203915	-1.40889	0.158869	0.244967
LmxM.33.2350	727.914	-0.189407	0.107386	-1.7638	0.0777659	0.135181
LmxM.30.1930	2216.86	0.237028	0.0818693	2.8952	0.00378916	0.0102017
LmxM.29.1850	636.815	-0.898312	0.134374	-6.68517	2.30657e-11	3.0132e-10
LmxM.25.2260	700.454	0.221118	0.171302	1.29081	0.196768	0.291219
LmxM.09.0900	868.099	-0.0726061	0.083194	-0.872733	0.382809	0.494116
LmxM.27.0610	1298.51	-0.255205	0.117096	-2.17945	0.0292985	0.0601715
LmxM.21.1770	4505.97	0.838224	0.131232	6.38734	1.68795e-10	1.92637e-09
LmxM.36.3400	5808.57	-0.299823	0.216065	-1.38765	0.165243	0.252708
LmxM.33.0970	42.7076	-0.337743	0.617737	-0.546742	0.584556	0.679496
LmxM.02.0390	1066.93	0.288645	0.113339	2.54674	0.0108735	0.0254768
LmxM.22.1510	609.3	-0.147003	0.168631	-0.871744	0.383348	0.494657
LmxM.20.1170	43.5017	0.0343457	0.861728	0.0398567	0.968207	0.977366
LmxM.08_29.0330	1571.04	0.0336108	0.165776	0.202748	0.839332	0.885566
LmxM.36.5690	854.69	-0.40439	0.190984	-2.1174	0.0342262	0.0684608
LmxM.25.2095	894.199	0.0779976	0.1577	0.494595	0.620886	0.709868
LmxM.05:ncRNA:rfamscan:125203-125307	497.53	-1.35416	0.128035	-10.5765	3.83022e-26	3.21152e-24
LmxM.25.1010	727.898	0.73857	0.150352	4.91226	9.00345e-07	5.50047e-06
LmxM.30.2050	1761.21	0.00421693	0.0728775	0.0578633	0.953858	0.967476
LmxM.31.0180	374.374	0.563038	0.146878	3.83337	0.000126401	0.000496241
LmxM.14.0230	1488.74	-0.0862492	0.10091	-0.854718	0.392707	0.503884
LmxM.33.3270	1201.49	-0.15358	0.164706	-0.932453	0.351102	0.461306
LmxM.13.0220	742.835	0.0762885	0.129405	0.589531	0.555505	0.655266
LmxM.36.0110	1327.29	-0.249772	0.075243	-3.31953	0.000901692	0.00287401
LmxM.22.1320	1203.38	-0.187918	0.0996553	-1.88568	0.0593383	0.108424
LmxM.31.1450	667.879	-0.0573125	0.144361	-0.397008	0.691362	0.766449
LmxM.27.1430	1204.24	-0.144083	0.0696525	-2.06859	0.0385844	0.0758852
LmxM.31.1960	1660.56	1.15721	0.188583	6.13632	8.44566e-10	8.69649e-09
LmxM.36.3030	848.631	0.21718	0.0869793	2.49691	0.012528	0.0287469
LmxM.21.1860	2899.18	-1.15004	0.12094	-9.50914	1.92254e-21	9.4596e-20
LmxM.34.4700	1402.08	0.599664	0.11117	5.39414	6.88538e-08	5.16687e-07
LmxM.07.0580	1114.64	0.242743	0.0781577	3.10581	0.00189759	0.00554695
LmxM.36.1100	3751.66	-0.479736	0.213326	-2.24884	0.024523	0.0515359
LmxM.23.1720	746.955	0.360038	0.197058	1.82707	0.067689	0.120861
LmxM.22.1170	1266.13	-0.786186	0.167383	-4.69693	2.64097e-06	1.48534e-05
LmxM.08_29.0880	3382.99	0.698606	0.171357	4.07689	4.56421e-05	0.00019811
LmxM.18.0300	1879.33	0.89245	0.107749	8.28269	1.20423e-16	3.43581e-15
LmxM.04.0760	3326.11	-0.251574	0.0673787	-3.73373	0.000188664	0.000709497
LmxM.30.1980	123.369	-0.804699	0.343297	-2.34403	0.0190765	0.0414283
LmxM.25.1550	1080.54	0.187907	0.110849	1.69516	0.0900444	0.152997
LmxM.33.3010	792.419	-0.126684	0.109812	-1.15365	0.248645	0.351354
LmxM.36.6990	896.847	0.587786	0.189064	3.10893	0.00187767	0.00549656
LmxM.24.0680	4143.15	-0.918476	0.560805	-1.63778	0.101467	0.169291
LmxM.12.0710	575.356	0.0821765	0.101146	0.812452	0.416532	0.527453
LmxM.24.2220	1112.3	1.01631	0.132984	7.64232	2.13343e-14	4.48348e-13
LmxM.10.0530	1715.1	0.125123	0.0912428	1.37132	0.170275	0.259341
LmxM.28.0320	830.198	0.133245	0.120037	1.11004	0.266982	0.371891
LmxM.26.1580	836.443	-0.00816371	0.11402	-0.0715991	0.942921	0.959978
LmxM.26.0250	1354.81	-0.150008	0.0860503	-1.74326	0.0812875	0.140619
LmxM.20.1020	148.919	-0.558227	0.521917	-1.06957	0.284812	0.392602
LmxM.23.0845	1906.84	-0.457615	0.0914795	-5.00238	5.66262e-07	3.60976e-06
LmxM.23.1680	839.58	-0.0606156	0.203979	-0.297166	0.766339	0.827683
LmxM.27.0850	1676.07	-0.940906	0.0834057	-11.2811	1.62739e-29	1.7144e-27
LmxM.23.1400	660.323	0.510255	0.100184	5.0932	3.52076e-07	2.33307e-06
LmxM.23.0110	498.76	0.132142	0.350298	0.377227	0.706005	0.778899
LmxM.36.6480	985.946	-0.298093	0.418773	-0.711824	0.476574	0.583444
LmxM.08_29.2370	6113.4	-0.478855	0.312371	-1.53296	0.125285	0.201618
LmxM.16.0430	794.231	-0.0466183	0.101027	-0.461442	0.644481	0.729838
LmxM.08_29.2440	221.075	0.0856087	0.579835	0.147643	0.882624	0.916649
LmxM.24.0440	239.15	0.414886	0.381453	1.08765	0.276751	0.382968
LmxM.31.2155	622.4	0.769481	0.153025	5.02846	4.94433e-07	3.17155e-06
LmxM.23.0355	678.397	-0.504353	0.112522	-4.48225	7.3861e-06	3.81468e-05
LmxM.30.0450c	250.731	-1.23691	0.184664	-6.6982	2.11005e-11	2.78042e-10
LmxM.27.2290	726.707	0.145365	0.0991381	1.46629	0.142569	0.223567
LmxM.29.1360	959.643	-0.0319432	0.0796544	-0.401022	0.688404	0.76436
LmxM.33.3440	1059.72	1.19214	0.111991	10.645	1.83921e-26	1.62503e-24
LmxM.31.0470	1418.5	-0.388094	0.103114	-3.76373	0.000167399	0.000638678
LmxM.12.0420	267.791	-0.97848	0.154411	-6.33685	2.34512e-10	2.61818e-09
LmxM.10.0940	1842.05	-0.18834	0.097139	-1.93887	0.0525166	0.0982535
LmxM.32.0565	247.16	0.138039	0.139131	0.992145	0.321127	0.430433
LmxM.29.0300	432.446	0.799642	0.150911	5.29876	1.16595e-07	8.47839e-07
LmxM.28.2450	1619.15	-0.0774625	0.0957134	-0.809317	0.418333	0.529326
LmxM.34.2750	430.59	0.851977	0.142267	5.98856	2.11701e-09	2.04412e-08
LmxM.16.0660	1247.5	0.56632	0.117205	4.83189	1.35242e-06	8.0179e-06
LmxM.24.2150	105.112	-0.352347	0.432855	-0.814008	0.41564	0.526649
LmxM.21.1040	1285.12	0.507376	0.451969	1.12259	0.261612	0.365838
LmxM.14.0190	4409.24	0.578791	0.0774796	7.47024	8.00495e-14	1.52969e-12
LmxM.30.2195	82.6423	-0.166583	0.632335	-0.263441	0.792211	0.848156
LmxM.30.1530	841.84	-1.47002	0.791485	-1.85729	0.0632697	0.114186
LmxM.13.1120	395.3	0.282558	0.1728	1.63518	0.102012	0.170061
LmxM.09.1040	917.201	0.32757	0.135155	2.42367	0.0153647	0.0343261
LmxM.26.1785	807.409	-0.481463	0.187965	-2.56145	0.0104236	0.0245489
LmxM.30.0190	1896.34	0.258733	0.0832206	3.109	0.00187719	0.00549656
LmxM.29.0010	5354.88	-0.0671074	0.0575057	-1.16697	0.243223	0.345414
LmxM.29.1020	1051.29	-0.0240792	0.120608	-0.199648	0.841756	0.886985
LmxM.28.0040	1033.07	0.0144559	0.0788611	0.183308	0.854556	0.896214
LmxM.32.0190	458.552	-0.38642	0.262986	-1.46936	0.141735	0.222586
LmxM.18.1380	2097.68	1.21166	0.183115	6.61696	3.66651e-11	4.63503e-10
LmxM.34.0900	1561.35	0.746875	0.0645052	11.5785	5.2953e-31	6.85219e-29
LmxM.20.1490	784.162	-0.212903	0.0737053	-2.88857	0.00386995	0.010392
LmxM.23.0360	954.502	0.675879	0.569645	1.18649	0.235428	0.336437
LmxM.32.2880	161.387	0.382054	0.431698	0.885003	0.376155	0.487057
LmxM.07.0190	1328.79	-0.106376	0.132581	-0.80235	0.422351	0.532932
LmxM.36.1020	1563.69	-0.0315009	0.0896375	-0.351425	0.725269	0.794711
LmxM.31.1860	561.157	0.0475034	0.145179	0.327206	0.743512	0.809197
LmxM.36.6110	1452.99	-0.445302	0.17738	-2.51043	0.0120583	0.0278792
LmxM.20.1260	1132.83	-0.494284	0.20835	-2.37238	0.0176741	0.0388207
LmxM.03.0230	910.58	0.270927	0.451039	0.600672	0.548058	0.648344
LmxM.08_29.0180	1479.96	-0.419152	0.156337	-2.68107	0.00733866	0.0181961
LmxM.18.0240	190.692	0.388188	0.213616	1.81722	0.0691827	0.12302
LmxM.13.0490	1678.32	-0.112116	0.0571765	-1.96088	0.0498933	0.0941399
LmxM.29.2650	846.417	0.108008	0.127651	0.846114	0.397489	0.508353
LmxM.33.2860	968.92	0.58753	0.109833	5.34928	8.83055e-08	6.52524e-07
LmxM.36.4960	937.331	-0.188343	0.110565	-1.70346	0.088482	0.15086
LmxM.07.1090	940.621	0.743307	0.104881	7.08713	1.36921e-12	2.18461e-11
LmxM.11.0540	970.089	-0.0983168	0.0801432	-1.22676	0.219911	0.31836
LmxM.12.0140	936.896	0.132727	0.105439	1.25881	0.208099	0.3041
LmxM.25.2130	508.259	0.665636	0.108536	6.13288	8.63028e-10	8.8617e-09
LmxM.33.1420	567.946	0.00661757	0.122033	0.0542276	0.956754	0.969257
LmxM.31.3310	3503.06	1.14592	0.169321	6.7677	1.30843e-11	1.77415e-10
LmxM.36.6900	1246.88	-0.402543	0.0622772	-6.46372	1.02159e-10	1.1992e-09
LmxM.28.0180	625.616	0.66815	0.150473	4.44033	8.98208e-06	4.57285e-05
LmxM.36.5900	839.49	0.308622	0.112444	2.74468	0.00605691	0.0154276
LmxM.28.1950	407.403	1.06397	0.258849	4.11038	3.95017e-05	0.000174947
LmxM.08_29.0990	1045.69	-0.133727	0.174073	-0.768224	0.442354	0.552237
LmxM.27.1550	1028.67	-0.570014	0.15985	-3.56594	0.000362557	0.0012797
LmxM.36.2970	581.501	-0.511871	0.117202	-4.36743	1.25719e-05	6.22307e-05
LmxM.13.0160	1293.34	0.330732	0.244755	1.35128	0.176607	0.267557
LmxM.31.0070	591.224	-0.000920994	0.0952895	-0.00966522	0.992288	0.994588
LmxM.28.1310	1086.33	0.0849629	0.124438	0.682774	0.494749	0.598903
LmxM.21.1360	1158.64	0.317566	0.0926282	3.4284	0.000607158	0.00201414
LmxM.21.0360	797.522	-0.267526	0.175762	-1.52209	0.127985	0.205201
LmxM.24.0530	435.93	1.01947	0.130922	7.78682	6.87194e-15	1.54281e-13
LmxM.36.4850	385.673	-0.210955	0.133978	-1.57455	0.115359	0.18804
LmxM.26:ncRNA:rfamscan:201859-201948	42.8956	-0.426506	0.361942	-1.17838	0.238644	0.340382
LmxM.08_29.1560	520.789	0.152225	0.122152	1.24619	0.212693	0.309876
LmxM.33.3760	752.686	0.254635	0.0967016	2.63321	0.00845826	0.0205262
LmxM.24.1690	650.403	-1.03835	0.0946668	-10.9685	5.41647e-28	5.36231e-26
LmxM.08_29.0530	894.837	0.373365	0.174105	2.14448	0.0319941	0.064809
LmxM.33.1170	302.292	0.0599826	0.35681	0.168108	0.866498	0.904703
LmxM.12.0905	120.653	-0.53118	0.20459	-2.59631	0.00942312	0.022548
LmxM.29.2670	1121.05	0.246624	0.111674	2.20843	0.0272142	0.0563698
LmxM.23.0130	669.604	0.370889	0.0810966	4.57342	4.79818e-06	2.58536e-05
LmxM.30.1470	963.039	0.531086	0.0777326	6.83222	8.36108e-12	1.18543e-10
LmxM.30.0480b	444.288	-0.250649	0.256648	-0.976624	0.328755	0.438465
LmxM.06.1160	1314.95	-0.319324	0.0965984	-3.30569	0.000947444	0.00300121
LmxM.34.1690	568.047	0.536117	0.144743	3.70392	0.000212291	0.000791108
LmxM.26.2640	556.108	1.07855	0.222001	4.85831	1.18391e-06	7.07507e-06
LmxM.13.0180	397.457	0.632678	0.116182	5.44559	5.16343e-08	3.97265e-07
LmxM.36.0480	2823.34	0.862504	0.130205	6.62421	3.49106e-11	4.42004e-10
LmxM.34.5240	532.24	-0.196473	0.1371	-1.43306	0.15184	0.235543
LmxM.18.0450	1516.92	0.446273	0.117844	3.78698	0.000152491	0.000587997
LmxM.19.0450	949.68	-0.0121556	0.140271	-0.0866579	0.930943	0.951709
LmxM.31.0650	1001.15	0.117046	0.139666	0.838045	0.402006	0.513171
LmxM.34.3570	700.419	-0.320497	0.418966	-0.76497	0.444289	0.554187
LmxM.36.2800	547.875	0.643759	0.183865	3.50126	0.000463066	0.00158608
LmxM.15.1350	777.631	-0.250169	0.123077	-2.03262	0.0420906	0.0817053
LmxM.32.1040	1204.16	-0.083391	0.164324	-0.507478	0.611819	0.70263
LmxM.02.0480	552.628	0.181649	0.17006	1.06815	0.285455	0.393027
LmxM.06.0330	1315.82	0.382391	0.0822912	4.6468	3.37123e-06	1.86542e-05
LmxM.31.3710	458.887	0.632662	0.18574	3.40616	0.000658825	0.00216542
LmxM.27.1900	673.259	-0.574579	0.107451	-5.34736	8.9245e-08	6.58874e-07
LmxM.21.0400	979.262	-0.0818227	0.0829958	-0.985866	0.324199	0.433584
LmxM.33.1210	1060.06	-0.0798799	0.0763218	-1.04662	0.295275	0.403504
LmxM.13.0470	967.256	0.29781	0.1472	2.02317	0.043056	0.0832254
LmxM.16.0700	1620.93	0.00663042	0.0753678	0.0879741	0.929897	0.951197
LmxM.17.1270	1197.86	-0.45159	0.139831	-3.22955	0.00123986	0.00381429
LmxM.20.1500	1108.52	0.513416	0.113032	4.5422	5.56694e-06	2.9455e-05
LmxM.14.0880	1601.34	-0.696262	0.0744116	-9.35691	8.21059e-21	3.72742e-19
LmxM.15.0800	2646.49	-0.416095	0.0683289	-6.0896	1.13196e-09	1.14549e-08
LmxM.26.1330	836.583	0.0993249	0.180678	0.549735	0.582501	0.677962
LmxM.36.6995	1812.43	0.624496	0.211205	2.95683	0.00310822	0.00859073
LmxM.29.3380	749.485	0.358959	0.190127	1.88799	0.0590266	0.107975
LmxM.25.0460	191.986	-0.122964	0.227299	-0.54098	0.588521	0.682745
LmxM.27.0640	633.783	0.057659	0.132291	0.435851	0.662945	0.745099
LmxM.25.2380	301.05	-0.568889	0.220503	-2.57996	0.00988119	0.0234664
LmxM.26.0660	2069.22	0.943099	0.0827367	11.3988	4.23944e-30	5.12287e-28
LmxM.34.2990	440.528	0.130831	0.114364	1.14398	0.25263	0.355091
LmxM.20.0110	261.241	0.844418	0.186117	4.53703	5.70515e-06	3.01474e-05
LmxM.10.0680	586.089	0.00869148	0.094852	0.091632	0.92699	0.949305
LmxM.27.1180	191.839	-0.734108	0.489867	-1.49859	0.133981	0.212615
LmxM.24.1130	1019.96	-0.244319	0.0721242	-3.38747	0.000705399	0.00230743
LmxM.36.2500	1087.83	0.81151	0.135605	5.98436	2.17242e-09	2.0931e-08
LmxM.30.1040	1215.96	-0.167008	0.0964685	-1.73122	0.083412	0.143584
LmxM.26.1930	917.681	-0.0670465	0.219146	-0.305944	0.759647	0.822726
LmxM.14.0500	441.802	-0.470304	0.643672	-0.730658	0.464988	0.573615
LmxM.36.4400	1078.66	0.598636	0.102872	5.81925	5.9111e-09	5.35518e-08
LmxM.22.1150	2263.46	-0.801061	0.136759	-5.85746	4.6999e-09	4.32949e-08
LmxM.01.0300	1064.8	-0.316217	0.177418	-1.78232	0.0746963	0.130989
LmxM.36.5850	1811.34	0.638761	0.601015	1.0628	0.287871	0.395455
LmxM.13.1520	1888.91	-0.00449935	0.0988359	-0.0455234	0.96369	0.974482
LmxM.32.1180	492.05	-0.0764273	0.146734	-0.520857	0.602467	0.69451
LmxM.36.0800	880.916	0.207988	0.0982788	2.11631	0.0343187	0.0685535
LmxM.34.0830	1278.94	-0.511459	0.111633	-4.5816	4.61436e-06	2.49777e-05
LmxM.32.1100	1632.25	-0.0472676	0.10963	-0.431156	0.666355	0.747487
LmxM.36.6400	522.172	0.281826	0.0995535	2.8309	0.00464168	0.0121855
LmxM.28.2270	1096.44	-0.270003	0.108986	-2.4774	0.0132342	0.0301987
LmxM.31.1510	822.185	0.172206	0.115966	1.48498	0.137549	0.216813
LmxM.29.1980	731.641	0.153158	0.10602	1.44461	0.148567	0.231163
LmxM.21.1110	1939.44	-0.403044	0.120445	-3.3463	0.000818969	0.00263901
LmxM.02.0710	2612.65	0.51235	0.0893584	5.73365	9.82907e-09	8.61039e-08
LmxM.34.4400	632.306	-0.26646	0.130926	-2.03519	0.0418316	0.0813369
LmxM.09.0005	719.597	0.0753464	0.133299	0.565243	0.571909	0.669904
LmxM.33.1320	546.216	-0.00277658	0.281737	-0.00985524	0.992137	0.994558
LmxM.32.2820	771.585	0.552422	0.111104	4.97211	6.62294e-07	4.17978e-06
LmxM.16.1640	2189.49	-0.367074	0.138607	-2.6483	0.00808968	0.0197954
LmxM.20:ncRNA:rfamscan:2971664-2971758	72.0424	-0.154119	0.386378	-0.398881	0.689981	0.765341
LmxM.36.4410	791.689	0.242059	0.149752	1.6164	0.106008	0.175618
LmxM.05.0630	2904.03	-0.604974	0.0608971	-9.93437	2.95037e-23	1.83661e-21
LmxM.12.1100	1222.88	-0.486465	0.0910688	-5.34173	9.20645e-08	6.7847e-07
LmxM.34.3320	479.105	-0.0641543	0.103306	-0.621013	0.534591	0.635983
LmxM.32.2850	1271.59	-0.73342	0.0942528	-7.78141	7.1719e-15	1.59706e-13
LmxM.30.0300	1363.84	-0.486136	0.063664	-7.63597	2.24131e-14	4.66593e-13
LmxM.18.0400	1086.43	-0.423141	0.0780815	-5.41923	5.98574e-08	4.54863e-07
LmxM.24.1460	864.231	0.301922	0.0809975	3.72754	0.000193355	0.000725149
LmxM.36.5670	430.19	0.396924	0.115077	3.44921	0.000562231	0.00188181
LmxM.32.0850	913.645	-0.274271	0.0736424	-3.72437	0.000195804	0.000733326
LmxM.15.1570	511.849	0.450129	0.116213	3.87333	0.00010736	0.000428242
LmxM.05.0241	55.3726	-1.21646	0.310695	-3.91531	9.0289e-05	0.000366554
LmxM.34.2410	281.507	0.0755472	0.373544	0.202245	0.839725	0.885868
LmxM.27.0250	1043.11	0.133937	0.112361	1.19203	0.233251	0.333894
LmxM.35.2500	636.592	0.212021	0.118332	1.79175	0.0731729	0.128812
LmxM.27.0730	412.291	-0.294457	0.220124	-1.33769	0.180999	0.272444
LmxM.13.0010	878.856	-0.286069	0.110833	-2.58109	0.00984879	0.0234165
LmxM.21.0200	1269.96	-0.063693	0.0612419	-1.04002	0.298329	0.406624
LmxM.06.0310	783.676	-0.721064	0.26481	-2.72295	0.00647025	0.0163286
LmxM.34.4590	697.003	0.324466	0.125282	2.58989	0.00960061	0.0228993
LmxM.23.0880a	388.117	-0.017566	0.164264	-0.106938	0.914838	0.940359
LmxM.30.0340	25.4415	0.486712	0.507236	0.959539	0.337287	0.446798
LmxM.36.3200	782.441	0.455537	0.0803803	5.66727	1.45088e-08	1.22527e-07
LmxM.34.4080	1005.7	0.512557	0.116601	4.39583	1.10349e-05	5.51881e-05
LmxM.03.0320	3925.72	0.195357	0.0923994	2.11426	0.0344927	0.0688276
LmxM.36.5390	2475.76	0.0949844	0.16808	0.565115	0.571996	0.66991
LmxM.31.1260	496.871	-1.46996	0.352646	-4.16837	3.06788e-05	0.000140517
LmxM.20.0343	23.3304	0.781048	0.365327	2.13794	0.0325215	0.0656421
LmxM.17.0170	342.634	-0.210602	0.374923	-0.561721	0.574306	0.671276
LmxM.15.1203	1485.15	-0.340753	0.413573	-0.823926	0.409982	0.521247
LmxM.06.0320	2701.28	-0.143159	0.0567667	-2.52188	0.0116729	0.027072
LmxM.07.0920	3389.88	-0.452904	0.110879	-4.08467	4.41387e-05	0.000192191
LmxM.25.2160	633.742	0.502515	0.143801	3.49451	0.000474936	0.00162268
LmxM.08_29.2320	610.493	-0.822175	0.452581	-1.81663	0.0692731	0.123154
LmxM.31.1480	861.275	0.039358	0.101441	0.387988	0.698025	0.771857
LmxM.20.1030	251.191	-0.795039	0.377302	-2.10717	0.0351028	0.0699247
LmxM.36.1490	894.754	0.249573	0.224777	1.11031	0.266865	0.371792
LmxM.29.0720	326.183	-0.104829	0.188641	-0.555708	0.57841	0.674033
LmxM.25.1580	481.56	-0.680373	0.505783	-1.34519	0.178564	0.269533
LmxM.25.0900	824.091	-0.2198	0.165258	-1.33004	0.183504	0.275356
LmxM.30.2640	1649.97	0.594964	0.0959712	6.1994	5.66786e-10	5.97087e-09
LmxM.19.0650	3383.72	0.152445	0.0880587	1.73117	0.0834209	0.143584
LmxM.10.0485	76.7264	0.1719	0.289732	0.593308	0.552975	0.652656
LmxM.09.0050	1126.88	-0.488729	0.151414	-3.22777	0.00124761	0.00383381
LmxM.30.0230	1230.39	-0.126931	0.105493	-1.20321	0.228893	0.328756
LmxM.34.5110	1253.56	0.471678	0.069349	6.80152	1.03522e-11	1.44189e-10
LmxM.24.1320	476.609	0.0870285	0.20215	0.430514	0.666822	0.747524
LmxM.28.1330	306.037	-0.247473	0.31259	-0.791684	0.428545	0.538598
LmxM.15.0570	625.261	0.220342	0.116758	1.88716	0.0591386	0.108131
LmxM.36.1840	865.335	0.828013	0.107241	7.72101	1.15411e-14	2.4956e-13
LmxM.36.1870	1430.08	-0.184725	0.114064	-1.61949	0.105342	0.174691
LmxM.34.5380	236.934	0.184455	0.130455	1.41394	0.157381	0.243056
LmxM.22.0740	38.7023	-0.398649	0.571818	-0.697161	0.485702	0.591349
LmxM.33.1090	1070.51	-0.0902395	0.0863232	-1.04537	0.295853	0.403959
LmxM.31.0630	3557.68	-0.5519	0.126848	-4.35086	1.35603e-05	6.67617e-05
LmxM.34.4640	600.09	0.509435	0.185306	2.74915	0.00597504	0.0152428
LmxM.25.0520	1219.67	-0.0966317	0.100071	-0.965632	0.334228	0.443819
LmxM.20.0520	742.927	0.751601	0.120918	6.21579	5.10669e-10	5.43545e-09
LmxM.34.2300	1611.64	-0.766647	0.130149	-5.89053	3.84958e-09	3.61096e-08
LmxM.13.1140	1325.4	0.129561	0.103643	1.25007	0.211274	0.308136
LmxM.32.1010	1466.29	-0.319076	0.150744	-2.11668	0.0342872	0.068516
LmxM.22.1630	913.062	0.30358	0.115963	2.6179	0.00884739	0.0213131
LmxM.26.2630	527.382	0.292925	0.148004	1.97916	0.0477976	0.0908519
LmxM.04.0310	556.675	1.9066	0.285003	6.68975	2.23552e-11	2.93909e-10
LmxM.34.4220	30.7371	-0.00196717	0.700513	-0.00280819	0.997759	0.998002
LmxM.23.0560	462.446	0.303737	0.53944	0.56306	0.573394	0.670896
LmxM.26.1250	837.039	0.400084	0.0702492	5.69522	1.23213e-08	1.05134e-07
LmxM.08_29.2650	1162.74	0.357635	0.0919146	3.89095	9.98513e-05	0.000401998
LmxM.23.0870	131.967	-0.0846193	0.282045	-0.30002	0.764162	0.825765
LmxM.34.3300	2212.3	-0.831963	0.106626	-7.80264	6.06272e-15	1.36486e-13
LmxM.15.0810	1745.21	0.213622	0.0739467	2.88886	0.00386642	0.0103893
LmxM.34.2330	1042.5	0.379045	0.203487	1.86275	0.0624977	0.113066
LmxM.13.0130	715.386	0.339156	0.257017	1.31959	0.186973	0.27949
LmxM.34.0840	1623.41	0.692713	0.128656	5.38422	7.2759e-08	5.43509e-07
LmxM.08.0350	216.821	0.342826	0.385905	0.888368	0.374343	0.485093
LmxM.34.2570	581.713	0.762881	0.130594	5.84162	5.16966e-09	4.73568e-08
LmxM.04.0320	70.8999	1.55693	0.341335	4.56129	5.08406e-06	2.72687e-05
LmxM.26.1450	470.688	-0.869045	0.560502	-1.55048	0.121027	0.19588
LmxM.24.1210	897.98	1.26417	0.110921	11.397	4.32691e-30	5.15278e-28
LmxM.07.0260	1227.86	-0.469216	0.0677001	-6.93081	4.18449e-12	6.18416e-11
LmxM.34.2380	194.318	-0.409239	0.401483	-1.01932	0.308052	0.416189
LmxM.33.3150	1070.86	-0.430644	0.112885	-3.81488	0.000136248	0.00053034
LmxM.32.1000	720.402	-0.499195	0.40767	-1.22451	0.220761	0.319421
LmxM.28.0670	1172.6	0.119596	0.135036	0.885664	0.375798	0.486749
LmxM.15.1400	1669.53	-0.0802517	0.16222	-0.494708	0.620806	0.709868
LmxM.13.0840	1012.48	0.193577	0.086832	2.22932	0.0257924	0.0538593
LmxM.34.4690	1322.66	-0.0160179	0.099279	-0.161343	0.871823	0.908727
LmxM.18.1400	15596.2	-0.645472	0.211173	-3.0566	0.00223862	0.00641378
LmxM.24.1250	1024.83	-0.367615	0.154765	-2.37531	0.0175343	0.0385342
LmxM.34.0880	760.16	-0.00201523	0.16365	-0.0123142	0.990175	0.993312
LmxM.21.0882	993.087	-0.232656	0.163658	-1.4216	0.155143	0.240168
LmxM.10.0620	629.455	-0.0972437	0.26724	-0.363882	0.715946	0.786593
LmxM.34.3640	365.075	0.255922	0.154442	1.65707	0.0975052	0.163878
LmxM.29.0840	1202.85	0.506763	0.0692826	7.31443	2.58472e-13	4.59711e-12
LmxM.21.0490	4022.02	0.313109	0.105645	2.9638	0.00303866	0.00842113
LmxM.36.3430	1403.42	-0.372931	0.133997	-2.78312	0.00538383	0.0139247
LmxM.34.3500	1406.03	-0.597258	0.135639	-4.4033	1.06618e-05	5.34847e-05
LmxM.34.1240	857.595	0.663843	0.120079	5.52838	3.23206e-08	2.57094e-07
LmxM.32.1245	716.901	0.0935555	0.0910586	1.02742	0.304222	0.412644
LmxM.28.1370	1426.05	0.249064	0.116694	2.13434	0.0328152	0.0661615
LmxM.23.0150	648.649	0.0163348	0.107653	0.151736	0.879395	0.914219
LmxM.36.5020	1432.62	0.000791472	0.0800245	0.00989038	0.992109	0.994558
LmxM.26.2060	1167.27	-0.271399	0.0823145	-3.29709	0.000976909	0.00308385
LmxM.27.0090	1450.19	0.344965	0.0942977	3.65825	0.000253941	0.000931116
LmxM.32.1990	694.009	-0.0550566	0.098441	-0.559285	0.575967	0.672739
LmxM.26.0550	930.734	0.105101	0.0852582	1.23273	0.217675	0.315735
LmxM.31.2960	1124.91	0.617138	0.153898	4.01005	6.07056e-05	0.00025528
LmxM.10.1270	1017.31	0.317465	0.0930112	3.41319	0.000642061	0.00211795
LmxM.36.5600	439.535	-0.30661	0.144057	-2.12839	0.0333046	0.0669047
LmxM.08_29.0400	782.354	0.0199128	0.153395	0.129814	0.896713	0.927179
LmxM.24.0170	1018.97	0.172499	0.118675	1.45355	0.146071	0.228327
LmxM.36.2460	558.664	0.0110489	0.137729	0.0802218	0.936061	0.95465
LmxM.20.0120	535.024	0.278896	0.0831828	3.3528	0.000799978	0.00258288
LmxM.09.0930	2061.27	1.96773	0.167475	11.7494	7.11274e-32	1.06264e-29
LmxM.29.1590	2451.83	0.696318	0.162702	4.27972	1.87131e-05	8.99215e-05
LmxM.26.1015	263.584	-0.386723	0.328272	-1.17806	0.238773	0.340507
LmxM.23.0990	1528.12	-0.350181	0.215914	-1.62185	0.104834	0.17399
LmxM.32:ncRNA:rfamscan:912864-912972	15.4836	1.01503	0.47376	2.1425	0.0321533	0.0650535
LmxM.10.0890	3750.45	1.08094	0.198565	5.44376	5.21681e-08	4.00996e-07
LmxM.11.0740	1457.94	-0.153807	0.141396	-1.08777	0.276697	0.382957
LmxM.14.0310	1851	0.428428	0.0547079	7.83119	4.83281e-15	1.1116e-13
LmxM.25.2080	1342.83	0.233695	0.0879532	2.65704	0.00788312	0.0193129
LmxM.28.2330	1406.94	-0.136228	0.0646728	-2.10641	0.0351685	0.0700217
LmxM.20.1560	138.01	-0.307107	0.188627	-1.62811	0.103501	0.17216
LmxM.24.0930	794.871	0.210724	0.0987978	2.13289	0.032934	0.0663119
LmxM.29.0590	1288.54	-0.0522936	0.0679121	-0.770019	0.441288	0.551409
LmxM.34.0610	3500.88	-0.797176	0.112789	-7.06785	1.57352e-12	2.47694e-11
LmxM.32.2600	869.806	0.0797875	0.12139	0.65728	0.511001	0.613335
LmxM.28.2190	721.698	0.041729	0.0853326	0.489016	0.62483	0.713088
LmxM.32.0060	1079.17	0.278649	0.126845	2.19678	0.0280364	0.0578831
LmxM.13.1670	6774.57	-0.367002	0.23435	-1.56605	0.117338	0.190772
LmxM.28.1970	295.406	0.430884	0.23585	1.82694	0.0677089	0.12087
LmxM.22.1410	1645.05	0.736184	0.104711	7.03065	2.05578e-12	3.15744e-11
LmxM.03.0180	575.232	1.71557	0.19124	8.9708	2.94366e-19	1.11325e-17
LmxM.29.1280	1686.95	-0.115941	0.0865583	-1.33946	0.180422	0.271725
LmxM.19.1110	700.566	0.854946	0.0958859	8.91628	4.82205e-19	1.78481e-17
LmxM.23.0250	1442.19	0.30437	0.115742	2.62973	0.00854539	0.0207009
LmxM.36.3160	736.453	0.326822	0.114924	2.84381	0.00445776	0.0117779
LmxM.36.5150	890.933	0.689446	0.257973	2.67255	0.00752772	0.0185975
LmxM.23.1350	491.13	0.703636	0.0940544	7.48116	7.36715e-14	1.41109e-12
LmxM.23.0960	919.281	0.00852253	0.146369	0.0582265	0.953568	0.967476
LmxM.36.5250	1547.38	0.319085	0.0922406	3.45926	0.000541653	0.00181997
LmxM.08_29.2540	1269.52	0.675864	0.120791	5.59534	2.20187e-08	1.79849e-07
LmxM.32.1620	1313.49	-0.0188989	0.0890061	-0.212332	0.831848	0.880156
LmxM.30.2715	424.089	-0.110518	0.209916	-0.526489	0.598548	0.691448
LmxM.31.2995	560.093	-0.000501909	0.262407	-0.00191271	0.998474	0.998561
LmxM.34.2160	822.45	-0.163009	0.200496	-0.813031	0.416201	0.527115
LmxM.32.1560	995.596	-0.764879	0.137718	-5.55393	2.79319e-08	2.23919e-07
LmxM.15.0281	369.796	1.114	0.15011	7.42127	1.16001e-13	2.16633e-12
LmxM.14.1480	1208.41	1.16823	0.126137	9.26161	2.01375e-20	8.61823e-19
LmxM.12.0660	887.471	-0.0591537	0.182614	-0.323928	0.745993	0.81093
LmxM.21.0861	2108.23	-0.136454	0.0769389	-1.77354	0.0761387	0.133
LmxM.14.0640	2366.36	0.678913	0.213567	3.17893	0.00147819	0.00444592
LmxM.34.0620	1761.56	-0.0102951	0.133036	-0.0773856	0.938317	0.956476
LmxM.13.1480	2344.27	0.656571	0.133334	4.92427	8.46761e-07	5.2236e-06
LmxM.36.0540	1415.92	0.886892	0.144917	6.11998	9.35872e-10	9.56475e-09
LmxM.30.1060	1487.45	-0.119092	0.0599846	-1.98538	0.0471022	0.0898419
LmxM.36.6525	1041.29	-0.349203	0.0760641	-4.59091	4.41318e-06	2.39835e-05
LmxM.26.0730	1801.74	-0.640512	0.113087	-5.66389	1.47981e-08	1.24714e-07
LmxM.25.1230	1202.07	-0.519137	0.082585	-6.2861	3.25544e-10	3.56191e-09
LmxM.04.0300	1344.47	-0.308926	0.133724	-2.31018	0.0208783	0.0447929
LmxM.23.0950	1006.6	1.22421	0.142673	8.58057	9.44041e-18	3.01836e-16
LmxM.24.2280	2230.53	0.380207	0.0673391	5.64616	1.64071e-08	1.37149e-07
LmxM.36.0320	1724.67	0.415415	0.119621	3.47276	0.000515143	0.00174195
LmxM.23.0860	2111.69	-0.580245	0.13243	-4.38153	1.1785e-05	5.86538e-05
LmxM.23.1610	680.842	0.579472	0.191812	3.02104	0.00251906	0.00711798
LmxM.36.5790	791.793	-0.442169	0.132273	-3.34284	0.000829249	0.0026669
LmxM.36.3840	1514.63	0.649641	0.195739	3.31892	0.000903667	0.00287807
LmxM.09.1440	647.701	0.269091	0.0901034	2.98646	0.00282224	0.00788518
LmxM.19.1620	653.7	0.283957	0.151446	1.87497	0.0607969	0.110573
LmxM.15:ncRNA:rfamscan:14200-14393	134.667	-0.328839	0.238137	-1.38088	0.167316	0.25564
LmxM.08_29.1450	207.846	-0.279218	0.275263	-1.01437	0.310407	0.41882
LmxM.36.4350	320.618	0.615433	0.285227	2.15769	0.0309519	0.0630314
LmxM.03.0190	1537.99	1.21486	0.087116	13.9453	3.35911e-44	1.38009e-41
LmxM.32.2040	968.174	0.245545	0.0676805	3.62799	0.000285632	0.0010282
LmxM.20.0270	1010.3	0.0550604	0.127228	0.43277	0.665182	0.746796
LmxM.31.2280	1449.46	-0.446362	0.155211	-2.87584	0.00402954	0.0107782
LmxM.36.3790	891.627	0.669255	0.110816	6.03933	1.54753e-09	1.53206e-08
LmxM.15.1260	925.258	-0.331408	0.102691	-3.22723	0.00124993	0.00383951
LmxM.33.0240	1375.95	0.333069	0.0914057	3.64386	0.000268585	0.000977396
LmxM.09.0810	501.059	-0.497292	0.18805	-2.64446	0.00818213	0.0199859
LmxM.08_29.0555	487.038	-0.263519	0.169073	-1.55861	0.119088	0.193197
LmxM.34.2190	9910.94	-0.478329	0.251012	-1.9056	0.0567017	0.104513
LmxM.33.2850	666.008	-0.0155278	0.0858394	-0.180894	0.856451	0.897063
LmxM.14.0690	995.998	-0.275026	0.0784143	-3.50735	0.000452598	0.00155643
LmxM.32.2480	720.459	-0.389458	0.125195	-3.11081	0.00186576	0.00546949
LmxM.02.0450	3279.13	0.660799	0.110038	6.00522	1.91073e-09	1.86689e-08
LmxM.29.3740	1767.41	0.0758662	0.100772	0.75285	0.45154	0.560977
LmxM.27.0820	2220.03	-0.799424	0.0986674	-8.10221	5.39678e-16	1.42132e-14
LmxM.33.0540	548.176	0.321381	0.103034	3.11916	0.00181369	0.00532444
LmxM.36.3130	883.995	0.0823848	0.137371	0.599724	0.54869	0.648904
LmxM.34.4260	878.648	0.134666	0.120874	1.1141	0.265236	0.369836
LmxM.34.5210	1229.32	-0.218551	0.121034	-1.8057	0.0709656	0.125782
LmxM.24.0620	731.816	-0.00133499	0.109698	-0.0121697	0.99029	0.993312
LmxM.05.0430	645.489	-0.943734	0.137663	-6.8554	7.11109e-12	1.02154e-10
LmxM.25.0480	1180.94	0.103111	0.0901185	1.14417	0.252551	0.355041
LmxM.13.0880	1402.7	0.0640986	0.372183	0.172223	0.863262	0.902816
LmxM.33.2230	428.107	0.129471	0.1839	0.704032	0.481413	0.587604
LmxM.29.3490	2473.69	0.269206	0.1342	2.006	0.0448559	0.0862782
LmxM.27.0160	863.316	0.328514	0.137657	2.38646	0.0170114	0.0375557
LmxM.25.0750	153.219	0.827575	0.514371	1.60891	0.107636	0.177596
LmxM.32.1890	737.767	-0.150802	0.118747	-1.26994	0.204107	0.299637
LmxM.31.2720	488.342	-0.140242	0.162725	-0.861829	0.388781	0.500084
LmxM.25.1940	891.835	0.260576	0.096699	2.69471	0.00704489	0.0175791
LmxM.30.0150	1176.9	-0.0844492	0.145454	-0.580591	0.561516	0.660555
LmxM.08_29.0660	1613.04	-0.0417747	0.102285	-0.408412	0.682971	0.760327
LmxM.17.0550	812.34	0.562664	0.123958	4.53915	5.6482e-06	2.98657e-05
LmxM.10.0870	1838.7	0.869234	0.186806	4.65314	3.26922e-06	1.81263e-05
LmxM.31.1430	565.911	-0.145097	0.254781	-0.569495	0.56902	0.667281
LmxM.14.0420	774.074	0.49825	0.130126	3.82897	0.000128682	0.000503753
LmxM.30.2650	1205.71	0.188114	0.0784667	2.39737	0.0165132	0.0366431
LmxM.19.1570	271.329	-0.286805	0.151948	-1.88752	0.0590902	0.108067
LmxM.29.2870	533.527	-0.137763	0.107986	-1.27575	0.202045	0.297314
LmxM.36.4930	436.607	0.119636	0.193445	0.618449	0.53628	0.637623
LmxM.36.4670	1221.77	0.357135	0.182497	1.95693	0.0503556	0.0949454
LmxM.24.0820	1337.42	-0.320198	0.123219	-2.59862	0.00935998	0.0224165
LmxM.13.0630	590.85	-0.755144	0.158718	-4.75778	1.95734e-06	1.12237e-05
LmxM.34.4930	752.916	0.434651	0.134275	3.23701	0.00120789	0.00372848
LmxM.25.1410	832.805	0.404738	0.118489	3.41583	0.000635883	0.00210179
LmxM.28.0280	733.531	0.0801319	0.147933	0.541677	0.588041	0.682283
LmxM.03.0100	1926.39	-0.30648	0.101984	-3.00518	0.00265426	0.00746154
LmxM.25.1080	1302.55	0.432077	0.168439	2.56518	0.0103123	0.0243495
LmxM.28.0620	1656.07	-0.809919	0.0962138	-8.41791	3.83272e-17	1.17076e-15
LmxM.25.1315	471.253	0.147067	0.116252	1.26507	0.205845	0.301448
LmxM.36.3410	1459.72	0.0302974	0.12115	0.250081	0.802524	0.856297
LmxM.03.0340	1184.74	0.268322	0.149293	1.79728	0.0722907	0.127599
LmxM.34.0150	865.565	0.0652449	0.153048	0.426303	0.669887	0.749825
LmxM.05.0340	2355.46	-1.25684	0.109234	-11.506	1.23018e-30	1.55514e-28
LmxM.13.1500	1150.78	-0.60331	0.178912	-3.3721	0.000745976	0.00242568
LmxM.20.1180	1033.97	-0.244358	0.54937	-0.444796	0.656467	0.73964
LmxM.34.2125	1324.46	-0.405517	0.162252	-2.4993	0.0124437	0.0285854
LmxM.25.0700	699.729	0.0446132	0.107807	0.413824	0.679003	0.757298
LmxM.26.1470	1282.73	-0.318569	0.0805539	-3.95473	7.66195e-05	0.000314477
LmxM.16.0960	794.319	0.882069	0.119596	7.37543	1.63812e-13	3.01129e-12
LmxM.34.2240	960.861	-0.536864	0.12645	-4.24566	2.17953e-05	0.000102867
LmxM.28.1190	1356.15	-0.598032	0.117594	-5.08556	3.66535e-07	2.41913e-06
LmxM.32.1920	1172.3	-0.068908	0.165425	-0.416551	0.677007	0.75553
LmxM.10.0470	3243.27	1.15472	0.254584	4.53571	5.74101e-06	3.02979e-05
LmxM.20.1290	2017.09	0.71413	0.115392	6.18875	6.0644e-10	6.36414e-09
LmxM.29.1770	1390.15	0.07703	0.0695907	1.1069	0.268337	0.373463
LmxM.25.0850	1640.49	0.00034467	0.0671804	0.00513052	0.995906	0.99712
LmxM.11.0690	331.215	0.165823	0.120339	1.37797	0.168214	0.256678
LmxM.33.4240	736.872	-0.18625	0.111941	-1.66382	0.0961477	0.161762
LmxM.31.3140	1155.39	1.01503	0.0630815	16.0907	2.96444e-58	2.43588e-55
LmxM.31.1300	660.991	1.15481	0.0989045	11.676	1.69148e-31	2.2785e-29
LmxM.28.2660	690.069	-0.606571	0.186177	-3.25804	0.00112183	0.00348906
LmxM.29.2580	259.096	-0.124365	0.43218	-0.287763	0.773528	0.833147
LmxM.33.3380	850.822	0.0389023	0.127798	0.304403	0.760821	0.823149
LmxM.15.0270	916.495	0.888904	0.125346	7.0916	1.32571e-12	2.12761e-11
LmxM.27.2380	256.595	-0.309487	0.31299	-0.988808	0.322757	0.43188
LmxM.20.0930	1814.51	-0.37685	0.112925	-3.33717	0.00084637	0.00271209
LmxM.26.2305	709.728	1.665	0.125642	13.252	4.39606e-40	1.12883e-37
LmxM.25.0970	1748.23	0.134138	0.0919391	1.45899	0.144569	0.226271
LmxM.07.0380	2013.12	-0.260898	0.0739714	-3.52702	0.00042027	0.00145527
LmxM.36.1700	455.721	-0.14309	0.359652	-0.397856	0.690737	0.766066
LmxM.08_29.1660	1139.02	-0.292014	0.139941	-2.0867	0.0369155	0.072952
LmxM.36.1300	871.374	0.0137305	0.0808124	0.169906	0.865084	0.903885
LmxM.16.0400	1504.82	-0.0365421	0.133816	-0.273076	0.784795	0.842411
LmxM.34.4540	1411.72	-0.272609	0.0707996	-3.85043	0.000117911	0.000465135
LmxM.04.0800	1149.71	-0.277365	0.107737	-2.57445	0.0100399	0.023802
LmxM.31.0210	1524.16	0.771025	0.102782	7.50156	6.30611e-14	1.225e-12
LmxM.11.0270	374.621	-0.375553	0.102254	-3.67274	0.000239959	0.000886177
LmxM.29.0440	778.232	-0.00710802	0.108176	-0.0657078	0.94761	0.963201
LmxM.31.2340	195.856	0.470464	0.360444	1.30523	0.191813	0.285324
LmxM.27.0290	2020.94	0.111954	0.129573	0.864024	0.387575	0.498935
LmxM.08_29.0380	932.507	0.390829	0.0983654	3.97324	7.0903e-05	0.000294545
LmxM.20.1160	1466.02	-0.0186541	0.119512	-0.156086	0.875966	0.911808
LmxM.36.0840	166.206	-0.752943	0.690939	-1.08974	0.275828	0.382012
LmxM.29.2040	931.704	-0.617547	0.244154	-2.52934	0.0114278	0.0265926
LmxM.33.3420	1863.72	-0.214409	0.0940318	-2.28017	0.0225974	0.0480297
LmxM.24.0410	762.681	0.305371	0.0838379	3.6424	0.000270106	0.000982063
LmxM.10.0790	2346.06	0.43643	0.149443	2.92038	0.00349605	0.00951541
LmxM.08.0400	1336.07	-0.403205	0.0945735	-4.26341	2.01334e-05	9.5683e-05
LmxM.33.3660	630.565	-0.128301	0.270299	-0.474664	0.635026	0.721817
LmxM.28.2050	1490.74	0.181767	0.103813	1.75091	0.0799609	0.138528
LmxM.13.0780	1113.07	-0.461467	0.161465	-2.85801	0.00426312	0.0113292
LmxM.32.2830	175.721	-0.45014	0.399871	-1.12571	0.260287	0.364605
LmxM.33.3100	207.784	0.894478	0.335887	2.66303	0.00774397	0.0190345
LmxM.06.0970	905.279	0.0289936	0.0687669	0.421622	0.673301	0.75205
LmxM.31.1470	581.028	-0.0994764	0.0910254	-1.09284	0.274463	0.380571
LmxM.16.1540	748.6	0.733209	0.19284	3.80215	0.000143444	0.000556242
LmxM.04.1180	880.053	0.318217	0.1845	1.72475	0.0845726	0.145232
LmxM.06.0600	1219.67	-0.16443	0.0639038	-2.57308	0.0100797	0.0238757
LmxM.25.0940	837.045	-0.472817	0.0988191	-4.78468	1.71262e-06	9.97348e-06
LmxM.02.0130	739.137	0.319929	0.140944	2.26989	0.023214	0.0491495
LmxM.01.0800	1191.06	-0.558666	0.156448	-3.57094	0.0003557	0.00125711
LmxM.20.1470	1019.22	-0.335726	0.11562	-2.9037	0.00368785	0.00995827
LmxM.14.0620	1132.13	-0.35252	0.102836	-3.42797	0.000608118	0.00201651
LmxM.21.0710	1623.36	1.15234	0.157802	7.30245	2.82581e-13	4.98276e-12
LmxM.08_29.2100	638.551	-0.110466	0.31933	-0.345931	0.729394	0.79806
LmxM.11.1090	203.529	0.0144968	0.250844	0.057792	0.953914	0.967476
LmxM.26.2670	106.765	-0.386482	0.664006	-0.582047	0.560535	0.659874
LmxM.18.0460	898.626	0.325599	0.14717	2.2124	0.0269388	0.0558557
LmxM.29.0710	555.224	0.254005	0.183333	1.38549	0.165903	0.253624
LmxM.36.1500	872.752	0.516095	0.100984	5.11064	3.21074e-07	2.14145e-06
LmxM.32.0180	335.137	-0.596063	0.154641	-3.85449	0.00011597	0.000459242
LmxM.27.1280	661.287	-0.374893	0.13162	-2.84829	0.00439547	0.0116379
LmxM.29.2840	811.19	-0.0691775	0.103646	-0.667438	0.504493	0.607298
LmxM.31.1930	1118.86	-0.0587505	0.191245	-0.307201	0.75869	0.822023
LmxM.22.0650	1113.68	0.319966	0.132608	2.41288	0.0158272	0.0352827
LmxM.21.1490	447.476	-0.473215	0.363906	-1.30038	0.193472	0.287479
LmxM.34.1480	2338.58	0.0402331	0.481433	0.0835694	0.933399	0.952871
LmxM.07.1120	2203.43	0.287068	0.158671	1.80921	0.0704188	0.125028
LmxM.34.0400a	5459.83	-0.212986	0.195257	-1.0908	0.275362	0.381625
LmxM.36.2180	1312.77	-0.506819	0.0845521	-5.99416	2.04538e-09	1.98428e-08
LmxM.36.4170	2851.24	1.19274	0.087521	13.6281	2.72749e-42	9.33825e-40
LmxM.08.0950	1411.97	-0.232388	0.149514	-1.55429	0.120116	0.194596
LmxM.24.0550	636.924	0.0628218	0.108272	0.58022	0.561766	0.660755
LmxM.36.3320	508.295	-0.691928	0.143371	-4.82613	1.39212e-06	8.24731e-06
LmxM.33.3470	580.806	0.282571	0.244973	1.15348	0.248714	0.35139
LmxM.31.0920	888.815	-0.125616	0.0902842	-1.39134	0.164121	0.251274
LmxM.07.0760	956.88	-0.490967	0.272752	-1.80005	0.071853	0.126999
LmxM.25.0280	758.09	0.372602	0.145495	2.56093	0.0104393	0.0245788
LmxM.05.0020	1493.78	-1.27871	0.210176	-6.08399	1.17227e-09	1.18481e-08
LmxM.24.1040	734.035	-0.0531769	0.1824	-0.29154	0.770639	0.831125
LmxM.34.4160	1286.93	-0.0263633	0.107366	-0.245546	0.806034	0.859038
LmxM.22.0250	163.091	-0.233334	0.255289	-0.914	0.360717	0.470702
LmxM.33.0410	2993.74	-0.0665642	0.0657736	-1.01202	0.311529	0.420195
LmxM.27.0620	769.384	-0.23391	0.0995115	-2.35058	0.0187442	0.040811
LmxM.13.0390	816.989	-0.895711	0.257452	-3.47914	0.000503029	0.0017066
LmxM.24.2270	629.483	-0.232149	0.14013	-1.65667	0.097587	0.163949
LmxM.05.0580	997.94	-0.0509776	0.245886	-0.207322	0.835758	0.882929
LmxM.32.0900	1796.02	-0.216803	0.0694254	-3.12283	0.00179124	0.0052736
LmxM.36.5960	48.9846	-0.794537	0.600446	-1.32325	0.185754	0.27792
LmxM.20.1370	157.904	-0.290651	0.374502	-0.776101	0.437689	0.547912
LmxM.25.0060	961.995	-0.0510811	0.154935	-0.329694	0.741631	0.807578
LmxM.14.1045	941.06	-0.450274	0.13322	-3.37991	0.000725084	0.00236242
LmxM.29.0600	136.225	-0.336646	0.571586	-0.588969	0.555882	0.655429
LmxM.14.1270	23863.9	-0.141682	0.213142	-0.66473	0.506223	0.608935
LmxM.19.1345	124.658	-0.285241	0.308042	-0.92598	0.354457	0.464584
LmxM.27.1780	66.5063	-1.06152	0.847064	-1.25318	0.210142	0.306654
LmxM.03.0480	1703.94	0.891772	0.114947	7.75813	8.61916e-15	1.90386e-13
LmxM.30.0460e	110.998	-1.34459	0.206383	-6.51499	7.26965e-11	8.70768e-10
LmxM.29.1240	827.932	-0.166839	0.125037	-1.33432	0.182099	0.273447
LmxM.34.0120	733.118	-0.242228	0.143803	-1.68444	0.0920972	0.155969
LmxM.24.1950	1414.16	-0.360626	0.0796652	-4.52677	5.98911e-06	3.15061e-05
LmxM.08.0510	1982.25	0.0360748	0.124469	0.289829	0.771947	0.832122
LmxM.33.2540	469.025	-0.0894342	0.367641	-0.243265	0.8078	0.860697
LmxM.34.1230	2084.84	1.26734	0.135912	9.32469	1.11303e-20	4.97055e-19
LmxM.06.0480	1015.44	0.265235	0.176281	1.50462	0.132422	0.210752
LmxM.15.1390	1026.99	1.14063	0.149928	7.60786	2.78671e-14	5.65392e-13
LmxM.34.2230	1045.82	-0.211191	0.0876217	-2.41026	0.0159412	0.0355078
LmxM.33.3240	882.204	0.0617834	0.0729436	0.847002	0.396994	0.508119
LmxM.29.1550	1311.4	-0.374212	0.124591	-3.00353	0.00266869	0.00749697
LmxM.26.0350	872.53	0.0271658	0.0702945	0.386457	0.699158	0.772798
LmxM.36.1460	802.924	0.163918	0.165748	0.988957	0.322684	0.43188
LmxM.14.0940	476.347	0.00988395	0.278193	0.0355292	0.971658	0.978961
LmxM.25.1110	2030.23	-0.181451	0.108553	-1.67154	0.0946148	0.159608
LmxM.29.2550	280.261	0.641389	0.220483	2.90903	0.00362556	0.0098159
LmxM.21.0800	2316.31	0.289199	0.197011	1.46794	0.142122	0.223035
LmxM.31.0250	1301.01	-0.256439	0.239545	-1.07052	0.284384	0.392077
LmxM.07.0950	1317.1	-0.885358	0.151311	-5.85123	4.87942e-09	4.4748e-08
LmxM.08_29.0590	1170.3	-0.00258302	0.0671544	-0.0384639	0.969318	0.977654
LmxM.27.1650	944.95	-0.16658	0.108314	-1.53794	0.124064	0.200086
LmxM.02.0330	567.07	-0.526668	0.116842	-4.50752	6.55894e-06	3.42406e-05
LmxM.16.0860	1209.13	0.155851	0.12794	1.21816	0.223163	0.32216
LmxM.36.2510	770.051	0.177295	0.098123	1.80686	0.0707836	0.125567
LmxM.19.0770	1338.52	-0.686913	0.136338	-5.03833	4.69622e-07	3.0361e-06
LmxM.11.1340	528.577	-0.234985	0.136381	-1.723	0.0848877	0.14556
LmxM.27.1295	434.66	-0.408079	0.118101	-3.45533	0.000549614	0.00184334
LmxM.31.2890	2085.5	0.000765334	0.0839396	0.00911767	0.992725	0.994662
LmxM.27.2350	356.212	-0.39747	0.192808	-2.06148	0.0392568	0.0769865
LmxM.36.1340	1090.3	0.278558	0.124485	2.23769	0.0252414	0.0528294
LmxM.29.3010	1304.06	0.0520822	0.073907	0.704699	0.480997	0.587274
LmxM.29.0150	1031.56	0.0454779	0.129685	0.350679	0.725829	0.794901
LmxM.06.0740	473.829	0.189016	0.12607	1.4993	0.133795	0.212403
LmxM.29.1920	249.945	-0.0956906	0.396934	-0.241075	0.809497	0.861835
LmxM.07.0150	599.877	0.233091	0.104784	2.2245	0.026115	0.054436
LmxM.33.0280	450.845	-0.921131	0.35049	-2.62813	0.00858569	0.0207802
LmxM.32.1470	38.4573	-0.575278	0.621651	-0.925404	0.354756	0.464732
LmxM.34.3020	1392.96	-0.25978	0.114488	-2.26905	0.023265	0.0492322
LmxM.09.1310	435.754	-0.53978	0.154953	-3.48351	0.00049489	0.00168107
LmxM.20.0570	570.475	-0.152947	0.184408	-0.829397	0.40688	0.517865
LmxM.21.1710	4058.63	0.266888	0.201651	1.32351	0.185666	0.277839
LmxM.09.0820	1241.13	-0.0949777	0.159171	-0.596701	0.550707	0.650821
LmxM.19.1080	1099.33	0.282452	0.123195	2.29272	0.0218642	0.0466524
LmxM.36.0450	350.257	0.425923	0.22751	1.87211	0.0611917	0.111217
LmxM.36.1720	2407.46	-0.33228	0.0616815	-5.38702	7.16338e-08	5.36043e-07
LmxM.30.0970	1782.36	-0.174732	0.0601731	-2.90382	0.00368638	0.00995758
LmxM.29.0670	5746.56	-0.460575	0.21044	-2.18863	0.0286239	0.0589627
LmxM.32.2170	1157.45	-0.606833	0.125282	-4.84373	1.27423e-06	7.57625e-06
LmxM.34.4045	722.369	-0.389651	0.191559	-2.0341	0.0419412	0.0814924
LmxM.08_29.1870	1014.54	0.693259	0.100886	6.87173	6.34271e-12	9.17571e-11
LmxM.06.0010	17445.9	-0.775305	0.242883	-3.19209	0.00141248	0.00427018
LmxM.36.1640	8594.5	-0.576438	0.20786	-2.7732	0.00555076	0.0142801
LmxM.33.0750	928.745	0.325215	0.106623	3.05015	0.00228725	0.00653666
LmxM.10.0880	1979.86	-0.355119	0.0934982	-3.79813	0.000145789	0.000564539
LmxM.10.0970	10042	-1.05708	0.27443	-3.85189	0.000117207	0.000463025
LmxM.34.3080	379.426	0.0377904	0.242063	0.156118	0.87594	0.911808
LmxM.26.0940	1270.73	0.193715	0.0901685	2.14836	0.031685	0.0642695
LmxM.24.0340	729.445	-0.0138081	0.168539	-0.0819279	0.934704	0.953621
LmxM.19.1270	1265.08	-0.401921	0.139111	-2.8892	0.0038622	0.0103813
LmxM.02.0360	702.15	0.0830129	0.107661	0.771058	0.440672	0.550723
LmxM.23.0280	1547.78	-0.53229	0.0754293	-7.05681	1.7037e-12	2.66146e-11
LmxM.34.2950	844.597	0.0388333	0.0892071	0.435317	0.663333	0.745433
LmxM.11.1160	868.138	0.399021	0.250792	1.59105	0.111599	0.182963
LmxM.17.1030	276.674	-0.217737	0.469862	-0.463406	0.643074	0.728545
LmxM.31.2790	696.561	0.0796892	0.141713	0.562328	0.573893	0.671033
LmxM.26.0440	1422.46	0.469123	0.0954408	4.91533	8.86308e-07	5.43049e-06
LmxM.05.0570	2624.74	-1.18059	0.138	-8.55498	1.17886e-17	3.75452e-16
LmxM.12.0030	2379.13	0.563178	0.169311	3.32629	0.000880108	0.00281067
LmxM.28.2780	17.6188	1.26429	0.573718	2.20368	0.0275467	0.0569724
LmxM.33.3230	1329.31	0.229877	0.122449	1.87733	0.0604735	0.110204
LmxM.36.0990	5137.93	-0.351652	0.165033	-2.1308	0.0331057	0.0665674
LmxM.16.1360	1663.28	-0.24118	0.123653	-1.95047	0.0511205	0.096189
LmxM.34.3160	1296.02	0.0313974	0.157112	0.199842	0.841604	0.886985
LmxM.23.0880	712.932	-0.136652	0.0989509	-1.381	0.167277	0.255629
LmxM.19.0350	1649.89	0.0921733	0.132899	0.693558	0.487959	0.593142
LmxM.26.0910	738.146	-0.2332	0.108747	-2.14443	0.0319983	0.064809
LmxM.08_29.2310	281.281	0.307866	0.314231	0.979744	0.327212	0.436832
LmxM.33.0300	1078.25	0.241059	0.0720669	3.34494	0.000823008	0.00264994
LmxM.33.2473	506.24	-0.135433	0.104203	-1.2997	0.193704	0.287668
LmxM.08.0660	261.422	0.200354	0.363968	0.550471	0.581997	0.677471
LmxM.32.1090	138.061	-0.0218971	0.344139	-0.0636287	0.949266	0.964327
LmxM.07.1030	1072.84	0.51441	0.0935103	5.5011	3.7742e-08	2.96488e-07
LmxM.02.0670	954.159	0.372304	0.106533	3.49473	0.000474544	0.00162268
LmxM.29.2630	849.284	0.498768	0.147443	3.38278	0.000717555	0.00234033
LmxM.34.0080	629.273	-0.601394	0.112371	-5.35185	8.70602e-08	6.44481e-07
LmxM.02.0510	509.966	-0.287374	0.117512	-2.44547	0.0144662	0.0325757
LmxM.22.0180	217.585	-0.356044	0.506474	-0.702985	0.482065	0.588082
LmxM.30.1170	2603.73	-1.01744	0.161879	-6.28519	3.27444e-10	3.57793e-09
LmxM.02.0550	3390.73	0.0936576	0.0610821	1.53331	0.125201	0.201562
LmxM.14.1300	477.553	-0.390705	0.279972	-1.39552	0.16286	0.249995
LmxM.31.2650	940.005	0.823604	0.191431	4.30235	1.68996e-05	8.15889e-05
LmxM.29.2621	498.727	0.520721	0.120201	4.3321	1.47695e-05	7.21528e-05
LmxM.36.0310	633.227	0.401933	0.101205	3.97146	7.14347e-05	0.000296155
LmxM.32.2920	75.087	-1.12234	0.649346	-1.72842	0.0839134	0.144311
LmxM.22.0560	1708.5	0.0462075	0.0920829	0.501804	0.615806	0.705811
LmxM.08_29.0130	947.409	-0.235579	0.0780132	-3.01974	0.00252994	0.00714136
LmxM.33.1890	26.0431	-1.49029	0.413273	-3.60606	0.000310883	0.0011126
LmxM.30.1730	333.296	-0.805479	0.423141	-1.90357	0.0569659	0.104865
LmxM.31.3830	403.732	0.0606701	0.137963	0.439756	0.660114	0.742832
LmxM.13.1040	2136.77	-0.298324	0.0719136	-4.14836	3.34861e-05	0.000151975
LmxM.08_29.0470	313.034	-0.488884	0.25238	-1.9371	0.0527331	0.0985462
LmxM.32.1430	419.712	-0.564518	0.149841	-3.76744	0.00016493	0.00063034
LmxM.34.4630	1713.1	0.327461	0.0983568	3.32931	0.000870602	0.00278139
LmxM.24.1660	364.924	-0.287523	0.174443	-1.64824	0.099304	0.166323
LmxM.25.0560	1350.7	0.00529388	0.10618	0.0498575	0.960236	0.971946
LmxM.10.1240	678.665	0.0903467	0.133872	0.674872	0.499757	0.603684
LmxM.36.5380	1163.42	0.773487	0.108695	7.11612	1.11007e-12	1.82429e-11
LmxM.30.2850	1213.3	-0.416452	0.160775	-2.59027	0.00958997	0.0228806
LmxM.16.1490	795.63	-0.0439641	0.105718	-0.41586	0.677512	0.755786
LmxM.32.0020	340.211	-0.420501	0.232917	-1.80537	0.0710175	0.125847
LmxM.22.1110	2388.35	0.177114	0.104756	1.69073	0.0908881	0.154335
LmxM.12.0070	1412.81	0.287097	0.0698739	4.10878	3.97748e-05	0.00017581
LmxM.23.1000	562.856	-0.0310401	0.154355	-0.201095	0.840624	0.886247
LmxM.31.2160	690.904	-0.130834	0.121518	-1.07666	0.28163	0.388738
LmxM.33.2620	1061.4	-0.0125199	0.0811793	-0.154226	0.877432	0.912756
LmxM.29.1880	405.641	0.156751	0.153511	1.02111	0.307204	0.415248
LmxM.25.0040	1382.88	-0.358717	0.101047	-3.54999	0.000385252	0.0013465
LmxM.03.0310	1790.99	0.124887	0.0691043	1.80722	0.0707284	0.125497
LmxM.10.1050	955.584	-0.202794	0.17687	-1.14657	0.251561	0.354102
LmxM.26.2460	1078.96	0.203061	0.111384	1.82307	0.0682933	0.121754
LmxM.28.1260	1075.41	-0.135022	0.133505	-1.01137	0.311841	0.420548
LmxM.28.0790	992.835	-0.0239616	0.102751	-0.2332	0.815606	0.866766
LmxM.33.0420	228.166	0.561162	0.143019	3.92368	8.72078e-05	0.000355097
LmxM.20.0540	670.334	0.775045	0.158626	4.88597	1.0292e-06	6.2092e-06
LmxM.36.2900	848.533	0.0676506	0.0910803	0.742758	0.457628	0.56734
LmxM.01.0520	3896.83	0.0276933	0.235388	0.11765	0.906345	0.933666
LmxM.13.0660	1117.27	0.450663	0.0871026	5.17393	2.29225e-07	1.5631e-06
LmxM.29.2780	206.342	0.165701	0.213808	0.775001	0.438339	0.54832
LmxM.17.1290	4299.12	1.12764	0.148128	7.6126	2.68633e-14	5.46557e-13
LmxM.26.1460	280.686	-0.347135	0.227731	-1.52432	0.127429	0.204429
LmxM.23.0060	1012.05	-0.504782	0.157993	-3.19497	0.00139844	0.00423865
LmxM.23.1405	1296.93	-0.271751	0.129622	-2.09649	0.0360387	0.0714343
LmxM.14.0740	288.376	0.211487	0.202961	1.04201	0.297409	0.405678
LmxM.32.2090	790.205	-0.396684	0.149278	-2.65735	0.00787575	0.0193006
LmxM.20.1240	1908.67	-0.177273	0.0729595	-2.42974	0.0151097	0.0338393
LmxM.11.0140	745.52	0.100816	0.110342	0.913669	0.360891	0.470854
LmxM.15.0930	1328.26	0.161483	0.145643	1.10876	0.267532	0.372469
LmxM.03.0800	2183.7	0.151761	0.0999845	1.51784	0.129054	0.206454
LmxM.11.1350	1340.08	-0.217771	0.125404	-1.73656	0.0824653	0.142337
LmxM.36.2480	1446.3	-1.00022	0.167681	-5.96504	2.44575e-09	2.34775e-08
LmxM.30.0090	1824.99	-0.369571	0.0782387	-4.72363	2.31668e-06	1.31375e-05
LmxM.23.0610	693.176	-1.12534	0.292705	-3.84463	0.000120732	0.000475124
LmxM.34.2820	244.883	-0.888405	0.216612	-4.10136	4.10724e-05	0.000180573
LmxM.24.1790	527.974	0.180915	0.141036	1.28277	0.199574	0.29477
LmxM.34.4020	692.33	-0.189656	0.178292	-1.06374	0.287446	0.39504
LmxM.08_29.0830	697.906	0.333917	0.0916675	3.6427	0.000269792	0.000981356
LmxM.34.1410	2967.63	0.673266	0.125556	5.36229	8.21742e-08	6.11617e-07
LmxM.34.0980	1289.98	0.44591	0.156751	2.8447	0.00444536	0.0117527
LmxM.22.1160	1203.26	-0.382541	0.143698	-2.66211	0.00776528	0.0190811
LmxM.34.4030	2222.41	0.395048	0.0668153	5.91253	3.36892e-09	3.1929e-08
LmxM.36.0770	772.899	0.366909	0.114672	3.19964	0.001376	0.0041799
LmxM.30.1440a	40.0617	0.433118	0.535363	0.809018	0.418505	0.529462
LmxM.27.0870	1728.4	0.135302	0.118818	1.13873	0.254815	0.357734
LmxM.09.0940	2332.36	0.305126	0.075259	4.05435	5.02745e-05	0.000215496
LmxM.20.1520	1944.7	-0.338558	0.0807426	-4.19305	2.75227e-05	0.000127339
LmxM.12.0680	1038.5	-0.193626	0.0740573	-2.61454	0.00893472	0.0214983
LmxM.34.4270	630.71	1.46671	0.130981	11.1978	4.17862e-29	4.23898e-27
LmxM.10.0860	498.297	0.610838	0.136752	4.46676	7.94119e-06	4.07321e-05
LmxM.27.1160	978.136	-0.0979654	0.122478	-0.799859	0.423792	0.534259
LmxM.18.0220	1241.87	0.557048	0.0743795	7.48927	6.92583e-14	1.33905e-12
LmxM.31.1990	530.846	0.333962	0.127803	2.61311	0.00897224	0.0215759
LmxM.10.0980	587.485	-0.422656	0.216064	-1.95616	0.0504459	0.0950501
LmxM.08_29.0805	487.229	0.455042	0.142478	3.19378	0.00140424	0.00425154
LmxM.27:ncRNA:rfamscan:724273-724377	64.298	-0.696373	0.359381	-1.9377	0.0526599	0.0984543
LmxM.28.0080	638.179	-0.648958	0.214899	-3.01983	0.00252914	0.00714136
LmxM.36.0130	869.75	0.431142	0.0905332	4.76226	1.9144e-06	1.10546e-05
LmxM.16.0070	941.102	-0.616451	0.186832	-3.2995	0.000968574	0.00306107
LmxM.32.1050	289.283	-0.377747	0.181728	-2.07864	0.0376508	0.0742344
LmxM.24.1010	593.311	-0.300015	0.1386	-2.16461	0.0304178	0.0620977
LmxM.07.0140	721.773	0.501416	0.133623	3.75248	0.000175093	0.000664239
LmxM.02.0110	754.391	0.507268	0.116906	4.3391	1.43068e-05	7.01009e-05
LmxM.24.1900	915.593	0.273445	0.114406	2.39013	0.0168422	0.0372725
LmxM.18.1650	1260.05	-0.0823371	0.123732	-0.665447	0.505765	0.608562
LmxM.21.1560	1431.44	0.0248255	0.12649	0.196264	0.844404	0.888977
LmxM.29.3015	806.203	-0.0752601	0.202978	-0.37078	0.710802	0.782825
LmxM.08.0840	234.627	-0.720238	0.200291	-3.59596	0.000323195	0.00115364
LmxM.32.2100	870.209	-0.600519	0.128272	-4.68161	2.84632e-06	1.59212e-05
LmxM.21.0300	925.403	-0.123074	0.148364	-0.829536	0.406801	0.517845
LmxM.28.0370	924.515	-0.224804	0.134063	-1.67685	0.093571	0.158135
LmxM.36.5180	1404.31	0.234842	0.129985	1.80669	0.0708111	0.125589
LmxM.28.2980	1056.95	0.667275	0.112213	5.94652	2.73902e-09	2.60794e-08
LmxM.36.2710	1361.05	0.234919	0.0672544	3.49299	0.000477641	0.00162854
LmxM.27.0430	1189.71	0.757272	0.153192	4.94329	7.68147e-07	4.77448e-06
LmxM.16.0360	1758.09	-0.529478	0.176147	-3.00589	0.00264805	0.00744662
LmxM.20.1410	1221.76	-0.420929	0.0880792	-4.77899	1.7618e-06	1.02381e-05
LmxM.04.0690	2322.54	-0.284532	0.0959745	-2.96466	0.00303017	0.00840045
LmxM.18.1530	1540.28	-0.204576	0.0699733	-2.92363	0.0034598	0.00943551
LmxM.14.0090	1406	-0.401949	0.0980266	-4.10041	4.12426e-05	0.000181225
LmxM.05.0780	2337.04	0.365482	0.104147	3.5093	0.000449285	0.00154662
LmxM.36.5640	685.129	-0.0747305	0.103697	-0.720665	0.471116	0.579205
LmxM.25.2120	874.626	0.667509	0.0908424	7.34799	2.01215e-13	3.64182e-12
LmxM.25.1250	636.016	-0.559167	0.0847846	-6.59515	4.2484e-11	5.33779e-10
LmxM.36.4390	725.542	-0.0517169	0.0793958	-0.651381	0.5148	0.616545
LmxM.17.0960	1089.26	-0.292871	0.0757551	-3.86602	0.000110624	0.000439979
LmxM.33.1070	972.618	-0.820639	0.0793843	-10.3375	4.7659e-25	3.65994e-23
LmxM.15.0180	1316.78	-0.158969	0.117852	-1.34888	0.177374	0.268265
LmxM.07.0020	798.157	-0.543332	0.188984	-2.87502	0.00404007	0.0108029
LmxM.05.0050	678.352	0.383931	0.135916	2.82478	0.00473136	0.0123893
LmxM.29.2765	244.264	-0.119758	0.178248	-0.671865	0.50167	0.604786
LmxM.34.1950	619.044	1.05526	0.106972	9.86477	5.91697e-23	3.49783e-21
LmxM.01.0580	1464.84	-0.1121	0.0826614	-1.35613	0.175057	0.265542
LmxM.34.3100	1844.71	0.878056	0.689006	1.27438	0.202529	0.297866
LmxM.13.0950	1341.56	-0.247631	0.0836036	-2.96196	0.00305685	0.00846299
LmxM.14.0600	869.672	-0.129872	0.103589	-1.25372	0.209944	0.306469
LmxM.27.2200	1191.82	0.430791	0.0995768	4.32622	1.51691e-05	7.39291e-05
LmxM.15.1360	784.488	-0.298347	0.159683	-1.86837	0.0617104	0.112011
LmxM.13.1010	697.298	0.165812	0.113371	1.46256	0.143589	0.224866
LmxM.08_29.2870	774.523	-0.270434	0.155509	-1.73903	0.0820293	0.141695
LmxM.11.0980	909.022	-0.207045	0.0873757	-2.3696	0.0178075	0.0390614
LmxM.27.1275	598.09	-0.313367	0.0880747	-3.55797	0.00037373	0.00131293
LmxM.31.2880	600.949	-0.159895	0.0988094	-1.61822	0.105616	0.17511
LmxM.23.0340	1203.48	0.54344	0.0892034	6.09214	1.1141e-09	1.13019e-08
LmxM.28.2540	778.178	-0.40591	0.104788	-3.87363	0.000107226	0.000427916
LmxM.08_29.1270	689.154	-0.253964	0.247667	-1.02543	0.305163	0.413386
LmxM.12.0100	427.561	-0.170404	0.135001	-1.26224	0.206861	0.302667
LmxM.29.2845	1487.03	0.254533	0.156231	1.62921	0.103268	0.171807
LmxM.29.0130	1046.15	-0.418477	0.0981963	-4.26163	2.0294e-05	9.63349e-05
LmxM.36.3110	1222.6	-0.285219	0.145057	-1.96626	0.0492691	0.0932176
LmxM.15.0620	982.474	-0.347355	0.0901958	-3.85112	0.00011758	0.00046405
LmxM.22.1660	351.23	-0.482095	0.187282	-2.57416	0.0100483	0.0238082
LmxM.31.2090	1177.19	-0.0244274	0.131174	-0.186221	0.852272	0.894792
LmxM.28.2790	1260.92	0.260639	0.0757908	3.43893	0.000584029	0.0019429
LmxM.27.0400	659.932	0.155651	0.143853	1.08201	0.279246	0.385966
LmxM.36.4000	1066.45	-0.276292	0.0882522	-3.13071	0.00174385	0.00515625
LmxM.08_29.1720	1995.43	1.56455	0.341844	4.57679	4.7217e-06	2.55083e-05
LmxM.26.1260	2382.42	-1.64476	0.130972	-12.5582	3.58493e-36	7.36434e-34
LmxM.09.0060	1932	-0.427411	0.165236	-2.58667	0.00969085	0.0230904
LmxM.27.0980	17.9184	-0.682265	0.544022	-1.25411	0.209801	0.306314
LmxM.20.1070	323.648	0.470419	0.16212	2.90167	0.00371174	0.0100162
LmxM.07.0750	600.376	-0.182741	0.156468	-1.16791	0.242843	0.345172
LmxM.32.2940	225.039	-1.19818	0.56297	-2.12833	0.0333099	0.0669047
LmxM.36.1280	650.325	-0.392141	0.149384	-2.62506	0.00866349	0.0209438
LmxM.14.1150	623.716	-0.713944	0.130678	-5.46339	4.67124e-08	3.6041e-07
LmxM.30.0720	2108.88	-0.457619	0.241248	-1.89688	0.0578432	0.106283
LmxM.28.2010	824.615	0.715742	0.124866	5.73207	9.92102e-09	8.68168e-08
LmxM.24.2200	528.519	0.595645	0.149987	3.97131	7.14781e-05	0.000296185
LmxM.36.5830	314.775	-0.331251	0.286398	-1.15661	0.247431	0.350118
LmxM.07.1080	1605.7	0.460363	0.121045	3.80323	0.000142824	0.000554099
LmxM.24.1410	2191.84	-0.644716	0.0937909	-6.87397	6.24386e-12	9.04864e-11
LmxM.23.1620	538.51	-0.112235	0.14436	-0.777466	0.436884	0.54707
LmxM.03.0090	660.524	1.16791	0.154728	7.54816	4.41461e-14	8.699e-13
LmxM.28.2300	864.29	0.563505	0.119627	4.7105	2.47106e-06	1.3936e-05
LmxM.29.3310	1394.52	0.659337	0.187366	3.51899	0.0004332	0.00149626
LmxM.06.0150	804.639	-0.718695	0.263275	-2.72983	0.00633677	0.0160551
LmxM.31.0080	2074.26	0.204763	0.105823	1.93496	0.0529954	0.098879
LmxM.36.0720	21.2967	0.546264	0.890544	0.613405	0.539609	0.640639
LmxM.33.1130	816.538	0.0382865	0.142259	0.269133	0.787828	0.844742
LmxM.27.0680	2840.74	-0.0991921	0.601688	-0.164856	0.869057	0.906684
LmxM.26.0590	663.81	-0.0395929	0.0771479	-0.513209	0.607805	0.6989
LmxM.08_29.2720	1195.68	-0.631348	0.180239	-3.50285	0.000460317	0.0015793
LmxM.30.1220	1420.75	0.458262	0.645853	0.709545	0.477986	0.58464
LmxM.33.1245	193.285	-0.139159	0.247059	-0.563261	0.573257	0.670896
LmxM.36.1600	1670.25	0.825946	0.112943	7.31292	2.61396e-13	4.62907e-12
LmxM.27.2180	1073.33	-0.0534137	0.150161	-0.35571	0.722058	0.791773
LmxM.24.1090	2051.17	0.0011077	0.061002	0.0181584	0.985513	0.989365
LmxM.30.0440a	160.811	0.0264997	0.435312	0.0608751	0.951459	0.966276
LmxM.28.0360	250.861	0.0107828	0.253509	0.0425343	0.966073	0.976032
LmxM.27.2090	896.651	0.545088	0.0888379	6.13576	8.47544e-10	8.71623e-09
LmxM.04.0020	89.9151	0.401563	0.36079	1.11301	0.265703	0.370425
LmxM.31.1420	1235.6	-0.355404	0.0702314	-5.06047	4.18217e-07	2.72605e-06
LmxM.23.1025	1568.33	-0.416267	0.151105	-2.75482	0.0058725	0.0150278
LmxM.17.1330	834.257	-0.336137	0.0943008	-3.56452	0.000364526	0.00128609
LmxM.06.0560	2653.11	0.335995	0.144114	2.33145	0.0197298	0.0426743
LmxM.36.0970	1005.08	0.0887966	0.0978688	0.907303	0.364247	0.474479
LmxM.12.0170	915.126	-0.340345	0.116604	-2.91881	0.00351365	0.00955699
LmxM.19.0790	1395.92	0.048658	0.107308	0.453444	0.650229	0.734424
LmxM.36.6630	673.67	-0.173	0.128609	-1.34516	0.178573	0.269533
LmxM.08_29.2640	1014.83	-0.327084	0.0895387	-3.65299	0.000259209	0.00094874
LmxM.26.1030	1101.88	-0.219692	0.106315	-2.06642	0.0387884	0.0762316
LmxM.32.0570	873.973	0.448637	0.109643	4.09179	4.28056e-05	0.000187092
LmxM.08_29.2500	396.064	0.025824	0.325377	0.0793664	0.936741	0.955225
LmxM.36.1980	1099.8	-0.822766	0.120216	-6.84404	7.6989e-12	1.09639e-10
LmxM.30.0850	41.3621	0.332601	0.392734	0.846886	0.397059	0.508119
LmxM.24.1110	1677.07	-0.302433	0.0664007	-4.55467	5.24687e-06	2.79776e-05
LmxM.17.0260	877.872	0.245491	0.26893	0.912843	0.361325	0.471346
LmxM.36.3080	183.331	0.488656	0.195086	2.50483	0.0122511	0.0282296
LmxM.32.1780	1108.25	-0.315901	0.0862075	-3.66442	0.000247897	0.000911396
LmxM.26.1110	1739.42	0.0651182	0.0981181	0.663671	0.506901	0.609572
LmxM.34.0180	701.117	0.799537	0.169707	4.71127	2.46181e-06	1.38933e-05
LmxM.36.2050	1302.88	-0.596329	0.108879	-5.47698	4.32635e-08	3.35374e-07
LmxM.14.1220	2326.27	0.0507525	0.121961	0.416137	0.67731	0.755663
LmxM.10.0320	1498.77	-0.413126	0.0736188	-5.6117	2.00351e-08	1.65456e-07
LmxM.33.3720	619.187	-0.134	0.0877296	-1.52742	0.126657	0.203429
LmxM.33.1350	467.949	-0.654044	0.129627	-5.0456	4.52108e-07	2.92764e-06
LmxM.36.5920	155.97	0.584445	0.331204	1.76461	0.0776296	0.135027
LmxM.08_29.1990	375.944	-0.168536	0.157332	-1.07121	0.284073	0.39178
LmxM.11.0200	379.522	-0.164011	0.226144	-0.725247	0.468301	0.576829
LmxM.21.1570	618.308	-0.555996	0.236963	-2.34634	0.018959	0.0412133
LmxM.07.0740	1982.3	-0.623255	0.13464	-4.62905	3.67352e-06	2.02179e-05
LmxM.24.1080	442.245	-0.0372889	0.143352	-0.260121	0.79477	0.850121
LmxM.26.1540	1417.63	0.234922	0.0845005	2.78013	0.00543379	0.0140275
LmxM.06.0240	1674.27	-0.224478	0.057869	-3.87907	0.000104857	0.000419478
LmxM.30.3010	1520.94	-0.338917	0.120992	-2.80116	0.00509192	0.0132406
LmxM.29.3500	11496.9	0.00422247	0.114581	0.0368514	0.970604	0.978343
LmxM.06.0090	139.643	-0.127665	0.527333	-0.242096	0.808706	0.861298
LmxM.23.1590	447.072	-0.0480774	0.153748	-0.312702	0.754507	0.818777
LmxM.01.0330	740.976	0.111042	0.144607	0.767885	0.442556	0.552321
LmxM.26.2530	301.085	-0.0860403	0.277145	-0.310453	0.756217	0.819875
LmxM.34.2260	773.165	0.342769	0.174061	1.96925	0.0489241	0.0926289
LmxM.23.0790	779.191	0.0971439	0.101464	0.957423	0.338354	0.447922
LmxM.31.1670	498.502	-0.486677	0.181051	-2.68807	0.00718666	0.0178839
LmxM.10.0945	1262.03	0.804316	0.123999	6.48647	8.78732e-11	1.04192e-09
LmxM.31.2180	2286.63	0.992592	0.116642	8.50975	1.74302e-17	5.44577e-16
LmxM.30.0960	625.96	-0.18139	0.23411	-0.774806	0.438455	0.548369
LmxM.20.0350	1827.39	0.449835	0.110424	4.07371	4.62701e-05	0.000200422
LmxM.34.3040	623.206	-0.123275	0.0850344	-1.4497	0.147142	0.229424
LmxM.29.0960	1554.29	-0.162292	0.0999325	-1.62402	0.104372	0.173362
LmxM.14.0200	369.533	-0.345206	0.114915	-3.00402	0.00266436	0.00748736
LmxM.29.0050	1988.52	0.0409552	0.0728151	0.562455	0.573806	0.671033
LmxM.29.2880	511.819	0.0969663	0.104617	0.926865	0.353997	0.464218
LmxM.20.0200	828.154	-0.660362	0.113999	-5.79271	6.92598e-09	6.19268e-08
LmxM.17.1130	332.121	0.0657321	0.177066	0.37123	0.710466	0.782665
LmxM.34.3090	945.108	-0.497827	0.115337	-4.31629	1.5867e-05	7.70563e-05
LmxM.08_29.0610	1917.45	0.325397	0.0622305	5.2289	1.70519e-07	1.19553e-06
LmxM.28.0380	1806.65	-0.00216829	0.0953504	-0.0227403	0.981857	0.98666
LmxM.07.0620	1460.47	0.0185802	0.148763	0.124898	0.900604	0.930032
LmxM.12.0410	2635.56	0.0748102	0.106188	0.70451	0.481115	0.587331
LmxM.25.0190	434.743	0.235469	0.122084	1.92874	0.0537636	0.100062
LmxM.25.1760	1462.63	-0.229366	0.121825	-1.88275	0.0597338	0.109026
LmxM.19.1260	378.222	0.0410697	0.176968	0.232075	0.81648	0.867517
LmxM.08_29.1460	1510.16	-0.138817	0.097339	-1.42612	0.153834	0.238366
LmxM.32.0290	196.695	-1.03653	0.455305	-2.27656	0.0228126	0.0483869
LmxM.26.1940	856.511	-0.346057	0.119962	-2.88472	0.00391757	0.0104992
LmxM.30.0630	2185.74	-0.601941	0.110007	-5.47182	4.45438e-08	3.44648e-07
LmxM.08_29.0050	421.172	0.795623	0.12828	6.20226	5.56594e-10	5.87858e-09
LmxM.29.0405	1076.99	0.178478	0.180501	0.988793	0.322765	0.43188
LmxM.02.0200partial	50.5106	0.527804	0.501375	1.05271	0.292472	0.400541
LmxM.27.1330	755.253	0.406907	0.0816379	4.98429	6.21883e-07	3.93381e-06
LmxM.34.0820	2134.19	0.216986	0.389404	0.557225	0.577373	0.673795
LmxM.34.5290	1551.17	0.759526	0.168854	4.49811	6.85589e-06	3.56549e-05
LmxM.36.4950	762.325	-0.255838	0.0882173	-2.90009	0.0037306	0.0100605
LmxM.36.0490	708.463	-0.645165	0.206339	-3.12673	0.00176764	0.00521719
LmxM.34.2150	2602.13	-0.46255	0.0620242	-7.45756	8.81361e-14	1.67255e-12
LmxM.27.0370	465.197	-0.194669	0.0983958	-1.97843	0.0478799	0.0909663
LmxM.24.0940	1103.39	1.41801	0.182767	7.75854	8.59105e-15	1.90277e-13
LmxM.33.2790	1211.75	0.252846	0.0781982	3.2334	0.00122327	0.00376888
LmxM.31.1140	863.134	-0.160096	0.0797074	-2.00855	0.0445849	0.0858375
LmxM.36.6610	1286.38	0.079904	0.106276	0.751852	0.45214	0.561468
LmxM.34.4850	1255.4	0.799739	0.0635568	12.5831	2.61724e-36	5.51433e-34
LmxM.31.0570	654.427	0.102752	0.0797236	1.28885	0.197449	0.292101
LmxM.08.1200	489.52	0.131799	0.172732	0.763029	0.445446	0.555001
LmxM.29.1010	1380.58	-0.0482604	0.11307	-0.426819	0.669511	0.749702
LmxM.34.1930	766.975	-0.0954343	0.0982411	-0.97143	0.331334	0.441046
LmxM.31.2290	128.539	0.14636	0.372493	0.39292	0.694379	0.768876
LmxM.17.0340	1374.13	-0.707656	0.169274	-4.18054	2.90818e-05	0.000133649
LmxM.16.1400	820.124	-0.0571946	0.101582	-0.563038	0.573409	0.670896
LmxM.09.1380	1477.85	-0.610199	0.110987	-5.49793	3.84268e-08	3.00717e-07
LmxM.33.1600	10.243	-2.78417	0.712862	-3.90561	9.39861e-05	0.000380061
LmxM.34.5100	10708.4	-0.417615	0.245681	-1.69983	0.0891638	0.151878
LmxM.17.0600	932.041	0.384849	0.426499	0.902345	0.366873	0.477145
LmxM.05.0250	434.566	-0.179209	0.156	-1.14877	0.25065	0.353291
LmxM.10.0140	1685.18	0.0253753	0.0550673	0.460805	0.644938	0.730053
LmxM.25.1443	34.1095	-0.408625	0.667328	-0.61233	0.54032	0.64122
LmxM.31.1220	1616.86	-0.257902	0.0806666	-3.19713	0.00138803	0.0042102
LmxM.32.1610	1899.91	0.491723	0.15535	3.16525	0.00154949	0.00464
LmxM.27.2470	1057.59	-0.627836	0.110664	-5.67333	1.40046e-08	1.18635e-07
LmxM.30.2340	735.063	0.207635	0.18087	1.14798	0.250976	0.353613
LmxM.22.1200	103.68	-0.132075	0.406314	-0.325058	0.745138	0.810537
LmxM.09.1020	1003.27	0.0270104	0.0695633	0.388285	0.697805	0.771718
LmxM.24.1530	1286.13	0.101191	0.0852506	1.18699	0.235233	0.336334
LmxM.08.0480	1057.99	-0.419131	0.12837	-3.26502	0.00109457	0.00341331
LmxM.30.1210	2513.41	-0.225923	0.116384	-1.94119	0.0522351	0.0978403
LmxM.08.1030a	458.55	-0.760636	0.133371	-5.70315	1.17612e-08	1.00668e-07
LmxM.29.3540	1001.37	-0.290534	0.0778032	-3.73422	0.000188301	0.000708458
LmxM.27.1850	1330.73	-0.350532	0.133824	-2.61936	0.00880955	0.0212406
LmxM.14.1040	626.015	0.554122	0.106343	5.21068	1.88145e-07	1.30684e-06
LmxM.16.1610	1892.25	1.05809	0.121411	8.7149	2.91012e-18	9.7205e-17
LmxM.03.0210	1907.42	0.640413	0.135778	4.71661	2.39806e-06	1.35709e-05
LmxM.34.0730	599.631	-0.283145	0.0998673	-2.83521	0.0045796	0.0120572
LmxM.34.2860	416.907	0.727806	0.142998	5.08962	3.58784e-07	2.3737e-06
LmxM.12.1260	562.44	0.0463902	0.255101	0.18185	0.8557	0.89657
LmxM.33.1180	1057.59	-0.227051	0.114132	-1.98937	0.0466602	0.0891437
LmxM.07.1040	1028.56	-0.260954	0.0971764	-2.68536	0.00724517	0.0180023
LmxM.08_29.0230	589.764	0.219351	0.157676	1.39114	0.164182	0.251319
LmxM.32.1260	1291.95	-0.154047	0.115242	-1.33672	0.181313	0.272666
LmxM.30.1420	363.378	-0.756565	0.674377	-1.12187	0.261917	0.36614
LmxM.01.0510	240.185	-0.409624	0.272185	-1.50495	0.132337	0.210699
LmxM.29.0630	1871.95	0.38675	0.10309	3.75158	0.000175724	0.000666017
LmxM.31.3960	1195.26	0.163851	0.0979372	1.67302	0.0943232	0.159247
LmxM.28.1940	2843.07	-0.248828	0.0770651	-3.2288	0.00124311	0.00382283
LmxM.25.0990	507.153	0.855934	0.158535	5.39901	6.70105e-08	5.05161e-07
LmxM.32.1760	27.1255	-3.24659	0.727677	-4.46158	8.13575e-06	4.16001e-05
LmxM.36.6490	807.864	0.15792	0.126252	1.25083	0.210998	0.307788
LmxM.16.0830	916.474	0.013288	0.0894559	0.148542	0.881915	0.916259
LmxM.11.1200	1129.46	-0.0979264	0.0755189	-1.29671	0.19473	0.288826
LmxM.26.0650	2098.4	-0.356378	0.0779211	-4.57358	4.79461e-06	2.58512e-05
LmxM.19.1040	1207.21	0.319513	0.143277	2.23004	0.0257445	0.053773
LmxM.31.0320	289.817	0.230734	0.178039	1.29598	0.194982	0.289148
LmxM.33.0340	1370.7	0.0102365	0.0672112	0.152303	0.878948	0.91387
LmxM.14.0570	1442.98	0.260521	0.0887271	2.9362	0.00332256	0.00910961
LmxM.03.0670	412.311	1.26435	0.143988	8.78097	1.62077e-18	5.61935e-17
LmxM.23.0320	647.17	-0.159549	0.12189	-1.30896	0.190548	0.283817
LmxM.21.0110	797.611	-0.220885	0.15784	-1.39942	0.161686	0.248564
LmxM.34.1060	788.727	0.286	0.0862238	3.31694	0.000910076	0.00289512
LmxM.29.3330	1384.76	0.746062	0.156785	4.7585	1.95035e-06	1.11916e-05
LmxM.28.1650	1622.94	-0.864694	0.249103	-3.47123	0.000518088	0.00174975
LmxM.08_29.1250	1131.61	0.230613	0.0736077	3.13301	0.00173026	0.00512159
LmxM.23.1045	1293.51	0.0504164	0.109516	0.460357	0.64526	0.730317
LmxM.12.1330	222.005	-0.186416	0.379974	-0.490602	0.623708	0.712499
LmxM.30.1080	1357.55	0.071086	0.0618765	1.14884	0.250623	0.353291
LmxM.07.0420	1146.2	0.509923	0.182927	2.78758	0.0053104	0.0137565
LmxM.18.0080	1070.16	-0.459323	0.0680062	-6.75413	1.43699e-11	1.93888e-10
LmxM.31.0730	1521.42	0.172781	0.0872092	1.98123	0.0475657	0.0905578
LmxM.26.1755	422.502	-0.264353	0.137609	-1.92105	0.0547258	0.101452
LmxM.36.1950	795.146	0.570987	0.15095	3.78263	0.00015518	0.000597524
LmxM.36.2570	1707.96	0.124867	0.112602	1.10893	0.267461	0.372433
LmxM.27.0890	582.427	-0.448158	0.223138	-2.00844	0.0445966	0.0858399
[truncated: 6,218 more rows]

## Sheet: downregulated
gene id	log2FoldChange	padj	annotation
LmxM.01.0830	-5.27227	0.000116899	hypothetical protein
LmxM.24.1840	-4.22787	1.29272e-36	lysophospholipase, putative
LmxM.32.1760	-3.24659	4.16001e-05	OTT_1508-like deaminase, putative
LmxM.24.1850	-2.82815	1.09248e-19	hypothetical predicted multi-pass transmembrane protein
LmxM.05.1215	-2.81398	2.54976e-06	surface antigen-like protein
LmxM.33.1600	-2.78417	0.000380061	hypothetical protein
LmxM.24.1830	-2.64637	7.34835e-32	hypothetical protein, conserved
LmxM.04.0130	-2.62639	2.18318e-35	hypothetical protein
LmxM.16.0570	-2.57673	0.00146907	histone H3
LmxM.05.0480	-2.50021	1.8593e-08	monocarboxylate transporter-like protein
LmxM.18.1350	-2.45612	1.39316e-12	hypothetical protein, conserved
LmxM.08.1171	-2.42996	0.0427397	hypothetical protein
LmxM.33.1580	-2.38848	6.15182e-09	hypothetical protein
LmxM.26.1780	-2.28684	0.000760957	hypothetical protein, unknown function
LmxM.12.1090	-2.18864	0.00269505	promastigote surface antigen protein PSA
LmxM.33.0070	-2.14876	1.59544e-05	ascorbate peroxidase, putative
LmxM.08_29.1090	-2.09835	0.00522708	ribosomal protein L1a, putative
LmxM.04.0190	-1.99631	1.2866e-16	surface antigen-like protein
LmxM.34.5000	-1.93676	0.000361851	PSP1 C-terminal conserved region, putative
LmxM.28.2480	-1.91463	2.64593e-115	hypothetical protein, conserved
LmxM.08.1060	-1.89666	4.64034e-06	cathepsin L-like protease, putative
LmxM.23.1665	-1.85525	4.72e-21	PAP2 superfamily, putative
LmxM.23.1155	-1.84567	2.11375e-24	hypothetical predicted multi-pass transmembrane protein
LmxM.19.0870	-1.84356	7.45012e-10	ATG8/AUT7/APG8/PAZ2, putative
LmxM.33.1560a	-1.83911	4.94503e-07	hypothetical protein
LmxM.30.0450b	-1.82611	2.65029e-32	hypothetical protein
LmxM.08_29.0251	-1.82091	1.64068e-10	thymine-7-hydroxylase, putative
LmxM.24.1860	-1.78855	8.05839e-20	hypothetical protein, conserved
LmxM.33.1590	-1.78777	2.62083e-07	tuzin-like protein
LmxM.05.0900	-1.76617	4.24313e-12	surface antigen-like protein
LmxM.29.2090	-1.75378	1.18433e-11	alcohol dehydrogenase, putative
LmxM.28.2690	-1.74018	2.13878e-10	hypothetical protein, conserved
LmxM.30.0452c	-1.73615	2.84746e-09	hypothetical protein
LmxM.14.0720	-1.73014	5.84892e-09	hypothetical protein
LmxM.17.0235	-1.7029	0.0016335	receptor-type adenylate cyclase b
LmxM.19.1005	-1.69246	0.000586142	4-coumarate:coa ligase-like protein
LmxM.21.1855	-1.66018	1.58496e-12	BolA-like protein, putative
LmxM.34.1830a	-1.65299	1.12451e-08	tuzin-like protein
LmxM.14.0470	-1.65156	3.84441e-07	UDP-glucoronosyl and UDP-glucosyl transferase, putative
LmxM.18.0640	-1.65089	0.000481171	serine/threonine kinase-like protein, putative
LmxM.04.0180	-1.64978	6.33857e-14	surface antigen-like protein
LmxM.11.1270	-1.64707	0.00121402	ABC transporter, putative
LmxM.26.1260	-1.64476	7.36434e-34	hypothetical protein, unknown function
LmxM.20.1190	-1.63486	0.00695177	cysteine peptidase, Clan CA, family C2, putative
LmxM.30.0450e	-1.61395	8.35766e-07	hypothetical protein
LmxM.33.1810	-1.59474	5.16449e-05	tuzin-like protein
LmxM.19.0850	-1.58799	3.83321e-14	ATG8/AUT7/APG8/PAZ2, putative
LmxM.04.0390	-1.58542	2.29296e-10	hypothetical protein
LmxM.33.1820	-1.58216	0.000635927	amastin-like surface protein, putative
LmxM.08_29.1350	-1.57557	0.000618695	RNA binding protein, putative
LmxM.33.1610	-1.57028	1.27424e-05	tuzin-like protein
LmxM.30.0454	-1.55113	8.31979e-20	hypothetical protein
LmxM.30.0460	-1.53686	0.02296	calpain-like cysteine peptidase, putative
LmxM.29.2180	-1.5161	0.00266252	RNA recognition motif. (a.k.a. RRM, RBD, or RNP domain), putative
LmxM.33.1980	-1.51574	2.2607e-10	amastin-like surface protein, putative
LmxM.09.0150	-1.50987	0.00130762	ATG8/AUT7/APG8/PAZ2, putative
LmxM.30.0453	-1.50042	4.22676e-12	hypothetical protein
LmxM.30.0460b	-1.49835	1.74554e-07	hypothetical protein
LmxM.09.0180	-1.49781	3.09305e-07	ATG8/AUT7/APG8/PAZ2, putative
LmxM.33.1890	-1.49029	0.0011126	tuzin-like protein
LmxM.30.1760	-1.47218	0.0282238	hypothetical protein, unknown function
LmxM.31.1260	-1.46996	0.000140517	CRAL/TRIO domain containing protein, putative
LmxM.30.0452	-1.45788	8.47761e-12	hypothetical protein
LmxM.27.2337	-1.4548	1.84726e-22	hypothetical protein
LmxM.33.1570	-1.45077	3.80971e-09	tuzin-like protein
LmxM.19.1360	-1.44153	3.31659e-05	hypothetical protein, unknown function
LmxM.30.2160	-1.44022	1.97351e-10	hypothetical protein, unknown function
LmxM.30.0450g	-1.43848	2.03007e-12	hypothetical protein
LmxM.17.0191	-1.42193	0.00962097	receptor-type adenylate cyclase a
LmxM.05.0090	-1.40977	4.73577e-12	Nudix hydrolase 2, putative
LmxM.07.1160	-1.40715	0.0321069	amino acid transporter 19, putative
LmxM.33.1840	-1.40544	3.31575e-08	hypothetical protein
LmxM.26.2040	-1.39763	1.23423e-10	PQ loop repeat, putative
LmxM.22.0691a	-1.39466	0.00165908	hypothetical protein
LmxM.33.1730	-1.38135	2.55196e-20	hypothetical protein
LmxM.30.0460a	-1.37089	0.00719359	hypothetical protein
LmxM.30.0450h	-1.35801	6.32003e-25	hypothetical protein
LmxM.05.0760	-1.35753	0.000998527	kinesin-like protein
LmxM.28.2250	-1.34799	4.08926e-21	glycosomal membrane protein-like protein
LmxM.30.2460	-1.34791	3.20665e-18	lipase, putative
LmxM.36.1270	-1.3452	1.20549e-13	amastin-like surface protein-like protein
LmxM.30.0460e	-1.34459	8.70768e-10	hypothetical protein
LmxM.25.0840	-1.34087	1.82811e-15	hypothetical protein, conserved
LmxM.08.0750	-1.33928	5.28517e-06	amastin-like protein, putative
LmxM.33.1740	-1.3346	4.84838e-05	hypothetical protein
LmxM.08.0770	-1.33262	1.8962e-11	amastin-like protein, putative
LmxM.31.2250	-1.32985	2.20961e-11	hypothetical protein, unknown function
LmxM.16.1140	-1.32971	3.92163e-13	WW domain containing protein, putative
LmxM.15.0650	-1.32846	2.8305e-05	hypothetical protein, unknown function
LmxM.27.2340	-1.32785	8.52018e-24	sucrose hydrolase-like protein
LmxM.19.0480	-1.32194	9.04453e-06	hypothetical protein, unknown function
LmxM.28.0020	-1.31794	2.50147e-11	Present in the outer mitochondrial membrane proteome 15
LmxM.27.1770	-1.31301	0.000168297	Frag1/DRAM/Sfk1 family, putative
LmxM.26.2570	-1.30884	4.72e-21	protein kinase, putative
LmxM.28.1600	-1.29968	1.97646e-28	helicase-like protein
LmxM.31.1780	-1.29906	2.01664e-17	hypothetical protein, conserved
LmxM.30.2110	-1.29585	0.00232437	hypothetical protein, unknown function
LmxM.33.1720	-1.29138	0.00035293	hypothetical protein
LmxM.04.0210	-1.29116	5.26869e-05	surface antigen-like protein
LmxM.10.0330	-1.2885	1.14026e-12	hypothetical protein, conserved
LmxM.05.0020	-1.27871	1.18481e-08	hypothetical protein, conserved
LmxM.05.0840	-1.26593	5.14647e-11	hypothetical protein, unknown function
LmxM.33.1830	-1.26182	1.49432e-14	tuzin-like protein
LmxM.05.0340	-1.25684	1.55514e-28	hypothetical protein, conserved
LmxM.30.2240	-1.24884	1.55509e-09	hypothetical protein, unknown function
LmxM.34.0440	-1.24795	5.97309e-13	Arrestin (or S-antigen), N-terminal domain containing protein, putative
LmxM.08.0760	-1.24543	2.61058e-05	amastin-like protein, putative
LmxM.20.0360	-1.24262	0.00365424	Protein of unknown function (DUF2946), putative
LmxM.15.0630	-1.23971	8.83896e-14	hypothetical protein, unknown function
LmxM.30.0450c	-1.23691	2.78042e-10	hypothetical protein
LmxM.34.0490	-1.23313	2.31067e-24	CAMK/CAMKL family protein kinase, putative
LmxM.33.0800	-1.22936	0.0430586	serine/threonine-protein phosphatase PP1, putative
LmxM.32.2890	-1.21973	0.00991257	hypothetical protein, conserved
LmxM.05.0241	-1.21646	0.000366554	viscerotropic leishmaniasis antigen, putative
LmxM.29.0390	-1.2092	0.00101348	hypothetical protein, unknown function
LmxM.23.1267	-1.20526	2.36338e-21	hypothetical protein, unknown function
LmxM.20.1220	-1.19936	0.00161401	calpain-like cysteine peptidase, Clan CA, family C2, hypothetical protein, conserved
LmxM.09.0690	-1.19895	0.00865495	hypothetical protein, conserved
LmxM.30.0350	-1.19482	0.0468046	amino acid transporter aATP11, putative
LmxM.30.0450a	-1.1922	4.10293e-09	hypothetical protein
LmxM.23.1110	-1.19112	0.0248606	hypothetical protein, unknown function
LmxM.05.0570	-1.18059	3.75452e-16	hypothetical protein, conserved
LmxM.09.1340	-1.17841	8.00013e-08	histone H2B
LmxM.08_29.2850	-1.17723	7.63612e-05	hypothetical protein, conserved
LmxM.05.0520	-1.1758	4.88419e-11	nuclear receptor binding factor-like protein
LmxM.31.3280	-1.17497	1.2415e-07	hypothetical protein, conserved
LmxM.36.5860	-1.16486	1.27792e-29	a44l protein-like protein
LmxM.16.0500	-1.16449	0.000995133	hypothetical protein, unknown function
LmxM.24.0480	-1.16434	2.16386e-17	Kelch motif/Galactose oxidase, central domain containing protein, putative
LmxM.33.1900	-1.16405	7.85293e-07	hypothetical protein
LmxM.08.0810	-1.16312	1.17769e-06	hypothetical protein
LmxM.11.1290	-1.16133	0.0265716	ABC transporter, putative
LmxM.31.0040	-1.15646	9.86217e-07	hypothetical protein, unknown function
LmxM.15.0010	-1.15125	5.33898e-06	histone H4
LmxM.21.1860	-1.15004	9.4596e-20	beta tubulin
LmxM.05.1120	-1.14477	6.57123e-08	hypothetical protein, unknown function
LmxM.27.1190	-1.13263	4.22273e-06	histone H1, putative
LmxM.33.1990	-1.12871	3.82413e-24	Zeta toxin, putative
LmxM.30.0450	-1.12809	2.14802e-39	hypothetical protein
LmxM.23.0610	-1.12534	0.000475124	hypothetical protein, conserved
LmxM.02.0300	-1.12501	4.25982e-06	ABC1 transporter, putative
LmxM.36.0660	-1.12116	1.08413e-07	Enriched in surface-labeled proteome protein 18
LmxM.08.0740	-1.11875	1.86706e-06	amastin-like protein, putative
LmxM.30.0460c	-1.10579	0.0348726	hypothetical protein
LmxM.24.1780	-1.10264	1.6812e-10	fatty acid transporter protein-like protein
LmxM.33.3745	-1.10261	0.000488689	hypothetical protein
LmxM.10.0715	-1.09977	0.0427359	amino acid transporter, putative
LmxM.14.0510	-1.09521	5.72735e-09	stearic acid desaturase, putative
LmxM.27.1570	-1.09174	1.69344e-07	hypothetical protein, conserved
LmxM.14.0730	-1.08739	0.000756702	fatty acid elongase, putative
LmxM.30.0451	-1.07559	0.00321994	amastin, putative
LmxM.19.0820	-1.0729	0.00357331	ATG8/AUT7/APG8/PAZ2, putative
LmxM.14.0730a	-1.06927	0.00558841	hypothetical protein
LmxM.28.2400	-1.06406	7.39554e-20	tRNA methyltransferase complex GCD14 subunit, putative
LmxM.05.0600	-1.06274	2.00762e-18	COG4 transport protein, putative
LmxM.36.1160	-1.06211	7.00472e-09	AmmeMemoRadiSam system protein B, putative
LmxM.10.0970	-1.05708	0.000463025	histone H3, putative
LmxM.33.3410	-1.04645	2.01043e-09	hypothetical protein, unknown function
LmxM.20.0355	-1.04189	0.00187423	hypothetical protein, conserved
LmxM.24.1690	-1.03835	5.36231e-26	SET domain containing protein, putative
LmxM.32.0290	-1.03653	0.0483869	glucose transporter/membrane transporter D2, putative
LmxM.05.0790	-1.03469	5.33038e-09	Mitochondrial glycoprotein, putative
LmxM.33.1900a	-1.03228	9.75826e-08	hypothetical protein
LmxM.28.1120	-1.03011	9.33193e-09	hypothetical protein, conserved
LmxM.34.2610	-1.02408	0.00166677	hypothetical protein, unknown function
LmxM.27.1700	-1.02356	1.79276e-27	hypothetical protein, conserved
LmxM.08_29.2840	-1.02229	2.16548e-07	hypothetical protein, conserved
LmxM.30.1445	-1.01829	0.0224165	hypothetical protein, unknown function
LmxM.33.1380	-1.01821	2.44866e-12	hypothetical protein, unknown function
LmxM.30.1170	-1.01744	3.57793e-09	cytochrome b5-like Heme/Steroid binding domain containing protein, putative
LmxM.30.2140	-1.01385	0.00276226	hypothetical protein, unknown functio
LmxM.30.2115	-1.01355	0.0327341	hypothetical protein, unknown function
LmxM.27.0500	-1.01289	0.000318314	calpain-like cysteine peptidase, putative, cysteine peptidase, Clan CA, family C2, putative
LmxM.33.1150	-1.01087	2.76872e-12	hypothetical protein, conserved
LmxM.27.0800	-1.0099	8.41084e-13	hypothetical protein, conserved
LmxM.30.1200	-1.00583	6.78722e-06	hypothetical protein, conserved
LmxM.05.0940	-1.00566	5.41967e-10	hypothetical protein, conserved
LmxM.36.2480	-1.00022	2.34775e-08	hypothetical protein, conserved

## Sheet: upregulated
gene id	log2FoldChange	padj	annotation
LmxM.26.0640	2.10211	1.33615e-58	10 kDa heat shock protein, putative
LmxM.32.2390	2.08783	5.40855e-22	heat shock protein, putative
LmxM.29.0730	2.07558	1.50677e-36	co-chaperone GrpE, putative
LmxM.09.0930	1.96773	1.06264e-29	calmodulin, putative
LmxM.32.0316	1.96254	0.0377153	heat shock protein 83-1
LmxM.04.0310	1.9066	2.93909e-10	beta-fructofuranosidase, putative
LmxM.24.0630	1.87201	2.63663e-38	ATPase subunit 9, putative
LmxM.29.3090	1.85626	4.79564e-06	RNA-binding protein 42 (RNA-binding motif protein 42), putative
LmxM.03.0600	1.83301	3.5687e-38	arginine N-methyltransferase, putative
LmxM.18.0740	1.8303	1.59456e-56	Elongation factor Tu, mitochondrial, putative
LmxM.36.2030	1.82511	1.95671e-05	chaperonin HSP60, mitochondrial precursor
LmxM.18.0020	1.80545	7.22811e-50	diphosphomevalonate decarboxylase, putative
LmxM.36.2020	1.80534	1.26501e-14	chaperonin HSP60, mitochondrial precursor
LmxM.25.2140	1.80501	4.21177e-06	succinyl-CoA synthetase alpha subunit, putative
LmxM.19.1315	1.77191	2.04627e-38	hypothetical protein, conserved
LmxM.29.1610	1.75598	0.000228521	ferric reductase transmembrane protein, putative
LmxM.28.2080	1.74797	1.54784e-27	DEAD-box ATP-dependent RNA helicase, mitochondrial
LmxM.30.2600	1.74508	1.84126e-32	calreticulin, putative
LmxM.19.1485	1.72688	4.14217e-35	hypothetical protein, conserved
LmxM.03.0180	1.71557	1.11325e-17	zinc-finger of acetyl-transferase ESCO, putative
LmxM.32.3240	1.69461	5.34039e-13	h1 histone-like protein
LmxM.18.0150	1.69012	4.58893e-13	serine/threonine protein phosphatase type 5, putative
LmxM.26.2305	1.665	1.12883e-37	hypothetical protein, conserved
LmxM.29.2470	1.64466	3.27139e-07	heat shock 70-related protein 1, mitochondrial precursor, putative
LmxM.32.1140	1.63706	1.48296e-101	hypothetical protein, conserved
LmxM.29.2490	1.62671	0.000145306	heat shock 70-related protein 1, mitochondrial precursor, putative
LmxM.32.1630	1.62605	3.20796e-11	cyclophilin, putative
LmxM.07.0100	1.62387	6.4953e-67	pitrilysin-like metalloprotease, metallo-peptidase, Clan ME, Family M16C
LmxM.19.0210	1.61174	3.21111e-15	ADP/ATP translocase 1, putative, ADP,ATP carrier protein 1, mitochondrial precursor, putative
LmxM.07.0640	1.59712	1.59365e-18	eukaryotic translation initiation factor 3 subunit h
LmxM.36.3070	1.5943	8.63217e-20	fibrillarin
LmxM.21.1090	1.5842	7.23434e-17	T-complex protein 1, delta subunit, putative
LmxM.25.0130	1.56662	1.00972e-80	elongation factor, putative
LmxM.08_29.1720	1.56455	2.55083e-05	histone H2A, putative
LmxM.03.0690	1.55809	3.69836e-23	DEAD/DEAH box helicase, putative
LmxM.04.0320	1.55693	2.72687e-05	hypothetical protein
LmxM.25.1170	1.55363	1.71256e-12	ATP synthase subunit beta, mitochondrial, putative
LmxM.34.4470	1.54638	9.75585e-15	Co-chaperone protein P23
LmxM.25.1180	1.54068	9.14562e-05	ATP synthase subunit beta, mitochondrial, putative
LmxM.34.2200	1.51944	0.02327	RNA-binding protein, putative
LmxM.34.5040	1.51703	2.28546e-25	polyadenylate-binding protein 1, putative
LmxM.14.1340	1.51286	8.64851e-20	delta-6 fatty acid desaturase, putative
LmxM.18.1370	1.50761	0.0118437	heat shock protein, putative
LmxM.36.0570	1.50055	9.33825e-40	Elongation factor G1, mitochondrial, putative
LmxM.14.1360	1.48672	1.89906e-21	myo-inositol-1-phosphate synthase
LmxM.06.0860	1.47395	1.94694e-11	dihydrofolate reductase-thymidylate synthase
LmxM.34.4270	1.46671	4.23898e-27	hypothetical protein, conserved
LmxM.34.4380	1.46142	1.91452e-23	hypothetical protein, conserved
LmxM.33.0840	1.445	6.21619e-15	translation elongation factor 1-beta, putative
LmxM.21.1555	1.42586	1.57334e-28	hypothetical protein, conserved
LmxM.24.0940	1.41801	1.90277e-13	Archaic Translocase of outer membrane 14 kDa subunit, putative
LmxM.17.0010	1.41418	1.11325e-17	eukaryotic translation initiation factor 3 subunit a
LmxM.33.0380	1.40926	9.4361e-28	hypothetical protein, unknown function
LmxM.24.2110	1.4049	9.47255e-08	3-hydroxy-3-methylglutaryl-CoA synthase, putative
LmxM.12.1130	1.40439	4.16522e-15	Activating nitroreductase NTR2, NADH:flavin oxidoreductase/NADH oxidase, putative
LmxM.30.0080	1.39589	5.84319e-46	hypothetical protein, conserved
LmxM.36.0020	1.37424	0.000300814	histone H4
LmxM.36.3880	1.37015	6.71123e-19	eukaryotic translation initiation factor 3 subunit i, eukaryotic translation initiation factor 3 subunit, putative
LmxM.13.1620	1.36536	1.84603e-09	squalene monooxygenase-like protein
LmxM.28.1200	1.36494	0.0167352	luminal binding protein 1 (BiP), putative
LmxM.26.0330	1.36028	9.93648e-14	mitotic cyclin, putative
LmxM.33.0820	1.35926	2.26757e-25	elongation factor 1-beta
LmxM.06.0350	1.35133	1.11865e-22	NAD(P)-dependent steroid dehydrogenase protein, putative
LmxM.25.1620	1.34459	4.99263e-22	hypothetical protein, conserved
LmxM.27.1260	1.34219	3.89464e-12	T-complex protein 1, beta subunit, putative
LmxM.03.0260	1.3388	7.0999e-25	hypothetical protein, conserved
LmxM.36.3360	1.33844	1.37495e-24	Bromodomain, putative
LmxM.32.0420	1.3377	1.08211e-11	Archaic translocase of outer membrane 11 kDa subunit, putative
LmxM.27.2330	1.33707	2.86659e-09	GTP binding protein, putative
LmxM.20.0050	1.33266	7.45414e-09	histone chaperone ASF1A
LmxM.24.0140	1.329	1.74393e-22	ankyrin/TPR repeat protein
LmxM.33.4290	1.32823	4.42265e-15	nucleolar protein family a, putative
LmxM.36.1330	1.3277	7.64526e-42	hypothetical protein, conserved
LmxM.33.0110	1.32761	0.00189367	adenylate kinase, putative
LmxM.24.0770	1.32257	1.44189e-10	malic enzyme, putative
LmxM.08_29.0850	1.32052	5.46557e-13	High mobility group protein TDP1
LmxM.36.6980	1.31962	9.19162e-17	eukaryotic translation initiation factor 3 subunit c
LmxM.31.0840	1.31805	2.79702e-22	hypothetical protein, conserved
LmxM.26.0700	1.31687	3.339e-24	Pentapeptide repeats (9 copies), putative
LmxM.29.0205	1.31495	5.96895e-28	hypothetical protein, conserved
LmxM.36.5100	1.31315	0.00948648	hypothetical protein, conserved
LmxM.23.1220	1.31247	4.85364e-14	T-complex protein 1, gamma subunit, putative
LmxM.36.6090	1.31219	2.12963e-38	ABC1 family, putative
LmxM.28.2420	1.31197	3.2873e-09	2-oxoglutarate dehydrogenase, E2 component, dihydrolipoamide succinyltransferase, putative
LmxM.19.1365	1.30984	2.94466e-12	hypothetical protein, conserved
LmxM.23.0760	1.30959	5.01031e-06	mitochondrial RNA binding protein, putative
LmxM.26.1240	1.30848	2.75675e-23	heat shock protein 70-related protein
LmxM.03.0740	1.30321	1.08546e-17	cytochrome c oxidase copper chaperone, putative
LmxM.22.0275	1.30069	1.32827e-17	hypothetical protein, conserved
LmxM.29.3450	1.29697	4.26492e-12	hypothetical protein, conserved
LmxM.23.0050	1.29375	2.14485e-07	peptidyl-prolyl cis-trans isomerase, putative, cyclophilin, putative
LmxM.24.0330	1.2856	2.63663e-38	Mitochondrial small ribosomal subunit Rsm22, putative
LmxM.33.2700	1.28494	2.6697e-18	eukaryotic translation initiation factor 3 subunit g
LmxM.13.0690	1.28246	2.32641e-05	PSP1 C-terminal conserved region, putative
LmxM.36.4460	1.27238	9.3937e-13	hypothetical protein, conserved
LmxM.29.3040	1.27214	1.20106e-11	eukaryotic translation initiation factor 3 subunit d
LmxM.34.1230	1.26734	4.97055e-19	short chain dehydrogenase, putative
LmxM.03.0670	1.26435	5.61935e-17	hypothetical protein, conserved
LmxM.24.1210	1.26417	5.15278e-28	Eukaryotic translation initiation factor 1, putative
LmxM.27.1710	1.26363	3.57832e-10	eukaryotic translation release factor, putative
LmxM.32.1590	1.26134	2.62003e-90	3-ketoacyl-CoA reductase, putative
LmxM.34.4770	1.26055	2.89304e-71	peptidyl-prolyl cis-trans isomerase (cyclophilin- 40), putative
LmxM.33.0010	1.25747	7.52421e-10	short chain dehydrogenase, putative
LmxM.10.0390	1.25174	1.07321e-06	GP63, leishmanolysin
LmxM.13.1660	1.25013	7.81533e-18	chaperonin TCP20, putative
LmxM.10.0990	1.24508	1.85237e-09	histone H3
LmxM.20.0310	1.24314	1.26235e-17	hypothetical protein, conserved
LmxM.30.1800	1.23942	0.000274817	hypothetical protein
LmxM.29.2820	1.23829	4.60324e-40	chaperonin HSP60/CNP60, putative
LmxM.34.3230	1.23809	5.56398e-09	cystathione gamma lyase, putative
LmxM.20.0830	1.238	3.21174e-05	phosphopantetheinyl transferase-like protein
LmxM.07.0040	1.23409	1.68818e-06	hypothetical protein, conserved
LmxM.28.0825	1.23385	3.89714e-12	RNA binding protein rbp16, putative
LmxM.33.2340	1.22991	3.50789e-20	asparaginyl-tRNA synthetase, putative
LmxM.26.0460	1.22958	1.94184e-16	ATPase subunit 9, putative
LmxM.30.2280	1.22839	0.000651598	ADP-ribosylation factor, putative
LmxM.26.0620	1.228	9.3214e-31	10 kDa heat shock protein, putative
LmxM.23.0950	1.22421	3.01836e-16	cytosolic leucyl aminopeptidase, metallo-peptidase, Clan MF, Family M17
LmxM.22.0450	1.22253	3.65146e-24	Acetyltransferase (GNAT) family, putative
LmxM.03.0190	1.21486	1.38009e-41	U2 splicing auxiliary factor, putative
LmxM.15.1450	1.21341	2.24645e-09	proliferative cell nuclear antigen (PCNA), putative
LmxM.16.1320	1.21325	2.25933e-07	cytochrome c, putative
LmxM.18.1380	1.21166	4.63503e-10	pyruvate dehydrogenase E1 component alpha subunit, putative
LmxM.32.0312	1.21127	0.0472787	heat shock protein 83-1
LmxM.23.0690	1.20972	0.00269473	3-ketoacyl-CoA thiolase-like protein
LmxM.18.1510	1.20932	6.4361e-08	P-type H+-ATPase, putative
LmxM.33.3980	1.20456	7.54521e-28	nucleolar protein family a member-like protein
LmxM.19.0710	1.19873	8.47198e-19	glycosomal malate dehydrogenase
LmxM.36.1750	1.1973	3.23821e-19	hypothetical protein, conserved
LmxM.30.1890	1.19433	0.000611241	peptidase m20/m25/m40 family-like protein
LmxM.18.1520	1.19381	1.78326e-07	P-type H+-ATPase, putative
LmxM.36.4170	1.19274	9.33825e-40	oxidoreductase, putative
LmxM.33.3440	1.19214	1.62503e-24	DNA topoisomerase IB, large subunit
LmxM.20.0560	1.18937	6.27169e-10	cytidine triphosphate synthase, putative
LmxM.21.1552	1.18866	2.95217e-17	ATP-dependent RNA helicase SUB2, putative
LmxM.24.1500a	1.17866	0.000232496	hypothetical protein
LmxM.32.1330	1.17676	4.28171e-15	glutamine aminotransferase, putative
LmxM.25.1710	1.17631	5.45431e-14	pyruvate dehydrogenase E1 beta subunit, putative
LmxM.14.1480	1.16823	8.61823e-19	glutathione-S-transferase/glutaredoxin, putative
LmxM.03.0090	1.16791	8.699e-13	DNA primase large subunit, putative
LmxM.36.2350	1.16455	4.71403e-31	glyceraldehyde 3-phosphate dehydrogenase, cytosolic, putative
LmxM.36.3290	1.16288	1.31039e-25	hypothetical protein, conserved
LmxM.08.1100	1.16274	5.85854e-10	hypothetical protein, conserved
LmxM.22.0300	1.16168	1.82554e-22	hypothetical protein, conserved
LmxM.31.3610	1.16062	5.14601e-11	hypothetical protein, conserved
LmxM.07.0870	1.15872	1.61017e-05	splicing factor ptsr1-like protein
LmxM.31.1960	1.15721	8.69649e-09	1-acyl-sn-glycerol-3-phosphateacyltransferase-like protein, putative
LmxM.15.0275	1.15684	4.88478e-17	ribonucleoprotein p18, mitochondrial precursor, putative
LmxM.24.1500	1.15581	0.000207773	IgE-dependent histamine-releasing factor, putative
LmxM.04.0770	1.15569	1.21924e-15	hypothetical protein
LmxM.31.1300	1.15481	2.2785e-29	polypeptide deformylase-like protein, putative
LmxM.26.1100	1.15475	3.29575e-38	hypothetical protein, conserved
LmxM.10.0470	1.15472	3.02979e-05	GP63, leishmanolysin
LmxM.16.0550	1.15446	6.8848e-17	OMPDCase-OPRTase, putative, orotidine-5-phosphate decarboxylase/orotate phosphoribosyltransferase, putative
LmxM.21.0710	1.15234	4.98276e-12	ribonuclease L inhibitor, putative, ATP-binding cassette sub-family E, putative
LmxM.31.3270	1.1523	5.03492e-13	chaperonin alpha subunit, putative
LmxM.25.2450	1.15093	0.000842841	histone H4
LmxM.04.1050	1.15085	1.91691e-30	acyltransferase-like protein, copy 2
LmxM.30.2250	1.14953	1.43064e-14	3,2-trans-enoyl-CoA isomerase, mitochondrial precursor, putative
LmxM.22.1250	1.14668	4.31421e-20	hypothetical protein, conserved
LmxM.34.3440	1.14663	3.08755e-19	replication factor A protein 3, putative
LmxM.31.3310	1.14592	1.77415e-10	dihydrolipoamide dehydrogenase, putative
LmxM.18.1580	1.14176	1.13641e-53	nonspecific nucleoside hydrolase
LmxM.14.0450	1.14102	1.78067e-29	N-terminal conserved domain of Nudc./CS domain containing protein, putative
LmxM.15.1390	1.14063	5.65392e-13	TMEM164 family, putative
LmxM.21.1800	1.13305	5.10609e-21	vacuolar ATP synthase, putative
LmxM.29.2900	1.12939	1.24629e-19	aldehyde dehydrogenase, putative
LmxM.17.1290	1.12764	5.46557e-13	eukaryotic translation initiation factor 3 subunit b
LmxM.34.1100	1.12717	1.02522e-19	hypothetical protein, conserved
LmxM.29.3190	1.12296	8.60189e-13	3-hydroxy-3-methylglutaryl-CoA reductase, putative
LmxM.03.0910	1.12262	3.50033e-61	inorganic pyrophosphatase, putative
LmxM.11.1030	1.12058	1.25815e-24	hypothetical protein, conserved
LmxM.32.1690	1.1202	3.29502e-07	DNA polymerase delta catalytic subunit, putative
LmxM.05.0510	1.11752	0.0454682	ATP synthase F1, alpha subunit, putative
LmxM.15.0281	1.114	2.16633e-12	ribonucleoprotein p18, mitochondrial precursor, putative
LmxM.34.3860	1.11127	2.63997e-19	T-complex protein 1, eta subunit, putative
LmxM.28.0930	1.10766	9.10648e-32	Mitochondrial import receptor subunit ATOM46, putative
LmxM.36.0180	1.10681	1.97649e-15	elongation factor 2
LmxM.28.0130	1.10416	8.27037e-09	hypothetical protein, conserved
LmxM.08_29.0020	1.10315	8.38049e-21	transcription factor-like protein
LmxM.28.2170	1.09672	4.56004e-11	Mitochondrial import receptor subunit ATOM69, putative
LmxM.36.5845	1.0944	0.000224956	kinetoplast-associated protein, putative
LmxM.23.0200	1.09022	7.42895e-15	endoribonuclease L-PSP (pb5), putative
LmxM.27.1830	1.08916	5.53609e-20	GTP binding protein, putative
LmxM.36.3910	1.08762	0.00016769	S-adenosylhomocysteine hydrolase
LmxM.25.2010	1.08451	3.44877e-08	2,4-dihydroxyhept-2-ene-1,7-dioic acid aldolase, putative
LmxM.26.1040	1.08284	8.70376e-54	hypothetical protein, conserved
LmxM.26.0010	1.08235	0.000347224	brix domain containing-like protein
LmxM.10.0890	1.08094	4.00996e-07	FKBP-type peptidyl-prolyl cis-trans isomerase, putative
LmxM.26.2640	1.07855	7.07507e-06	hypothetical protein, conserved
LmxM.33.3490	1.07657	3.74342e-08	Tetratricopeptide repeat, putative
LmxM.32.2140	1.07525	0.00176636	kinesin, putative
LmxM.25.1420	1.07381	1.8962e-11	GTP-binding protein, putative
LmxM.32.1250	1.07259	5.90359e-10	mitochondrial RNA binding protein, putative
LmxM.30.3180	1.06817	0.00167326	histone H4
LmxM.26.2660	1.0666	1.59598e-09	Nucleoporin NUP92
LmxM.36.4450	1.06645	1.10379e-27	mitochondrial intermediate peptidase, putative
LmxM.28.1950	1.06397	0.000174947	X-pro, dipeptidyl-peptidase,serine peptidase, Clan SC, family S15, putative
LmxM.34.0160	1.06075	3.6322e-07	hypothetical protein, conserved
LmxM.16.0880	1.06051	2.08707e-13	hypothetical protein, conserved
LmxM.16.1610	1.05809	9.7205e-17	prohibitin, putative
LmxM.21.0740	1.05668	3.15515e-05	ATPase subunit 9, putative
LmxM.34.1950	1.05526	3.49783e-21	ATP11 protein, putative
LmxM.30.3070	1.05337	0.0228499	ferrous iron transport protein
LmxM.23.0510	1.05323	1.96255e-27	hypothetical protein, conserved
LmxM.21.0430	1.0531	3.23985e-20	hypothetical protein, conserved
LmxM.24.1190	1.05212	1.27446e-13	Inhibitor of apoptosis-promoting Bax1, putative
LmxM.17.0280	1.05209	3.54006e-10	histone H2A variant Z
LmxM.08_29.0840	1.05188	3.1383e-15	hypothetical protein, conserved
LmxM.08.0470	1.04989	5.4112e-11	small ubiquitin protein, putative
LmxM.25.1810	1.04685	4.94871e-29	cytochrome c oxidase assembly protein, putative
LmxM.15.1470	1.04644	1.97702e-10	NPH2/RS6-like protein, ribosomal protein S6, putative
LmxM.30.1800a	1.04441	0.000985325	hypothetical protein
LmxM.17.0250	1.04204	4.47712e-06	cystathionine beta-synthase
LmxM.34.5280	1.03857	2.26897e-12	Present in the outer mitochondrial membrane proteome 5
LmxM.03.0120	1.03676	1.34012e-18	hypothetical protein, conserved
LmxM.03.0110	1.03491	1.9278e-13	hypothetical protein, conserved
LmxM.04.0090	1.0342	4.20773e-09	hypothetical protein, conserved
LmxM.09.1350	1.02638	8.47198e-19	hypothetical protein, conserved
LmxM.19.0440	1.02227	2.84349e-14	nucleosome assembly protein, putative
LmxM.24.0530	1.01947	1.54281e-13	hypothetical protein, conserved
LmxM.08_29.2340	1.01938	1.52041e-05	nucleosome assembly protein (NAP), putative
LmxM.29.0870	1.01819	0.00577617	amastin-like surface protein-like protein
LmxM.26.2500	1.01814	0.000269152	hypothetical protein, conserved
LmxM.24.2220	1.01631	4.48348e-13	hypothetical protein, conserved
LmxM.19.1190	1.01512	5.88362e-15	CHCH domain containing protein, putative
LmxM.03.0870	1.0151	2.32694e-18	hypothetical protein, conserved
LmxM.31.3140	1.01503	2.43588e-55	pyrroline-5-carboxylate synthetase-like protein
LmxM.21.0540	1.0148	2.59512e-14	Lupus La protein homolog, putative
LmxM.31.0985	1.01427	0.000602122	Vps23 core domain containing protein, putative
LmxM.28.0890	1.01143	1.0229e-06	ribonucleoside-diphosphate reductase large chain, putative
LmxM.29.1130	1.00774	1.25409e-14	hypothetical protein, conserved
LmxM.29.3240	1.00772	9.95321e-22	glutamyl-tRNA synthetase, putative
LmxM.21.1210	1.00643	1.90146e-10	thymidine kinase, putative
LmxM.18.0350	1.00621	2.37824e-22	ATP12 chaperone protein, putative
LmxM.36.2660	1.00621	5.15693e-08	dihydrolipoamide acetyltransferase precursor, putative
LmxM.34.0070	1.00481	2.66529e-48	prohibitin, putative
LmxM.29.2740	1.0033	6.85219e-29	TPR domain protein, conserved
LmxM.25.1780	1.00026	9.45602e-11	ATP-grasp domain containing protein, putative
