# Supplementary material for: Impact on the Leishmania mexicana transcriptome due to knockout of genes encoding orthologs of methyltransferases involved in m1A and m5C mRNA modifications
Source: Parasit Vectors. 2025 Jul 31;18:315. doi: 10.1186/s13071-025-06969-8 (PMC12315365; doi:10.1186/s13071-025-06969-8)
Supplement: Supplementary file 7 — Additional file 7: Table S4. Complete list of the differentially expressed genes in the cell line containing a double knockout of NSUN2 2540 gene. [file 13071_2025_6969_MOESM7_ESM.xlsx]

## Sheet: NSUN2 2540 DKO vs T7Cas9
id	baseMean	log2FoldChange	lfcSE	stat	pvalue	padj
LmxM.26.0390	1581.08	-0.234255	0.121721	-1.92452	0.0542889	0.115304
LmxM.15.1000	19801.3	-0.662063	0.241482	-2.74167	0.0061128	0.0188834
LmxM.31.0840	2411.9	0.953676	0.136904	6.966	3.26085e-12	1.16921e-10
LmxM.18.1640	2534.63	0.389349	0.0801455	4.85802	1.18563e-06	1.13069e-05
LmxM.24.1160	1253.44	-0.176653	0.166361	-1.06186	0.288298	0.424156
LmxM.06.1120	550.474	0.153572	0.168782	0.909884	0.362884	0.504084
LmxM.34.2725	607.491	0.069259	0.308335	0.224622	0.822273	0.885256
LmxM.36.4690	505.161	0.048856	0.271559	0.17991	0.857224	0.907746
LmxM.17.0410	251.057	-0.50036	0.941425	-0.531492	0.595078	0.718372
LmxM.29.2540	804.095	0.159032	0.166714	0.953917	0.340126	0.481181
LmxM.24:ncRNA:rfamscan:759230-759319	598.931	0.108057	0.16634	0.649617	0.515939	0.65145
LmxM.34.0800	1737.46	-0.636049	0.0857481	-7.41764	1.19221e-13	6.19574e-12
LmxM.30.0910	89.0944	0.781248	0.456212	1.71247	0.0868104	0.168391
LmxM.33.1010	979.846	-0.358034	0.0830153	-4.31286	1.61153e-05	0.000111102
LmxM.22.0460	8923.11	-0.589805	0.230419	-2.5597	0.0104762	0.0298784
LmxM.07.0370	149.015	0.0252474	0.54208	0.046575	0.962852	0.977368
LmxM.36.0300	592.366	-0.138904	0.091624	-1.51602	0.129514	0.230434
LmxM.04.0250	1368.13	0.0671407	0.0670208	1.00179	0.316446	0.455979
LmxM.29.3730	10546.8	-0.465588	0.254538	-1.82915	0.0673775	0.137553
LmxM.27.0690	1442.66	-0.435681	0.0648096	-6.72247	1.7867e-11	5.51557e-10
LmxM.16.1300	2405.26	0.153131	0.0703413	2.17698	0.0294824	0.0703721
LmxM.31.2490	1357.71	-0.161239	0.0944079	-1.70789	0.0876564	0.169632
LmxM.10.1230	920.846	-0.201907	0.180779	-1.11687	0.264049	0.397016
LmxM.02.0650	783.049	0.555017	0.142126	3.90512	9.41796e-05	0.000517825
LmxM.34.1110	1449.66	0.0346292	0.176328	0.196391	0.844304	0.898906
LmxM.23.1410	1385.01	0.687781	0.0936333	7.34547	2.05032e-13	9.84516e-12
LmxM.16.0005	928.808	0.0391926	0.0811186	0.483153	0.628987	0.747196
LmxM.34.1900	901.929	-0.065974	0.153946	-0.428552	0.668249	0.776589
LmxM.26.0410	518.168	-0.482281	0.208274	-2.31561	0.0205796	0.0524129
LmxM.25.1520	1974.98	-0.654714	0.0954948	-6.85601	7.08098e-12	2.30722e-10
LmxM.10.1250	231.066	0.272762	0.529453	0.515177	0.606429	0.728704
LmxM.32.2440	3579.82	0.435854	0.111952	3.89323	9.89176e-05	0.000541114
LmxM.34.5230	621.67	-0.211762	0.182672	-1.15925	0.246354	0.377954
LmxM.34.4760	555.054	0.84099	0.229404	3.66598	0.000246396	0.00121075
LmxM.07.0831	458.596	-0.0701707	0.158184	-0.443602	0.65733	0.768742
LmxM.27.1410	244.46	0.434597	0.161065	2.69828	0.00696992	0.0211571
LmxM.15.0990	1614.15	0.25287	0.123601	2.04585	0.0407707	0.0913157
LmxM.33.0210	1130.97	-0.168432	0.170366	-0.988651	0.322834	0.462616
LmxM.19.0800	2594.93	0.295945	0.148515	1.9927	0.0462943	0.101399
LmxM.09.0730	997.019	-0.00415547	0.125752	-0.033045	0.973639	0.98322
LmxM.33.1370	631.367	0.0329341	0.099453	0.331152	0.740529	0.828179
LmxM.23.0940	592.076	-0.241363	0.205409	-1.17503	0.239981	0.37117
LmxM.05.0530	2392.25	-0.530614	0.0769798	-6.8929	5.46677e-12	1.8247e-10
LmxM.13.1510	460.111	-0.705179	0.183759	-3.83751	0.000124289	0.000663116
LmxM.12.0290	1753.34	-0.0488156	0.095969	-0.50866	0.61099	0.732446
LmxM.19.0940	595.11	0.290615	0.0885008	3.28376	0.00102434	0.00416378
LmxM.33.3080	1646.29	-0.237823	0.0641152	-3.70931	0.000207828	0.00103863
LmxM.15.0860	745.501	-0.469648	0.112535	-4.17334	3.00169e-05	0.000192588
LmxM.31.1520	666.426	-0.328902	0.0943359	-3.4865	0.000489393	0.00222503
LmxM.34.4060	1531.56	0.314985	0.068853	4.57475	4.76797e-06	3.86093e-05
LmxM.30.2170	1131.46	-0.248477	0.208347	-1.19261	0.233023	0.36279
LmxM.24.1860	1782.5	-1.39773	0.191551	-7.29691	2.94442e-13	1.36591e-11
LmxM.32.1140	925.068	0.568686	0.087585	6.49296	8.41676e-11	2.20799e-09
LmxM.25.0490	234.255	0.732701	0.6916	1.05943	0.289405	0.425403
LmxM.30.1900	2913.85	0.25479	0.448784	0.567733	0.570216	0.698604
LmxM.36.6060	2807.4	0.352135	0.11893	2.96086	0.00306778	0.0105705
LmxM.10.0465	198.923	-0.755828	0.189524	-3.98803	6.66239e-05	0.000383625
LmxM.29.2500	928.345	0.00915459	0.17132	0.0534358	0.957385	0.975021
LmxM.32.1850	596.684	0.24352	0.0993641	2.45079	0.0142544	0.0387929
LmxM.33.2420	1798.44	-0.196374	0.104271	-1.8833	0.0596595	0.124838
LmxM.16.1560	1398.41	-0.202291	0.0625916	-3.23193	0.00122959	0.00487266
LmxM.32.0870	685.427	0.161887	0.12103	1.33758	0.181034	0.297413
LmxM.18.0170	16.366	-0.8468	0.505239	-1.67604	0.0937303	0.179106
LmxM.32.2970	486.36	-0.126639	0.347911	-0.363999	0.715859	0.810524
LmxM.26.2710	1410.18	0.219902	0.0577811	3.80578	0.00014136	0.000743626
LmxM.21.0880	1056.17	-0.393949	0.103534	-3.80501	0.000141797	0.000745386
LmxM.20.0190	698.947	-0.403956	0.197106	-2.04944	0.0404194	0.090687
LmxM.31.2430	482.042	0.395416	0.144433	2.73771	0.00618678	0.0190689
LmxM.25.2000	1051.93	0.278336	0.0943089	2.95133	0.00316414	0.0108208
LmxM.36.1750	1304.83	0.795114	0.126313	6.2948	3.07796e-10	7.02031e-09
LmxM.36.0880	1825.93	-0.237781	0.143607	-1.65577	0.0977682	0.18527
LmxM.21.0855	886.375	-0.121447	0.150127	-0.808962	0.418537	0.558889
LmxM.02.0440	586.532	0.280934	0.188344	1.4916	0.135803	0.238571
LmxM.27.0790	805.454	-0.322623	0.140387	-2.29809	0.0215566	0.0543615
LmxM.12.1180	1757.64	0.285602	0.0887151	3.21931	0.00128499	0.00505805
LmxM.16.1010partial	83.229	-0.400163	0.246284	-1.6248	0.104205	0.194682
LmxM.11.0450	729.938	0.714	0.126673	5.63654	1.73501e-08	2.66782e-07
LmxM.04.0660	410.742	-0.364379	0.189988	-1.91791	0.0551228	0.116834
LmxM.15.1460	640.263	0.497126	0.0951196	5.22633	1.72905e-07	2.01379e-06
LmxM.15.1520	5966.44	-0.0209201	0.131066	-0.159615	0.873184	0.919195
LmxM.20:tRNA:rfamscan:2434894-2434965	25.2636	-0.406396	0.486068	-0.836089	0.403105	0.543335
LmxM.08_29.2620	416.429	0.160301	0.222975	0.718919	0.472191	0.61024
LmxM.36.2450	470.995	-0.573298	0.205956	-2.7836	0.00537595	0.0169386
LmxM.14.0510	472.306	-1.12353	0.186274	-6.03162	1.62326e-09	3.23509e-08
LmxM.32.0410	1040.84	0.218034	0.07964	2.73774	0.0061863	0.0190689
LmxM.04.1090	1428.02	0.580393	0.104525	5.55266	2.81352e-08	4.02471e-07
LmxM.29.0400	488.565	-0.118261	0.140765	-0.840131	0.400835	0.542038
LmxM.26.1300	1253.94	-0.0164083	0.0901032	-0.182106	0.8555	0.906622
LmxM.25.2350	1004.55	0.139375	0.102587	1.3586	0.174274	0.288733
LmxM.30.0140	1694.58	0.214543	0.103349	2.07591	0.0379026	0.0861624
LmxM.05.0070	1121.06	-0.435712	0.153112	-2.8457	0.00443138	0.0143875
LmxM.30.2600	4494.52	1.31591	0.139425	9.43817	3.7934e-21	7.59697e-19
LmxM.19.1160	4132.38	0.691385	0.210083	3.29101	0.000998277	0.00407196
LmxM.36.4290	1315	-0.256235	0.131192	-1.95313	0.0508038	0.109259
LmxM.33.3320	1087.68	-0.871794	0.233417	-3.73493	0.000187771	0.000955258
LmxM.26.1000	1159.68	-0.0403567	0.0867889	-0.464998	0.641933	0.757283
LmxM.08_29.2200	1096.94	0.0993226	0.303777	0.326959	0.743699	0.83069
LmxM.10.1000	673.638	-0.116578	0.161516	-0.721773	0.470434	0.608784
LmxM.20.0430	673.128	-0.282515	0.138151	-2.04498	0.0408568	0.091435
LmxM.32.2750	603.51	0.65454	0.122497	5.34333	9.12535e-08	1.12336e-06
LmxM.28.0110	2524.02	0.327216	0.106429	3.0745	0.00210855	0.00771883
LmxM.18.1480	718.184	-0.0344108	0.130183	-0.264325	0.791529	0.864836
LmxM.08.1000	2513.61	-0.305862	0.0726794	-4.20837	2.57222e-05	0.000167756
LmxM.31.1975	1295.64	-0.20474	0.196509	-1.04189	0.297464	0.434449
LmxM.34.4800	2289.01	-0.262685	0.0907765	-2.89376	0.00380662	0.0125931
LmxM.09.1070	2770.29	0.561635	0.111187	5.05126	4.38906e-07	4.68642e-06
LmxM.32.2630	975.163	0.397934	0.172935	2.30106	0.0213883	0.05402
LmxM.21.1130	1354.81	-0.364438	0.142348	-2.56019	0.0104616	0.0298575
LmxM.33.2440	463.124	0.0209393	0.113454	0.184561	0.853573	0.905048
LmxM.24.0210	739.709	0.390709	0.125297	3.11827	0.00181917	0.00676502
LmxM.36.5140	480.104	-0.0184436	0.162105	-0.113776	0.909415	0.944021
LmxM.09.0410	456.359	0.52184	0.186272	2.8015	0.00508657	0.0161758
LmxM.16.1310	69.5804	0.378081	0.25028	1.51063	0.130882	0.232412
LmxM.14.0730a	104.296	-0.892836	0.35577	-2.50959	0.0120871	0.0337576
LmxM.31.1160	865.662	0.324481	0.122428	2.65039	0.00803998	0.0239798
LmxM.31.1090	1997.38	-0.226171	0.0623471	-3.62761	0.000286057	0.00138166
LmxM.26.0680	2168.77	0.599719	0.138175	4.34027	1.42307e-05	0.000100299
LmxM.36.2040	823.048	0.27378	0.136319	2.00837	0.044604	0.0980572
LmxM.23.1200	487.783	0.249456	0.133745	1.86516	0.0621591	0.129049
LmxM.16.0370	1327.1	-0.557887	0.175129	-3.18557	0.00144469	0.00557703
LmxM.32.0500	1049.05	-0.142719	0.149146	-0.956904	0.338616	0.479623
LmxM.30.2800	133.792	-0.354766	0.600696	-0.590591	0.554794	0.685042
LmxM.04.0670	1818.03	0.64457	0.0920124	7.00525	2.46547e-12	9.07803e-11
LmxM.15.0010	30367.6	-1.1261	0.228999	-4.91749	8.76602e-07	8.63043e-06
LmxM.09.0100	1359.33	0.780671	0.158127	4.93698	7.93431e-07	7.92562e-06
LmxM.23.1660	1167.49	-0.423728	0.169356	-2.50199	0.0123497	0.0343391
LmxM.15.0920	1106.42	-0.109873	0.0862132	-1.27443	0.20251	0.325591
LmxM.34.2840	1002.84	-0.19405	0.155705	-1.24627	0.212665	0.337952
LmxM.30.2100	202.145	0.112531	0.381248	0.295164	0.767868	0.847328
LmxM.08.1170	488.717	0.35888	0.11828	3.03416	0.00241205	0.00861852
LmxM.11.1190	8729.3	-0.599781	0.170769	-3.51223	0.000444365	0.00205097
LmxM.32.0790	833.26	0.52695	0.0674371	7.81395	5.54221e-15	3.76092e-13
LmxM.30.0460	15.1109	-1.06604	0.583322	-1.82753	0.0676208	0.137961
LmxM.21.0125	1082.94	0.662988	0.149425	4.43693	9.12494e-06	6.82376e-05
LmxM.31.1390	690.482	0.12264	0.204861	0.598648	0.549408	0.680729
LmxM.36.2410	1848.68	-0.083364	0.0579234	-1.43921	0.150091	0.25869
LmxM.36.1595	1808.59	-0.400641	0.180004	-2.22574	0.0260318	0.063691
LmxM.17.1160	679.215	0.315666	0.141524	2.23048	0.0257154	0.0630483
LmxM.32.2780	1491.16	-0.177077	0.0796486	-2.22323	0.0262001	0.0640456
LmxM.02.0400	114.702	0.495005	0.206749	2.39423	0.0166552	0.0439305
LmxM.30.1100	230.729	0.20175	0.415789	0.485221	0.62752	0.7461
LmxM.25.0660	762.544	-0.315669	0.206766	-1.5267	0.126835	0.226894
LmxM.33.2140	673.406	-0.289915	0.0986477	-2.93889	0.00329393	0.0112179
LmxM.31.1330	886.057	-0.457446	0.0993231	-4.60564	4.11198e-06	3.38991e-05
LmxM.30.2550	1935.51	-0.291377	0.046742	-6.23373	4.55456e-10	1.00261e-08
LmxM.33.4270	707.668	-0.139731	0.121389	-1.15111	0.249689	0.38129
LmxM.27.2080	137.825	-1.06051	0.230201	-4.6069	4.0872e-06	3.37626e-05
LmxM.33.2210	499.665	0.617146	0.123208	5.00897	5.47222e-07	5.70208e-06
LmxM.05.0490	623.885	0.0453688	0.0910147	0.498478	0.618147	0.738437
LmxM.17.0200	408.375	-0.158451	0.490281	-0.323185	0.746555	0.832989
LmxM.29.3570	685.328	0.600954	0.168316	3.5704	0.000356434	0.0016743
LmxM.26.1900	772.054	0.267522	0.172955	1.54677	0.121918	0.219773
LmxM.31.3700	1830.44	-0.635014	0.118323	-5.3668	8.0147e-08	1.00013e-06
LmxM.05.1100	1738.19	-0.35202	0.0812067	-4.33487	1.45847e-05	0.000102267
LmxM.31.3380	1077.27	0.174797	0.13195	1.32472	0.185265	0.302608
LmxM.24.0770	1591.52	0.928724	0.215899	4.30167	1.69519e-05	0.000115897
LmxM.02.0200	166.401	0.420229	0.544512	0.771753	0.440261	0.578397
LmxM.34.2680	211.568	0.378277	0.343057	1.10267	0.270172	0.404519
LmxM.22.0470	1306.27	0.432253	0.0977352	4.42269	9.74786e-06	7.21728e-05
LmxM.20.1610	778.571	-0.601205	0.209111	-2.87505	0.00403963	0.0132572
LmxM.09.1220	1701.41	0.284275	0.0950315	2.99138	0.00277719	0.00973174
LmxM.32.1220	1136.65	-0.199797	0.0718568	-2.78048	0.00542778	0.0170691
LmxM.34.1270	947.935	-0.0497517	0.0982669	-0.506292	0.612652	0.733735
LmxM.29.1410	144.107	0.413798	0.525816	0.786964	0.431303	0.570186
LmxM.30.0600	1326.3	-0.505943	0.151473	-3.34015	0.000837337	0.00351502
LmxM.29.3160	571.552	0.0914102	0.0828214	1.1037	0.269722	0.404067
LmxM.33.4220	1497.69	-0.35739	0.13503	-2.64674	0.00812714	0.0241433
LmxM.32.1640	425.699	-0.690506	0.282464	-2.44458	0.0145022	0.0391961
LmxM.06.0660	1360.24	0.00226698	0.145901	0.0155377	0.987603	0.991467
LmxM.25.0820	1628.1	0.764208	0.121139	6.30851	2.81726e-10	6.53462e-09
LmxM.28.2490	862.71	0.0282651	0.093435	0.302511	0.762263	0.844099
LmxM.13.0190	84.4431	-0.199322	0.705947	-0.282347	0.777677	0.854085
LmxM.33.3830	1051.99	-0.259381	0.160477	-1.61631	0.106028	0.19719
LmxM.25.0140	414.165	0.0878261	0.131828	0.666215	0.505274	0.641038
LmxM.25.0880	1133.52	0.417869	0.0975996	4.28146	1.85674e-05	0.000125376
LmxM.01.0140	286.24	0.204618	0.139514	1.46665	0.142472	0.248162
LmxM.14.0150	826.56	0.486889	0.132963	3.66184	0.00025041	0.00122753
LmxM.25.0800	1166.89	-0.270289	0.0699681	-3.86304	0.000111987	0.000602572
LmxM.30.0450e	83.203	-1.16938	0.298746	-3.9143	9.06674e-05	0.000501664
LmxM.01.0340	625.634	0.254112	0.1532	1.65869	0.0971783	0.184322
LmxM.36.6380	2107.34	-0.131161	0.0613752	-2.13704	0.0325945	0.0761188
LmxM.21.0910	1402.02	-0.352504	0.158149	-2.22894	0.0258182	0.063225
LmxM.36.0020	10050.6	1.4603	0.358165	4.07717	4.55866e-05	0.000275838
LmxM.14.0910	2805.26	-0.248634	0.0856071	-2.90436	0.00368003	0.0122932
LmxM.34.2700	1387.14	-0.257654	0.0747371	-3.44746	0.000565879	0.00251566
LmxM.31.1720	747.984	0.303773	0.116672	2.60365	0.00922371	0.0269562
LmxM.16.0900	2093.43	-0.0572534	0.195205	-0.293298	0.769294	0.848331
LmxM.27.1660	679.308	-0.275995	0.147695	-1.86868	0.0616678	0.128302
LmxM.33.4120	1015.92	0.308046	0.126391	2.43724	0.0147998	0.0399084
LmxM.36.1920	1162.89	0.282903	0.0891181	3.17447	0.00150111	0.00574889
LmxM.12.0320	2203.72	-0.318114	0.137843	-2.3078	0.0210101	0.0532779
LmxM.29.1390	839.091	-0.104091	0.129257	-0.805303	0.420645	0.561044
LmxM.32.2400	579.981	0.416358	0.0854001	4.87538	1.08599e-06	1.04538e-05
LmxM.02.0430	755.029	-0.295681	0.121684	-2.42991	0.0151025	0.0405647
LmxM.31.1550	190.107	-0.392757	0.258753	-1.51788	0.129044	0.229793
LmxM.24.1436	865.521	-0.18529	0.0994855	-1.86248	0.062535	0.129633
LmxM.24.0730	980.406	0.154709	0.068134	2.27066	0.0231678	0.0578737
LmxM.13.0240	1430.24	-0.00418964	0.0716668	-0.0584599	0.953382	0.972812
LmxM.33.2640	397.412	0.350492	0.119453	2.93415	0.0033446	0.0113669
LmxM.34.3920	1829.47	-0.243309	0.0823292	-2.95532	0.00312344	0.0107129
LmxM.33.0650	1596.66	0.0611214	0.168497	0.362745	0.716795	0.811105
LmxM.32.1750	1166.69	-0.123277	0.193697	-0.636444	0.524487	0.659909
LmxM.18.1470	1191.75	-0.195163	0.12147	-1.60669	0.108123	0.19991
LmxM.32.1800	504.752	-0.0418137	0.100979	-0.414083	0.678814	0.782938
LmxM.27:rRNA:rfamscan:982402-983034	9748.89	0.0757082	0.449397	0.168466	0.866217	0.914422
LmxM.25.1820	2146.64	0.321118	0.226396	1.41839	0.156076	0.266488
LmxM.33.4610	1039.55	-0.224525	0.100541	-2.23317	0.0255378	0.0626691
LmxM.05.1080	1458.95	-0.315214	0.0775988	-4.0621	4.86343e-05	0.000292768
LmxM.31.1060	1660.46	0.20782	0.11156	1.86285	0.0624827	0.129557
LmxM.11:ncRNA:rfamscan:292364-292455	5569.15	-0.474168	0.352385	-1.3456	0.178432	0.293937
LmxM.17.0400	1622.14	0.0502828	0.109907	0.457504	0.647309	0.761127
LmxM.34:ncRNA:rfamscan:847779-847930	128.511	-0.314754	0.43885	-0.717225	0.473235	0.611349
LmxM.11.0160	1270.82	-0.16383	0.0812995	-2.01514	0.0438904	0.0967994
LmxM.31.0420	1260.95	-0.0310328	0.0758996	-0.408867	0.682637	0.785473
LmxM.31.1920	476.692	-0.486413	0.337278	-1.44217	0.149253	0.257733
LmxM.26.2350	1556.82	-0.160323	0.0671472	-2.38764	0.0169572	0.0446124
LmxM.10.1310	316.185	-0.0833062	0.460671	-0.180837	0.856496	0.907271
LmxM.23.0720	48.84	-0.75421	0.641489	-1.17572	0.239708	0.370946
LmxM.34.0760	829.12	0.0447154	0.138358	0.323186	0.746554	0.832989
LmxM.14.0410	2359.75	-0.0166857	0.0484277	-0.34455	0.730433	0.820575
LmxM.08.0240	1134.38	0.00127533	0.116945	0.0109053	0.991299	0.993477
LmxM.08_29.0620	1586.27	0.696266	0.448913	1.55101	0.1209	0.218322
LmxM.27.0500	420.907	-1.25271	0.319214	-3.92435	8.69659e-05	0.000483628
LmxM.36.2100	1239.13	-0.0712963	0.136903	-0.520779	0.602521	0.725049
LmxM.15.1290	1556.38	0.443688	0.124516	3.56331	0.000366211	0.00171161
LmxM.28.0630	342.701	0.473569	0.256589	1.84564	0.0649451	0.133483
LmxM.13.1580	1122.29	-0.0282189	0.0944955	-0.298628	0.765224	0.845547
LmxM.22.0210	1765.95	0.421589	0.104199	4.04602	5.20965e-05	0.00030975
LmxM.20.0290	702.262	-0.0597737	0.076212	-0.784308	0.43286	0.57136
LmxM.04.0720	687.756	-0.47749	0.291463	-1.63825	0.10137	0.190774
LmxM.34.1510	990.981	-0.26082	0.273047	-0.95522	0.339466	0.480579
LmxM.06.0550	1734.78	-0.16988	0.0801669	-2.11908	0.0340835	0.079101
LmxM.17.0460	1361.29	-0.0144793	0.102211	-0.141661	0.887348	0.929339
LmxM.09.0960	926.759	0.0425925	0.0969593	0.439282	0.660457	0.770752
LmxM.33.0580	1872.71	0.0647202	0.148093	0.437025	0.662093	0.771565
LmxM.25.0350	902.43	0.135799	0.0617914	2.1977	0.0279704	0.0675461
LmxM.28.2565	675.481	-0.349729	0.149486	-2.33954	0.0193075	0.0496816
LmxM.36.6560	596.507	-0.462812	0.185832	-2.49048	0.012757	0.0352212
LmxM.30.0880	1273.38	-0.533571	0.427362	-1.24852	0.21184	0.337031
LmxM.21.1050	11080.8	-0.448635	0.153368	-2.92523	0.00344202	0.0116163
LmxM.20.1365	372.538	0.576895	0.121586	4.74474	2.08771e-06	1.84957e-05
LmxM.19.0170	1900.69	0.121379	0.114465	1.0604	0.288963	0.424906
LmxM.33.1560a	64.2379	-1.67564	0.313073	-5.35222	8.68836e-08	1.07602e-06
LmxM.16.0120	1372.79	-0.416982	0.0657903	-6.33805	2.32692e-10	5.45895e-09
LmxM.26.2120	3269.8	-0.29162	0.0767339	-3.8004	0.00014446	0.00075755
LmxM.34.0570	2535.46	-0.447361	0.151337	-2.95605	0.00311604	0.0106975
LmxM.33.0085	157.961	0.295701	0.245466	1.20465	0.228339	0.357103
LmxM.33.2070	726.741	-0.482912	0.209518	-2.30487	0.0211741	0.053578
LmxM.32.3030	1170.44	-0.236603	0.117502	-2.01361	0.044051	0.0970754
LmxM.15.0225	309.218	-0.117983	0.235476	-0.50104	0.616343	0.736973
LmxM.29.1290	706.353	0.266944	0.109006	2.44889	0.0143297	0.0388577
LmxM.22.1600	443.322	0.0425917	0.645356	0.0659972	0.94738	0.968499
LmxM.29.3640	1291.45	-0.0683573	0.0692417	-0.987228	0.323531	0.463258
LmxM.25.0200	2544.32	-0.272532	0.0810197	-3.36378	0.000768841	0.00326757
LmxM.34.0280	399.169	0.0822334	0.157014	0.523735	0.600463	0.723676
LmxM.36.2520	1053.45	-0.304227	0.144849	-2.10031	0.0357018	0.0822062
LmxM.30.0810	1697.87	-0.413779	0.145745	-2.83905	0.00452478	0.0146734
LmxM.29.1220	847.493	0.725033	0.191943	3.77734	0.000158511	0.000821157
LmxM.23.1710	903.187	0.114577	0.0925411	1.23812	0.215671	0.34167
LmxM.28.2230	1799.73	0.0586872	0.1464	0.400869	0.688516	0.789904
LmxM.19.0860	108.657	-0.623641	0.204073	-3.05597	0.00224334	0.00813947
LmxM.08_29.1020	629.962	0.507643	0.10518	4.8264	1.39023e-06	1.3031e-05
LmxM.28.2360	1653.72	0.475725	0.0791903	6.00737	1.88561e-09	3.7129e-08
LmxM.21.0843	1041.07	0.286293	0.0897101	3.19131	0.00141629	0.0054777
LmxM.12.1120	1445.12	0.240764	0.23875	1.00844	0.313245	0.453065
LmxM.29.3040	3247.17	0.856558	0.178007	4.81193	1.49477e-06	1.38841e-05
LmxM.18.1140	835.602	0.452419	0.134854	3.35489	0.000793974	0.00335874
LmxM.34.0160	185.073	0.640455	0.177933	3.59942	0.000318928	0.0015181
LmxM.24.1590	839.323	-0.399504	0.106816	-3.7401	0.000183947	0.000939295
LmxM.20.1570	301.831	0.205038	0.152637	1.34331	0.179172	0.294826
LmxM.36.6920	529.27	0.79131	0.131166	6.0329	1.61048e-09	3.22528e-08
LmxM.33.0495	1189.38	-0.0639007	0.107981	-0.591775	0.554001	0.684664
LmxM.10.0170	2286.04	0.107068	0.126668	0.845267	0.397962	0.539664
LmxM.26.1230	1519.67	0.163334	0.0805008	2.02897	0.0424612	0.0943725
LmxM.26.0330	674.669	1.22304	0.177372	6.89534	5.37374e-12	1.80097e-10
LmxM.03.0010	221.262	-0.189348	0.276298	-0.685304	0.493152	0.630139
LmxM.24.2230	2763.41	1.06596	0.204434	5.2142	1.84609e-07	2.13196e-06
LmxM.11.0870	315.364	0.140497	0.93887	0.149645	0.881044	0.923915
LmxM.30.2040	309.034	0.0105421	0.316159	0.0333443	0.9734	0.98322
LmxM.25.1130	1549.4	0.637429	0.149512	4.26341	2.01331e-05	0.000134669
LmxM.16.1050	1050.15	0.0480274	0.104999	0.457409	0.647377	0.761127
LmxM.36.2840	652.997	0.261131	0.260603	1.00202	0.316332	0.455979
LmxM.16.0150	1456.51	0.0196225	0.107322	0.182838	0.854925	0.90613
LmxM.26.2450	558.248	0.122552	0.127439	0.961648	0.336227	0.477474
LmxM.19.0380	3425.91	-0.25404	0.0516793	-4.9157	8.84676e-07	8.68908e-06
LmxM.20.1185	41.624	0.371838	0.525856	0.707111	0.479498	0.617303
LmxM.29.3600	2421.95	0.683571	0.0792578	8.62465	6.42866e-18	7.69093e-16
LmxM.17.0110	660.903	0.134224	0.143087	0.938061	0.348213	0.489417
LmxM.14.1190	1911.38	-0.0857842	0.0643917	-1.33222	0.182787	0.299394
LmxM.08_29.1880	951.214	-0.107995	0.0833577	-1.29556	0.195128	0.316014
LmxM.22.1220	712.613	-0.0718689	0.203146	-0.35378	0.723504	0.816061
LmxM.34.2610	144.294	-1.26359	0.266682	-4.73819	2.15639e-06	1.90388e-05
LmxM.05.0610	848.6	-0.724532	0.0827464	-8.75606	2.022e-18	2.72175e-16
LmxM.05.0550	1054.78	-0.114489	0.117715	-0.972597	0.330754	0.471485
LmxM.33.3950	356.273	0.867175	0.195476	4.43621	9.15562e-06	6.83425e-05
LmxM.27.1820	1150.33	-0.194877	0.469499	-0.415074	0.678088	0.782489
LmxM.08_29.0340	749.345	0.0649671	0.114147	0.569151	0.569253	0.697633
LmxM.14.0950	647.839	0.0454124	0.137357	0.330616	0.740935	0.828519
LmxM.16.0720	1457.38	-0.00482542	0.111847	-0.0431431	0.965587	0.978657
LmxM.33.0450	995.266	-0.303985	0.116211	-2.6158	0.00890183	0.0261381
LmxM.08_29.0935	375.76	-0.404007	0.231371	-1.74614	0.0807862	0.159073
LmxM.27.2330	2621.03	0.905964	0.215873	4.19675	2.70774e-05	0.000175341
LmxM.09.0460	2594.5	-0.321092	0.0923141	-3.47825	0.000504697	0.00228575
LmxM.06.0570	2027.96	-0.376444	0.57156	-0.658627	0.510136	0.646308
LmxM.32.2690	816.81	0.0112421	0.140942	0.0797645	0.936425	0.961363
LmxM.36.4530	1287.05	0.613909	0.104316	5.88507	3.97875e-09	7.11753e-08
LmxM.17.1140	1637.52	-0.096703	0.144714	-0.668237	0.503983	0.639697
LmxM.26.1150	412.27	-0.187714	0.185222	-1.01346	0.310843	0.450385
LmxM.21.0720	440.559	0.035824	0.13599	0.26343	0.792219	0.865231
LmxM.21.1558	839.821	0.579173	0.0679025	8.52948	1.47004e-17	1.58822e-15
LmxM.36.6350	445.833	-0.241053	0.100807	-2.39124	0.0167915	0.0442333
LmxM.36.2845	550.523	-0.483491	0.184248	-2.62413	0.00868696	0.025575
LmxM.31.1620	1068.04	0.520908	0.130812	3.98211	6.83066e-05	0.000392213
LmxM.36.1820	427.482	0.240384	0.381371	0.630316	0.528488	0.662988
LmxM.34.3840	1521.15	0.53011	0.0681873	7.77432	7.58515e-15	4.98254e-13
LmxM.31.1380	256.198	-0.424214	0.244534	-1.73478	0.082779	0.161987
LmxM.30.0370	1231.63	-0.158604	0.112361	-1.41156	0.158079	0.269124
LmxM.32.0610	2673.15	0.258903	0.148104	1.74812	0.0804432	0.158545
LmxM.13.0760	2143.43	-0.273336	0.069697	-3.92178	8.78971e-05	0.000488311
LmxM.19.1070	1656.66	-0.0813888	0.166094	-0.490015	0.624123	0.743461
LmxM.11.0120	501.036	-0.471722	0.119907	-3.93405	8.35252e-05	0.000467184
LmxM.08_29.2810	2330.81	-0.352135	0.0715916	-4.91866	8.71368e-07	8.59608e-06
LmxM.27.1605	2434.42	0.0987272	0.176753	0.558559	0.576463	0.703947
LmxM.36.3740	15532.3	-0.623559	0.222376	-2.80407	0.00504618	0.0160722
LmxM.34.5030	660.479	-0.147426	0.12459	-1.18329	0.236693	0.367528
LmxM.29.0540	666.992	-0.271206	0.180246	-1.50465	0.132415	0.234323
LmxM.32.0440	448.131	-0.304674	0.167768	-1.81604	0.0693641	0.140387
LmxM.07.0210	443.918	-0.344996	0.216048	-1.59685	0.110299	0.203155
LmxM.27.0070	1450.19	0.121045	0.144161	0.839649	0.401105	0.542135
LmxM.33.0810	44.848	-0.455822	0.791952	-0.575567	0.564908	0.693445
LmxM.19.0200	548.878	0.230728	0.406162	0.568069	0.569988	0.698429
LmxM.26.2230	684.067	-0.163589	0.113585	-1.44023	0.149802	0.258354
LmxM.31.0980	115.395	0.472912	0.22443	2.10717	0.0351032	0.0810756
LmxM.16.1170	25036.7	-0.536582	0.178567	-3.00493	0.00265642	0.00936534
LmxM.17.1010	405.779	-0.235325	0.196791	-1.19582	0.231769	0.361385
LmxM.33.1470	1668.26	-0.299277	0.137031	-2.18401	0.0289616	0.0693045
LmxM.27.1710	1206.18	0.887264	0.192618	4.60634	4.09815e-06	3.3819e-05
LmxM.15.0560	1093.66	-0.203098	0.109753	-1.85051	0.0642402	0.132295
LmxM.27.2430	601.57	-0.561468	0.0901718	-6.22665	4.76513e-10	1.04337e-08
LmxM.19.1190	319.537	0.810799	0.117	6.92988	4.21195e-12	1.47167e-10
LmxM.08_29.1180	1419.33	-0.0135187	0.166047	-0.0814147	0.935112	0.960616
LmxM.17.0191	152.421	-1.10055	0.512659	-2.14674	0.0318138	0.0746351
LmxM.17.1310	1561.96	-0.0369182	0.0527309	-0.700124	0.48385	0.62125
LmxM.05.0510	29.6489	0.721029	0.353805	2.03793	0.041557	0.0927998
LmxM.29.3240	2554.54	0.749805	0.0941169	7.96674	1.62911e-15	1.27396e-13
LmxM.05.0930	1285.18	-0.868512	0.0892078	-9.73583	2.12088e-22	4.97558e-20
LmxM.31.1965	678.903	-0.0839815	0.0707516	-1.18699	0.235231	0.365673
LmxM.08_29.1500	968.817	0.159208	0.563639	0.282465	0.777587	0.854085
LmxM.17.0950	970.355	-0.437577	0.290278	-1.50744	0.131698	0.233407
LmxM.10.0740	1070.03	0.150113	0.150049	1.00042	0.317106	0.456559
LmxM.23.1550	673.349	0.0352982	0.170125	0.207484	0.835632	0.893431
LmxM.34.3660	1561.05	-0.420685	0.0567751	-7.40969	1.266e-13	6.5378e-12
LmxM.18.1020	1357.27	0.27839	0.0784531	3.54849	0.000387452	0.00180248
LmxM.28.2830	1310.66	-0.252051	0.104981	-2.40092	0.016354	0.0432473
LmxM.21.0600	1350.24	-0.179279	0.0918334	-1.95222	0.0509125	0.109407
LmxM.19.0680	352.744	0.244278	0.750323	0.325564	0.744754	0.831545
LmxM.07.0475	487.437	-0.168304	0.267937	-0.628149	0.529906	0.664082
LmxM.26.2690	535.102	-0.0842585	0.139592	-0.603605	0.546106	0.677968
LmxM.28.0540	10624.7	-0.454602	0.182404	-2.49228	0.0126925	0.0350783
LmxM.32.2210	910.946	-0.2242	0.0659083	-3.4017	0.000669685	0.00290056
LmxM.27.2040	749.272	-0.209903	0.0930886	-2.25487	0.0241412	0.05985
LmxM.10.1228	400.703	-0.897299	0.216041	-4.15338	3.27607e-05	0.000207135
LmxM.08.0080	2425.81	0.000301036	0.0480861	0.00626036	0.995005	0.995975
LmxM.07.0615	271.583	0.202389	0.232322	0.871156	0.383669	0.524927
LmxM.04.0230	1110.79	-0.696554	0.1587	-4.38913	1.13806e-05	8.21868e-05
LmxM.22.0690	94.903	0.299426	0.217026	1.37968	0.167686	0.280422
LmxM.17:ncRNA:rfamscan:509195-509326	69.9077	-0.426596	0.266854	-1.59861	0.109906	0.202614
LmxM.11.1010	1730.55	0.0306068	0.102629	0.298226	0.76553	0.845747
LmxM.31.2230	2985.78	-0.26202	0.0481031	-5.44706	5.12088e-08	6.81484e-07
LmxM.30.1260	460.565	-0.230267	0.299546	-0.76872	0.44206	0.580204
LmxM.26.1990	614.494	-0.532791	0.214442	-2.48455	0.0129716	0.0357125
LmxM.30.2310	10111.3	-0.506771	0.175334	-2.89031	0.00384865	0.012727
LmxM.22.1250	1184.87	0.797051	0.124162	6.41945	1.36771e-10	3.37246e-09
LmxM.36.5365	420.051	0.671981	0.204251	3.28997	0.00100197	0.00408093
LmxM.17.0237	708.178	-0.770627	0.130836	-5.89003	3.86135e-09	6.92262e-08
LmxM.16.0790	2240.02	-0.0675424	0.151771	-0.445029	0.656299	0.768083
LmxM.31.1280	1043.96	0.228105	0.185425	1.23018	0.21863	0.345292
LmxM.36.0830	1014.92	0.779281	0.145624	5.35134	8.73055e-08	1.07962e-06
LmxM.18.0510	1459.9	0.528962	0.443068	1.19386	0.232532	0.362163
LmxM.19.0190	1973.29	0.511983	0.058519	8.74901	2.15224e-18	2.80998e-16
LmxM.28.1720	716.555	-0.215046	0.0804818	-2.67199	0.00754034	0.0226541
LmxM.08_29.0710	1552.83	-0.117296	0.0545053	-2.15202	0.031396	0.0738448
LmxM.27.2140	1868.71	-0.713278	0.217291	-3.2826	0.00102856	0.00417887
LmxM.33:ncRNA:rfamscan:178119-178212	219.928	-0.239938	0.378079	-0.634623	0.525674	0.660997
LmxM.30.1570	4398.96	0.324776	0.148542	2.18642	0.0287852	0.0690491
LmxM.14.0100	1407.05	-0.148914	0.0890699	-1.67188	0.0945488	0.180209
LmxM.21.1600	1076.66	0.516783	0.134646	3.83809	0.000123994	0.000661971
LmxM.04.1220	1490.07	0.472806	0.0745529	6.34188	2.26976e-10	5.3628e-09
LmxM.26.2010	1299.31	-0.0367957	0.0628021	-0.5859	0.557943	0.687478
LmxM.16.0780	7265.54	-0.209279	0.0821445	-2.5477	0.0108436	0.0307871
LmxM.31.0480	727.383	-0.0704408	0.126382	-0.557364	0.577278	0.704733
LmxM.30.2750	1353.09	0.349726	0.130704	2.67572	0.00745693	0.0224446
LmxM.02.0230	1288	0.209759	0.0987363	2.12443	0.0336341	0.0782129
LmxM.33.4280	792.153	-0.537987	0.0994169	-5.41142	6.25253e-08	8.04695e-07
LmxM.27.2220	1632.69	-0.203809	0.0562392	-3.62396	0.000290128	0.00139885
LmxM.36.5040	970.45	-0.179291	0.0857803	-2.09012	0.0366072	0.0837276
LmxM.22.0230	287.713	0.866598	1.00534	0.861995	0.388691	0.530156
LmxM.10.0610	753.56	-0.148731	0.137951	-1.07814	0.28097	0.415759
LmxM.12:ncRNA:rfamscan:239905-239981	33.0499	-0.998671	0.448638	-2.226	0.026014	0.0636663
LmxM.08.0270	878.512	-0.293378	0.291505	-1.00642	0.314212	0.453745
LmxM.36.5310	1364.92	-0.136639	0.122537	-1.11508	0.264815	0.39795
LmxM.08.0210	325.017	0.0886754	0.112939	0.785159	0.43236	0.571033
LmxM.31.3970	1577.9	-0.204661	0.146983	-1.39241	0.163799	0.276071
LmxM.32.2250	698.889	-0.0915386	0.140254	-0.652663	0.513974	0.649889
LmxM.12.0650	1240.3	-0.455148	0.0964277	-4.72009	2.35739e-06	2.0636e-05
LmxM.08.0780	1768.59	-0.241681	0.106304	-2.2735	0.0229963	0.0575503
LmxM.27.1120	548.196	-0.148708	0.0992738	-1.49796	0.134145	0.236517
LmxM.36.2760	224.667	-0.00618708	0.596371	-0.0103745	0.991722	0.993659
LmxM.31.1802	760.073	-0.261509	0.165776	-1.57749	0.114683	0.209491
LmxM.31:ncRNA:rfamscan:482645-482735	299.637	-1.72456	0.318432	-5.41578	6.10209e-08	7.87803e-07
LmxM.36.3060	965.141	-0.0843814	0.122089	-0.691148	0.489473	0.626998
LmxM.03.0290	761.852	-0.766535	0.130287	-5.88343	4.01854e-09	7.15753e-08
LmxM.36.2300	680.343	0.214281	0.105989	2.02173	0.0432042	0.0957835
LmxM.36.0400	817.672	-0.116716	0.113702	-1.02652	0.304649	0.442817
LmxM.32.0130	1286.41	-0.315288	0.147733	-2.13417	0.032829	0.0766095
LmxM.20.0230	690.905	-0.090059	0.18496	-0.48691	0.626322	0.745432
LmxM.30.2110	1924.27	-0.839968	0.404977	-2.07411	0.0380687	0.0864681
LmxM.09.1060	943.019	-0.0826694	0.161076	-0.513232	0.607789	0.72972
LmxM.12.0090	212.028	0.134312	0.157212	0.854337	0.392918	0.53468
LmxM.28.0430	1755.38	-0.132336	0.163775	-0.808031	0.419073	0.559241
LmxM.34.0350	1864.23	0.269617	0.0745187	3.61812	0.000296754	0.00142578
LmxM.22.0480	1226.06	0.158991	0.114981	1.38277	0.166737	0.279289
LmxM.06.0610	824.029	-0.388697	0.104068	-3.73503	0.000187692	0.000955258
LmxM.20.0560	902.885	0.923155	0.192819	4.78768	1.68719e-06	1.54443e-05
LmxM.23.1240	971.598	0.107395	0.0617838	1.73824	0.0821683	0.161138
LmxM.13.1260	188.617	-0.443722	0.285451	-1.55446	0.120075	0.217024
LmxM.34.1190	726.622	-0.00391706	0.149346	-0.026228	0.979075	0.986525
LmxM.30.2630	473.807	0.850692	0.183134	4.6452	3.39749e-06	2.85828e-05
LmxM.30.3060	431.942	0.827773	0.303687	2.72574	0.0064157	0.0196858
LmxM.28.0230	524.649	-0.0709396	0.19536	-0.363122	0.716514	0.811042
LmxM.30.1910	1163.65	-0.307961	0.311035	-0.990116	0.322117	0.4619
LmxM.29.1205	769.837	0.310144	0.157302	1.97165	0.0486497	0.105566
LmxM.19.0510	1790.18	-0.119139	0.0610539	-1.95138	0.0510121	0.109563
LmxM.06.0490	1003.07	-0.0216509	0.0870302	-0.248774	0.803536	0.872751
LmxM.10.0120	52.7152	0.0886643	1.14781	0.0772469	0.938427	0.962774
LmxM.29.2810	1415.92	0.31831	0.127547	2.49563	0.0125732	0.0348328
LmxM.32.0510	909.073	-0.169187	0.0945566	-1.78927	0.0735713	0.147304
LmxM.27.0110	2877.44	0.382891	0.20951	1.82755	0.0676167	0.137961
LmxM.33.2110	1007.66	0.206147	0.260464	0.791461	0.428675	0.567377
LmxM.29.1080	940.136	0.234446	0.171879	1.36402	0.172562	0.286839
LmxM.09.0890	3184.75	-0.267343	0.0650843	-4.10764	3.99715e-05	0.000246957
LmxM.12.0010	554.032	0.0259804	0.140071	0.18548	0.852853	0.904517
LmxM.18.1190	2029.46	0.0917319	0.0908575	1.00962	0.312675	0.452561
LmxM.16.1130	203.793	0.120692	0.303631	0.397497	0.691001	0.791216
LmxM.16.1230	6126.81	-0.136682	0.0726034	-1.88259	0.0597565	0.125009
LmxM.31.3410	1087.04	-0.666628	0.0843346	-7.90456	2.68889e-15	1.98905e-13
LmxM.17.0980	2695.82	0.574816	0.0970877	5.92058	3.20806e-09	5.91942e-08
LmxM.36.2440	682.92	-0.384906	0.137744	-2.79435	0.00520036	0.0164802
LmxM.31.0160	1076.96	-0.492734	0.0907057	-5.43222	5.5656e-08	7.31186e-07
LmxM.24.0400	1028.48	0.275142	0.119477	2.30289	0.0212848	0.0538248
LmxM.33.2220	1386.4	-0.202294	0.116434	-1.73742	0.0823135	0.161384
LmxM.26.0500	1162.97	0.0606183	0.0846189	0.716368	0.473764	0.611744
LmxM.21.1260	943.129	-0.222759	0.101842	-2.1873	0.0287207	0.0689347
LmxM.07.0900	595.921	0.340252	0.383392	0.887478	0.374822	0.51578
LmxM.21.0700	131.101	0.0836276	0.623406	0.134146	0.893287	0.933534
LmxM.17.0540	1610.46	0.0252217	0.0701893	0.359339	0.719342	0.812896
LmxM.03.0700	2873.9	-0.498084	0.07547	-6.59977	4.11804e-11	1.16197e-09
LmxM.29.0480	954.677	0.142973	0.123049	1.16192	0.245269	0.376782
LmxM.26.2250	1441.13	-0.234377	0.127919	-1.83224	0.0669164	0.136781
LmxM.21.0160	1355.02	-0.133655	0.0613622	-2.17813	0.0293967	0.0701878
LmxM.32.2500	1401.09	-0.00932431	0.0995026	-0.0937091	0.92534	0.954367
LmxM.27.2337	1008.68	-1.09388	0.135421	-8.0776	6.60544e-16	5.42372e-14
LmxM.19.1050	1740.71	0.0404923	0.0924508	0.437988	0.661395	0.771279
LmxM.27.1790	1221.17	-0.698928	0.13007	-5.37348	7.7231e-08	9.66682e-07
LmxM.11.0790	723.346	-0.0875322	0.0939277	-0.93191	0.351383	0.49202
LmxM.20.0860	899.753	0.127766	0.130467	0.979295	0.327434	0.467373
LmxM.11.0700	966.464	0.471839	0.0835941	5.64441	1.65747e-08	2.57756e-07
LmxM.34.0640	3411.43	0.377823	0.242389	1.55875	0.119056	0.215703
LmxM.36.2660	2028.66	0.836583	0.19106	4.37863	1.19428e-05	8.57935e-05
LmxM.11.1240	820.14	-0.733876	0.269517	-2.72293	0.00647063	0.0198321
LmxM.15.1480	499.213	0.327692	0.419715	0.780748	0.434951	0.573531
LmxM.19.0995	175.468	-0.662133	0.234673	-2.82151	0.00477974	0.0153486
LmxM.27.2300	1542.27	0.374137	0.0775318	4.8256	1.39584e-06	1.30687e-05
LmxM.08_29.0090	714.33	0.378712	0.133003	2.8474	0.00440778	0.0143279
LmxM.04.0630	3360.85	0.493396	0.144131	3.42325	0.000618767	0.00271695
LmxM.33.3740	1492.39	0.213056	0.0589658	3.61321	0.000302431	0.00144837
LmxM.31.2010	970.118	0.219629	0.0754537	2.91077	0.00360537	0.0120733
LmxM.10.1040	1513.07	-0.208507	0.0820426	-2.54145	0.0110394	0.0312676
LmxM.36.6523	425.139	0.128674	0.105431	1.22046	0.22229	0.349592
LmxM.26.1600	1045.71	-0.0347377	0.104008	-0.333993	0.738385	0.826794
LmxM.31.3170	970.654	-0.27554	0.127359	-2.1635	0.0305031	0.0723458
LmxM.04.0610	519.846	-0.0757275	0.127375	-0.594523	0.552162	0.682802
LmxM.18.0910	2351.99	-0.170509	0.0817661	-2.08532	0.0370398	0.0845991
LmxM.24.2045	1140.66	-0.344498	0.197542	-1.74392	0.0811729	0.15972
LmxM.08_29.1160	10490.4	0.427461	0.129471	3.30161	0.000961321	0.00394079
LmxM.15.1300	1376.63	-0.227743	0.168759	-1.34951	0.177172	0.292532
LmxM.10.0160	669.025	-0.0433468	0.182783	-0.23715	0.812541	0.878013
LmxM.30.3020	443.15	0.504686	0.166927	3.0234	0.0024995	0.00890773
LmxM.20.0590	1151.68	-0.256572	0.117919	-2.17583	0.0295678	0.070494
LmxM.34.2350	1631.67	0.427795	0.137562	3.10983	0.00187195	0.00694244
LmxM.20.1040	62.8626	-0.577323	0.88208	-0.654502	0.512789	0.648869
LmxM.11.0970	2756.43	-0.25191	0.140015	-1.79917	0.0719924	0.144707
LmxM.32.0830	818.959	-0.342632	0.285571	-1.19981	0.230212	0.359503
LmxM.22.1140	1131.81	-0.0388401	0.0678423	-0.572506	0.566979	0.695365
LmxM.01.0760	840.162	-0.595592	0.149865	-3.97419	7.06201e-05	0.000403242
LmxM.28.0820	590.794	0.209894	0.0883056	2.37691	0.0174583	0.045653
LmxM.01.0050	1083.57	-0.569601	0.219564	-2.59424	0.00948004	0.0275347
LmxM.21.1800	668.272	0.868363	0.0956655	9.07708	1.11526e-19	1.76103e-17
LmxM.31.0490	1444.72	-0.465819	0.150012	-3.10522	0.00190137	0.007042
LmxM.28.0830	236.67	0.237935	0.518249	0.459114	0.646152	0.760421
LmxM.36.6690	1098.03	-0.21514	0.0555257	-3.87461	0.000106794	0.000578575
LmxM.21.1300	754.543	-0.268329	0.0970393	-2.76515	0.00568959	0.0177835
LmxM.17.0940	868.742	-0.0343192	0.0784598	-0.437411	0.661813	0.771348
LmxM.27.1700	1067.32	-0.633891	0.0945815	-6.70206	2.05501e-11	6.24952e-10
LmxM.31.3160	1343.89	-0.110442	0.0731252	-1.51032	0.130963	0.23248
LmxM.19.0720	782.129	0.258745	0.0879426	2.9422	0.00325889	0.0111078
LmxM.16.0330	1552.69	0.166044	0.116571	1.42441	0.154328	0.264205
LmxM.01.0490	2104.51	0.436059	0.104979	4.15379	3.27019e-05	0.000207028
LmxM.09.0670	1982.46	0.0635499	0.185396	0.342779	0.731765	0.821622
LmxM.14.1460	979.566	0.0627906	0.0892845	0.703265	0.481891	0.619897
LmxM.16.0270	1348.06	0.209338	0.117081	1.78797	0.0737802	0.147686
LmxM.18.0760	549.808	-0.705264	0.207423	-3.40012	0.000673558	0.00291544
LmxM.26.0700	297.795	1.03913	0.118773	8.74882	2.156e-18	2.80998e-16
LmxM.36.5620	1424.28	0.257482	0.459556	0.560285	0.575285	0.703031
LmxM.21.0620	900.633	-0.17208	0.123663	-1.39152	0.164068	0.276229
LmxM.32.0010	1638.02	-0.159251	0.0620422	-2.56682	0.0102636	0.0294562
LmxM.30.0380	1883.85	0.0174343	0.0601469	0.289862	0.771922	0.850146
LmxM.36.0870	1071.83	-0.16608	0.0839562	-1.97817	0.0479091	0.10429
LmxM.12.1280	884.616	-0.176324	0.0803843	-2.19351	0.0282709	0.0680741
LmxM.31.0940	1688.53	-0.0283385	0.0751169	-0.377258	0.705982	0.802661
LmxM.29.1440	965.285	0.135965	0.0664659	2.04563	0.0407923	0.0913157
LmxM.24.1500a	109.597	0.707127	0.268248	2.63609	0.00838665	0.0248154
LmxM.00:ncRNA:rfamscan:448324-448416	279.507	0.248011	0.309434	0.8015	0.422842	0.563081
LmxM.31.3340	911.533	0.441547	0.0649758	6.79555	1.07899e-11	3.46079e-10
LmxM.28.2290	1708.29	-0.0318532	0.070827	-0.449733	0.652903	0.765308
LmxM.34.2770	1273.12	0.0185664	0.149146	0.124485	0.900931	0.938775
LmxM.26.0720	1314.87	-0.299417	0.0933922	-3.20601	0.00134588	0.00525206
LmxM.20.0810	2707.56	0.0763607	0.0818191	0.933287	0.350672	0.491538
LmxM.31.3500	381.162	-0.58282	0.183799	-3.17096	0.00151937	0.00580257
LmxM.36.2490	722.53	-0.193716	0.0819303	-2.36439	0.0180596	0.046956
LmxM.21.1030	982.175	-0.166426	0.199931	-0.832418	0.405173	0.545479
LmxM.36.5720	1318.36	-0.0369149	0.221186	-0.166895	0.867453	0.915327
LmxM.36.1060	1824.69	0.129885	0.0538859	2.41036	0.0159367	0.0423547
LmxM.34.1210	2494.02	0.270123	0.167021	1.61731	0.105812	0.196923
LmxM.09.1480	1235.08	-0.113469	0.182878	-0.620462	0.534954	0.66857
LmxM.32.0090	891.674	-0.132236	0.10524	-1.25653	0.208925	0.333233
LmxM.34.2020	1008.86	-0.312649	0.10219	-3.05948	0.00221723	0.00805917
LmxM.25.1140	738.258	-0.00215976	0.115827	-0.0186464	0.985123	0.990067
LmxM.13.1590	1262.04	-0.14243	0.23982	-0.593904	0.552576	0.683211
LmxM.09.0330	645.089	0.0290979	0.130862	0.222356	0.824037	0.88643
LmxM.12.1210	961.122	-0.30141	0.0905064	-3.33026	0.000867662	0.00362195
LmxM.15.0060	127.187	-0.0274867	0.653467	-0.0420629	0.966449	0.979209
LmxM.15.0830	607.524	-0.45186	0.0806095	-5.60554	2.07602e-08	3.08249e-07
LmxM.29.2520	711.533	0.66713	0.156806	4.2545	2.09519e-05	0.000139413
LmxM.07.1020	1479.43	-0.017873	0.0696676	-0.256547	0.797528	0.868591
LmxM.26.2510	1106.47	-0.581762	0.155342	-3.74504	0.000180369	0.000924473
LmxM.18.1670	527.849	-0.267048	0.181063	-1.47489	0.140242	0.244837
LmxM.18.0930	1149.5	-0.260869	0.105086	-2.48243	0.0130492	0.035895
LmxM.33.2980	1334.86	0.226438	0.0632688	3.57899	0.000344926	0.00162769
LmxM.33.0170	1316.62	0.601758	0.135131	4.45314	8.46227e-06	6.37465e-05
LmxM.21.1060	4751.7	-0.746392	0.200266	-3.72701	0.000193764	0.000979676
LmxM.30.2670	375.558	-0.507932	0.444424	-1.1429	0.253081	0.384895
LmxM.34.1870	1200.9	-0.393296	0.243243	-1.61688	0.105903	0.197047
LmxM.36.6785	1115.9	-0.361764	0.0787974	-4.59107	4.40976e-06	3.59926e-05
LmxM.11.0630	1277.18	0.741827	0.202548	3.66248	0.000249789	0.00122522
LmxM.11.0190	648.861	-0.0753987	0.106205	-0.709934	0.477745	0.615819
LmxM.05.1000	631.097	-0.386813	0.110294	-3.50712	0.000452985	0.00208442
LmxM.34.4880	1038.27	0.589879	0.10223	5.7701	7.92253e-09	1.33303e-07
LmxM.34.0970	399.998	0.108181	0.296126	0.365319	0.714873	0.809966
LmxM.34.0930	464.84	-0.00720847	0.109235	-0.0659906	0.947385	0.968499
LmxM.31.0740	1204.23	-0.35178	0.145508	-2.4176	0.0156233	0.0417315
LmxM.19.1430	491.05	-0.1328	0.152813	-0.869031	0.38483	0.526289
LmxM.33.1040	1018.69	0.244541	0.105464	2.3187	0.0204111	0.0520322
LmxM.33.0250	2038.29	0.527802	0.130455	4.04585	5.21345e-05	0.000309751
LmxM.30.1950	1160.3	-0.237533	0.107369	-2.2123	0.0269459	0.0655757
LmxM.03.0650	1590.89	-0.0688185	0.123968	-0.55513	0.578806	0.705862
LmxM.03.0580	1033.21	0.222333	0.102918	2.1603	0.0307498	0.0726998
LmxM.34.2221	3336.36	0.478857	0.0617225	7.75823	8.61218e-15	5.52458e-13
LmxM.14.0610	972.641	0.252847	0.129201	1.957	0.050348	0.108591
LmxM.07.1010	1336.08	-0.175159	0.155536	-1.12616	0.260099	0.392731
LmxM.20.0410	1211.6	-0.0404943	0.0987529	-0.410057	0.681764	0.78478
LmxM.25.1360	1019.74	0.0647194	0.115963	0.558103	0.576774	0.704222
LmxM.16.1010	421.574	0.0758474	0.350365	0.216481	0.828613	0.888913
LmxM.11.0330	710.659	0.757604	0.219739	3.44775	0.000565287	0.00251439
LmxM.19.0760	2736.29	-0.412366	0.0986687	-4.17929	2.92415e-05	0.000188168
LmxM.05.0880	1162.43	-0.574503	0.0974923	-5.8928	3.79702e-09	6.82218e-08
LmxM.01.0750	2195.11	-0.274077	0.0638795	-4.29053	1.78249e-05	0.000121059
LmxM.05.0210	1899.91	-0.732921	0.100103	-7.3217	2.44845e-13	1.15542e-11
LmxM.07.0730	1421.48	-0.679748	0.0924387	-7.3535	1.93077e-13	9.32564e-12
LmxM.29.1680	719.738	0.763161	0.247432	3.08433	0.00204011	0.00749166
LmxM.21.0480	812.033	-0.0445037	0.111689	-0.398461	0.69029	0.790843
LmxM.01:ncRNA:rfamscan:118986-119169	446.279	-0.467014	0.231677	-2.0158	0.0438213	0.0966988
LmxM.34.0700	1656.44	0.406063	0.068301	5.94519	2.76132e-09	5.20524e-08
LmxM.30.0200	799.429	0.422939	0.157802	2.6802	0.00735787	0.0221953
LmxM.36.3950	627.131	0.145902	0.0771714	1.89063	0.058674	0.123121
LmxM.31.3850	544.248	-0.16186	0.0936896	-1.72762	0.0840562	0.164135
LmxM.21.1090	4381.35	1.28154	0.182777	7.01151	2.35756e-12	8.75925e-11
LmxM.33.4110	2303.83	-0.394401	0.10794	-3.65389	0.000258299	0.00126319
LmxM.30.0740	1137.7	0.375746	0.0850929	4.41571	1.00679e-05	7.39808e-05
LmxM.29.1600	865.781	-0.301098	0.0754543	-3.99047	6.59436e-05	0.000380508
LmxM.32.1060	816.348	0.0243011	0.0702247	0.346047	0.729307	0.819936
LmxM.16.0300	2039.14	-0.214305	0.115035	-1.86295	0.0624696	0.129557
LmxM.36.0210	613.897	0.427801	0.122187	3.5012	0.000463162	0.0021246
LmxM.10.0830	2814.33	-0.500051	0.0686207	-7.28718	3.16508e-13	1.46003e-11
LmxM.14.0750	1699.2	0.0537162	0.065515	0.819906	0.41227	0.552497
LmxM.36.5950	1050.88	0.17989	0.0698338	2.57598	0.00999567	0.0288284
LmxM.26.1220	1257.12	-0.0427113	0.0807979	-0.528619	0.59707	0.720009
LmxM.08_29.1530	2702.1	-0.248135	0.0869977	-2.8522	0.00434174	0.0141525
LmxM.30.2660	747.327	-0.211353	0.0699422	-3.02183	0.00251254	0.00893479
LmxM.31.3590	1054.06	-0.284056	0.15272	-1.85997	0.0628893	0.130153
LmxM.34.3070	1634.34	0.0751573	0.122599	0.613034	0.539854	0.672768
LmxM.34.1355	439.174	0.561158	0.139142	4.03299	5.50717e-05	0.000325085
LmxM.06.0820	354.871	-0.240497	0.137128	-1.75381	0.079463	0.157184
LmxM.24.2120	1159.43	-0.210725	0.0763899	-2.75855	0.00580588	0.0180919
LmxM.06.0580	4490.13	-0.442098	0.170625	-2.59105	0.00956837	0.0277422
LmxM.36.5290	812.618	-0.134674	0.12935	-1.04116	0.297799	0.434631
LmxM.32.0270	235.358	0.412544	0.419731	0.982876	0.325669	0.465216
LmxM.27.0410	1231.93	-0.182876	0.0617242	-2.96279	0.00304862	0.0105133
LmxM.33.1220	1022.32	-0.0627984	0.0842703	-0.745202	0.45615	0.594987
LmxM.27.1990	950.177	-0.363699	0.119089	-3.05401	0.00225805	0.0081822
LmxM.11.0370	856.145	-0.126816	0.0999164	-1.26922	0.204363	0.327739
LmxM.30.2510	678.912	-0.273538	0.168871	-1.6198	0.105274	0.196322
LmxM.29.3220	1276.74	0.0361219	0.126324	0.285946	0.77492	0.852474
LmxM.28.0510	1316.12	0.425802	0.14543	2.92789	0.00341273	0.0115364
LmxM.17.0360	783.15	-0.146447	0.203133	-0.720941	0.470946	0.608966
LmxM.21.0650	620.416	-0.135025	0.0926096	-1.458	0.144841	0.251436
LmxM.15.1250	1541.42	-0.24503	0.204625	-1.19746	0.231128	0.36066
LmxM.16.0250	1192.61	-0.0887544	0.0962588	-0.92204	0.356508	0.497415
LmxM.28.2030	716.096	-0.017003	0.108314	-0.156979	0.875261	0.920437
LmxM.08.0440	2742.29	-0.109359	0.0678778	-1.61111	0.107155	0.198881
LmxM.03.0810	1417.32	0.257388	0.132409	1.94388	0.0519095	0.110919
LmxM.26.1630	4632.68	-0.503809	0.230174	-2.18882	0.0286102	0.0687498
LmxM.29.2600	900.664	0.16713	0.204053	0.819055	0.412755	0.553057
LmxM.03.0130	834.029	0.259326	0.145631	1.78071	0.0749606	0.149612
LmxM.26.1020	3411.58	-0.160913	0.0559149	-2.87781	0.00400443	0.013163
LmxM.23.0543	1166.95	-0.0436941	0.218101	-0.200339	0.841215	0.897042
LmxM.33.0961	422.71	0.282029	0.225669	1.24975	0.211392	0.336515
LmxM.25.0450	727.418	-0.0142495	0.0841703	-0.169293	0.865566	0.913987
LmxM.05.0860	926.315	-0.342263	0.19974	-1.71354	0.0866129	0.168088
LmxM.31.1650	551.78	-0.153273	0.217406	-0.70501	0.480804	0.618693
LmxM.19.0730	697.959	0.023644	0.16451	0.143724	0.885718	0.927869
LmxM.31.0750	29885.5	-0.578113	0.136435	-4.23729	2.26236e-05	0.000148848
LmxM.33.3580	1513.74	-0.365351	0.0619062	-5.90169	3.59804e-09	6.56523e-08
LmxM.11.1300	678.045	-0.0567287	0.152743	-0.371401	0.710339	0.80661
LmxM.25.0670	501.432	0.202928	0.620873	0.326843	0.743787	0.83069
LmxM.36.4330	760.242	0.0546562	0.277922	0.19666	0.844094	0.898827
LmxM.24.2130	814.757	0.403591	0.167168	2.41429	0.0157661	0.0420037
LmxM.02.0300	1468.46	-0.818159	0.240792	-3.39778	0.000679342	0.00293583
LmxM.33.0880	1251.74	-0.309061	0.0647793	-4.77099	1.83324e-06	1.65597e-05
LmxM.25.0030	1359.85	-0.17364	0.116237	-1.49384	0.135217	0.237847
LmxM.15.0320	1429.11	-0.104449	0.120489	-0.866875	0.386011	0.527552
LmxM.36.3750	8346.02	-0.424002	0.264214	-1.60477	0.108545	0.2006
LmxM.11.0500	631.289	-0.426159	0.122101	-3.49022	0.000482627	0.00219914
LmxM.22.0150	930.05	0.268743	0.142062	1.89173	0.058527	0.122844
LmxM.18.1540	705.721	0.45866	0.201231	2.27927	0.022651	0.0567901
LmxM.16.1480	233.008	0.128829	0.646372	0.199311	0.84202	0.897433
LmxM.33.1270	528.295	-0.231497	0.23916	-0.967959	0.333065	0.473886
LmxM.36.1230	2195.69	-0.0928849	0.0962594	-0.964943	0.334573	0.475785
LmxM.29.2110	548.267	0.245931	0.135498	1.81501	0.0695228	0.140673
LmxM.28.1490	1650.41	0.667402	0.146874	4.54404	5.51858e-06	4.38655e-05
LmxM.24.0980	1229.82	-0.0378229	0.056845	-0.665369	0.505815	0.641626
LmxM.36.4280	1185.45	0.128202	0.0749799	1.70983	0.0872982	0.169058
LmxM.06.1290	2498.73	0.278768	0.0748538	3.72416	0.000195969	0.000988389
LmxM.30.2710	1405	-0.431016	0.142048	-3.0343	0.00241093	0.00861825
LmxM.23.1460	907.693	-0.0419818	0.0703943	-0.59638	0.550921	0.68178
LmxM.16.0050	2659.51	-0.236753	0.0801929	-2.9523	0.0031542	0.0107958
LmxM.33.2920	1074.75	0.366994	0.204386	1.79559	0.0725593	0.145597
LmxM.25.1000	1514.57	0.0139338	0.187612	0.0742693	0.940796	0.963881
LmxM.29.2420	1279.25	-0.183195	0.164662	-1.11255	0.265901	0.399316
LmxM.21.1610	288.067	-0.291647	0.322758	-0.90361	0.366202	0.507583
LmxM.21.1840	800.087	0.116793	0.0786726	1.48454	0.137665	0.241183
LmxM.31.3230	1659.07	0.0525945	0.0854327	0.615625	0.538142	0.671512
LmxM.29.1340	1027.93	0.18417	0.131227	1.40345	0.160483	0.272145
LmxM.25.0010	108.228	0.938253	0.492211	1.9062	0.056624	0.11946
LmxM.24.1630	4257.07	0.640304	0.091863	6.9702	3.16482e-12	1.13975e-10
LmxM.15.1545	597.743	0.771405	0.185243	4.16428	3.12333e-05	0.000198803
LmxM.28.2320	424.835	-0.356062	0.334131	-1.06564	0.286589	0.422171
LmxM.30.2230	1381.01	-0.0149396	0.0920411	-0.162315	0.871058	0.917544
LmxM.10.0720	860.104	-0.0855425	0.20791	-0.41144	0.68075	0.78407
LmxM.24.0090	493.692	0.643501	0.107596	5.98073	2.22138e-09	4.28163e-08
LmxM.32.0880	1055.31	0.0601243	0.0683316	0.879891	0.378918	0.519849
LmxM.27.0470	236.438	-0.0262721	0.546208	-0.048099	0.961637	0.976907
LmxM.08.0140	1031.67	0.330421	0.065801	5.02152	5.12642e-07	5.38274e-06
LmxM.34.3690	507.537	0.456117	0.282753	1.61313	0.106717	0.198113
LmxM.34.1030	2623.21	0.159023	0.115124	1.38132	0.16718	0.279911
LmxM.05.0330	1745.94	-0.634618	0.0540605	-11.739	8.04053e-32	5.07852e-29
LmxM.05.1020	1934.92	-0.473003	0.0687478	-6.88027	5.97399e-12	1.98593e-10
LmxM.23.0730	80.7782	-0.377576	0.294923	-1.28025	0.200456	0.322942
LmxM.36.0700	708.816	0.396368	0.0866736	4.57311	4.80544e-06	3.88743e-05
LmxM.33.1260	1179.99	-0.251082	0.0748837	-3.35296	0.000799534	0.00337379
LmxM.28.0130	525.825	0.936088	0.183896	5.09032	3.57462e-07	3.89273e-06
LmxM.17.0520	1608.09	-0.0191252	0.148422	-0.128857	0.897471	0.936648
LmxM.36.4200	735.225	0.0403277	0.316383	0.127465	0.898572	0.937269
LmxM.15.0880	732.524	0.185834	0.085697	2.1685	0.0301206	0.0716541
LmxM.18.1510	1459.86	0.960412	0.215537	4.45589	8.35441e-06	6.29918e-05
LmxM.23.0460	660.742	-0.473821	0.164337	-2.88322	0.00393632	0.0129743
LmxM.09.1010	1087.99	0.517638	0.481506	1.07504	0.282357	0.417389
LmxM.31.2760	1080.1	-0.0478476	0.0985405	-0.485563	0.627277	0.745919
LmxM.36.5440partial	1559.98	0.141662	0.0560343	2.52812	0.0114674	0.0322684
LmxM.29.2790	1614.46	-0.597065	0.182642	-3.26905	0.00107909	0.00437139
LmxM.15.0580	1163.16	0.0883994	0.181844	0.486128	0.626877	0.745767
LmxM.36.3520	1214.67	-0.400178	0.0776631	-5.15275	2.56695e-07	2.87941e-06
LmxM.06.0030	657.54	-0.345331	0.872295	-0.395888	0.692188	0.791672
LmxM.36.5870	1746.12	-0.377295	0.127772	-2.95287	0.0031483	0.0107801
LmxM.18.0310	570.715	0.0953841	0.181497	0.525541	0.599207	0.722268
LmxM.27.0860	819.041	-0.103551	0.19508	-0.530813	0.595548	0.718702
LmxM.36.3920	888.717	0.0536156	0.190036	0.282134	0.777841	0.854085
LmxM.11.1020	1546.27	-0.690124	0.0822012	-8.39555	4.63723e-17	4.64345e-15
LmxM.13.0260	1414.6	-0.111403	0.149401	-0.745662	0.455872	0.594719
LmxM.28.3010	522.811	-0.0186856	0.104237	-0.179261	0.857733	0.908119
LmxM.28.1580	652.189	0.217498	0.189523	1.14761	0.251131	0.382994
LmxM.36.2360	847.853	0.0293802	0.719269	0.0408473	0.967418	0.979895
LmxM.05.0030	1973.43	-0.0622398	0.0775855	-0.802209	0.422432	0.562717
LmxM.29.0950	200.279	0.184613	0.496687	0.371688	0.710125	0.806478
LmxM.22.1100	1454.19	-0.291801	0.0780735	-3.73751	0.000185851	0.000947864
LmxM.16.1510	1146.73	0.155442	0.085933	1.80887	0.0704707	0.142248
LmxM.28.1040	1437.93	0.368455	0.0769113	4.79065	1.66242e-06	1.52345e-05
LmxM.27.1040	1447.88	-0.368329	0.11386	-3.23494	0.00121667	0.0048308
LmxM.11.1290	1209.45	-0.734895	0.494627	-1.48576	0.137344	0.240813
LmxM.32.0040	1114.35	-0.0701022	0.114745	-0.610938	0.541241	0.674068
LmxM.30.2870	1906.45	-0.278805	0.1823	-1.52938	0.126171	0.225952
LmxM.08_29.2160	1114.45	0.0612549	0.200344	0.305749	0.759796	0.842307
LmxM.30.1370	1413.89	0.22598	0.10777	2.09688	0.0360045	0.0827383
LmxM.27.2060	835.896	0.322658	0.129525	2.49108	0.0127355	0.0351737
LmxM.36.2850	384.645	-0.0359438	0.331338	-0.108481	0.913614	0.946203
LmxM.34.3940	1437.96	0.287479	0.0940403	3.05698	0.00223583	0.008116
LmxM.30.0680	1426.43	-0.0448404	0.09942	-0.45102	0.651975	0.764767
LmxM.30.2680	869.465	-0.148334	0.14742	-1.0062	0.314318	0.453818
LmxM.24.0700	822.264	-0.0634676	0.122747	-0.517061	0.605114	0.727359
LmxM.06.1060	642.763	0.539523	0.114246	4.72247	2.32993e-06	2.05049e-05
LmxM.25.1910	971.97	-0.421299	0.111191	-3.78897	0.000151273	0.000788634
LmxM.07.0743	377.733	-0.386864	0.155018	-2.49561	0.0125739	0.0348328
LmxM.03.0590	2207.22	-0.178443	0.0693252	-2.57399	0.0100532	0.0289638
LmxM.32.2060	1220.65	0.682988	0.109238	6.25229	4.04474e-10	8.97604e-09
LmxM.13.1640	1071.74	0.115608	0.0884022	1.30775	0.190957	0.310547
LmxM.33.3980	1034.38	0.754435	0.105671	7.13948	9.36876e-13	3.9653e-11
LmxM.15.0960	276.34	0.0794451	0.257628	0.308372	0.757799	0.841147
LmxM.14.0840	1414.42	0.255455	0.106481	2.39907	0.0164367	0.0434379
LmxM.24.1540	646.945	0.514236	0.141656	3.63017	0.000283237	0.00136965
LmxM.31.1640	785.189	0.184691	0.0948052	1.94811	0.0514014	0.110226
LmxM.31.1440	882.325	0.0350587	0.180754	0.193958	0.846209	0.89984
LmxM.34.4730	413.74	0.0211798	0.101732	0.208193	0.835078	0.893165
LmxM.30.3150	2245.95	-0.126025	0.0669664	-1.88191	0.0598478	0.125168
LmxM.11.0020	818.964	0.199626	0.167712	1.19029	0.233931	0.363927
LmxM.07.0680	13167.5	-0.440149	0.182163	-2.41624	0.0156818	0.0418062
LmxM.36.4840	1276.79	-0.687658	0.0745358	-9.22588	2.81241e-20	5.02015e-18
LmxM.34.3550	1530.61	-0.10893	0.140224	-0.776834	0.437257	0.575371
LmxM.22.0410	414.911	0.090493	0.499102	0.181312	0.856123	0.907048
LmxM.34.5060	1475.26	-0.230288	0.108273	-2.12691	0.0334275	0.0777985
LmxM.21.0420	1576.01	-0.378576	0.100733	-3.7582	0.000171138	0.000880459
LmxM.17.0140	1001.47	0.560413	0.100735	5.56323	2.64828e-08	3.82162e-07
LmxM.10.0220	1032.16	-0.156572	0.502861	-0.311363	0.755525	0.839869
LmxM.22.0980	1291.1	0.22366	0.065048	3.43839	0.000585192	0.00258612
LmxM.12.0560	1036.54	-0.131049	0.172082	-0.761549	0.446329	0.584779
LmxM.33.1155	761.093	-0.146871	0.185964	-0.789781	0.429655	0.568283
LmxM.24.2340	674.944	-0.00205489	0.0848294	-0.0242237	0.980674	0.987678
LmxM.08.0970	803.266	0.11305	0.069547	1.62553	0.10405	0.194481
LmxM.33.4140	1387.79	-0.17208	0.0925232	-1.85986	0.0629057	0.130153
LmxM.30.1720	905.365	-0.174612	0.230387	-0.757904	0.448508	0.587259
LmxM.10.0960	1056.17	0.33159	0.129939	2.55188	0.0107144	0.0304836
LmxM.24.0920	1038.02	0.0985504	0.160797	0.612886	0.539952	0.672768
LmxM.31.2120	477.208	-0.0163247	0.119778	-0.136291	0.891591	0.932474
LmxM.29.0570	2119.31	0.151384	0.129984	1.16463	0.244168	0.37547
LmxM.30:ncRNA:rfamscan:676432-676578	44.0124	0.130593	0.563696	0.231673	0.816792	0.881182
LmxM.08_29.0940	3770.05	-0.603559	0.280109	-2.15473	0.0311827	0.0734906
LmxM.32.3210	1992.25	0.160934	0.0713569	2.25534	0.0241118	0.0598132
LmxM.28.0350	154.583	-0.77666	0.235374	-3.29968	0.00096794	0.00396397
LmxM.36.4500	1594.11	0.182886	0.0904954	2.02095	0.0432852	0.0958202
LmxM.05.0285	657.116	-0.696526	0.104445	-6.6688	2.579e-11	7.70044e-10
LmxM.12.1150	1467.72	-0.0760841	0.101296	-0.751107	0.452588	0.591375
LmxM.32.0170	1170.15	-0.157079	0.113304	-1.38635	0.165641	0.27802
LmxM.03.0140	924.462	-0.0784398	0.138333	-0.567035	0.570691	0.698732
LmxM.21.0530	1488.57	-0.0728516	0.0621676	-1.17186	0.241254	0.372496
LmxM.31.0890	1126.94	0.629998	0.075952	8.29469	1.08866e-16	1.03942e-14
LmxM.25.2140	223.441	1.33397	0.398762	3.34527	0.000822025	0.00345427
LmxM.23.1670	805.778	-0.32979	0.0944093	-3.49319	0.00047729	0.00218031
LmxM.08_29.0800	1206.34	-0.0165395	0.154595	-0.106986	0.9148	0.946977
LmxM.21.0440	805.236	0.436107	0.0744209	5.86	4.62857e-09	8.13815e-08
LmxM.23.1140	1133.76	0.222056	0.204604	1.0853	0.27779	0.412764
LmxM.08.1070partial	51.4785	-0.245418	0.334174	-0.734401	0.462704	0.601055
LmxM.29.2660	1008.29	0.396501	0.134247	2.95352	0.00314172	0.0107621
LmxM.32.0080	977.801	-0.0278062	0.177846	-0.15635	0.875757	0.920576
LmxM.17.0350	2066.4	-0.13194	0.147616	-0.893805	0.371426	0.512831
LmxM.24.2240	1314.8	-0.0668923	0.0892794	-0.749247	0.453708	0.592462
LmxM.08_29.1950	1270.63	-0.543279	0.104318	-5.20792	1.90969e-07	2.18695e-06
LmxM.18:ncRNA:rfamscan:277061-277183	629.761	-0.106504	0.133869	-0.795584	0.426274	0.565609
LmxM.29.3150	1254.6	0.637278	0.0702473	9.07192	1.16934e-19	1.81159e-17
LmxM.11.0800	701.991	0.365008	0.211085	1.7292	0.0837737	0.163709
LmxM.08_29.1030	2048.09	0.0685253	0.0583455	1.17447	0.240205	0.371435
LmxM.08_29.2520	1353.61	-0.25483	0.171144	-1.48898	0.136493	0.239475
LmxM.36.1630	918.883	0.478891	0.437305	1.0951	0.273475	0.408051
LmxM.08_29.1320	502.436	0.130887	0.114015	1.14798	0.250978	0.382831
LmxM.28.1360	774.5	0.322346	0.0945954	3.40762	0.000655309	0.00284997
LmxM.17.0660	939.987	0.210151	0.0621868	3.37935	0.000726576	0.00311536
LmxM.31.1530	452.053	0.251539	0.181006	1.38967	0.164629	0.276889
LmxM.14.0890	1051.92	0.150707	0.0572892	2.63063	0.00852256	0.0251722
LmxM.28.0150	277.534	0.07371	0.152792	0.482421	0.629507	0.747704
LmxM.30.2490	763.366	-0.327085	0.14826	-2.20616	0.0273727	0.0664766
LmxM.34.0920	1503.03	-0.346189	0.18563	-1.86494	0.0621899	0.12908
LmxM.34.2850	346.261	0.0916989	0.347271	0.264056	0.791737	0.864948
LmxM.31.2020	977.005	0.326381	0.0724034	4.50781	6.54993e-06	5.09294e-05
LmxM.36.5280	1435.42	-0.123174	0.0862732	-1.42771	0.153374	0.262858
LmxM.14.0670	3668.19	-0.0222138	0.252505	-0.0879739	0.929897	0.957656
LmxM.17.1360	2086.64	-0.214368	0.12851	-1.6681	0.0952957	0.181338
LmxM.23.1665	6290.86	-1.62765	0.190066	-8.56356	1.09434e-17	1.21428e-15
LmxM.20.1220	440.978	-1.16161	0.362957	-3.20042	0.00137228	0.00534055
LmxM.36.0550	1413.32	0.847379	0.176812	4.79254	1.64685e-06	1.51087e-05
LmxM.36.2420	1322.4	0.0965542	0.120821	0.799147	0.424205	0.563994
LmxM.09.0470	1447.02	0.093112	0.107724	0.864359	0.387391	0.528822
LmxM.09.0440	1412.81	-0.307793	0.0864126	-3.56189	0.000368189	0.00171968
LmxM.36.5010	12441.4	-0.506936	0.15123	-3.35208	0.000802065	0.00338078
LmxM.34.4780	792.187	0.525531	0.14398	3.65003	0.00026221	0.00127927
LmxM.33.1330	608.814	0.581552	0.0817516	7.11364	1.13019e-12	4.61691e-11
LmxM.29.0800	152.525	-0.115633	0.61141	-0.189125	0.849995	0.902769
LmxM.19.0090	1815.62	0.164621	0.114534	1.43732	0.150628	0.259179
LmxM.19.0020	4372.05	0.486833	0.08187	5.94641	2.7409e-09	5.18561e-08
LmxM.28.3000	434.01	-0.77157	0.185526	-4.15882	3.19896e-05	0.000202988
LmxM.10.1010	798.786	0.245781	0.113482	2.16581	0.0303256	0.0720706
LmxM.18.0620	3929.48	-0.434317	0.180766	-2.40265	0.0162768	0.0430708
LmxM.08_29.0140	1351.38	0.158787	0.168607	0.941759	0.346316	0.4877
LmxM.01.0380	897.244	-0.226805	0.116585	-1.94541	0.0517259	0.110754
LmxM.21.0990	776.625	-0.462629	0.232311	-1.99142	0.0464352	0.101566
LmxM.36.4780	1524.87	0.463587	0.170104	2.72532	0.00642401	0.019704
LmxM.11:ncRNA:rfamscan:404563-404733	83.5834	-0.0429591	0.364211	-0.117951	0.906107	0.942089
LmxM.29.1975	397.581	0.579124	0.144083	4.01938	5.83521e-05	0.000341854
LmxM.12:ncRNA:rfamscan:291967-292048	149.498	-0.60826	0.292852	-2.07702	0.0377998	0.0859638
LmxM.10.0250	1361.19	-0.764666	0.153892	-4.96886	6.73492e-07	6.82722e-06
LmxM.21.0735	781.586	-0.0704154	0.203597	-0.345857	0.72945	0.819936
LmxM.02.0320	1293.54	-0.189052	0.167463	-1.12892	0.258933	0.39169
LmxM.26.1440	290.007	0.133662	0.554767	0.240933	0.809607	0.876746
LmxM.03.0710	1052.01	-0.0609534	0.121915	-0.499965	0.6171	0.73777
LmxM.34.1180	1071.77	0.0626334	0.57051	0.109785	0.91258	0.945752
LmxM.20.0950	1063.98	-0.0385982	0.0786624	-0.490681	0.623652	0.743223
LmxM.30.1310	1906.7	0.167226	0.106306	1.57307	0.115703	0.210884
LmxM.29.3610	1900.95	-0.0325931	0.0921382	-0.353742	0.723532	0.816061
LmxM.29.0520	2039.84	-0.211382	0.0497206	-4.25141	2.12433e-05	0.000141238
LmxM.26.2030	1949.42	0.368486	0.133486	2.76048	0.0057716	0.0180055
LmxM.34.5270	729.802	-0.246813	0.0782869	-3.15268	0.0016178	0.00610188
LmxM.18.0140	1083.44	0.522568	0.18673	2.79853	0.00513364	0.0162876
LmxM.24.0720	440.506	0.509163	0.182817	2.7851	0.00535112	0.0168668
LmxM.05:ncRNA:rfamscan:361482-361757	90.6271	-1.59515	0.587308	-2.71604	0.00660689	0.0202045
LmxM.27.0350	229.563	0.0849032	0.475609	0.178514	0.858319	0.908437
LmxM.19.1370	686.555	-0.00203102	0.0755555	-0.0268811	0.978555	0.986121
LmxM.07.0630	796.591	-0.334988	0.0789938	-4.24069	2.2283e-05	0.000147197
LmxM.23.1480	2250.07	-0.0349936	0.0684138	-0.511498	0.609002	0.730322
LmxM.31.0520	1700.66	0.221703	0.0797715	2.77922	0.00544893	0.0171291
LmxM.23.1330	1425.4	0.0711584	0.115676	0.615152	0.538455	0.671718
LmxM.14.1360	1975.2	0.918449	0.147845	6.21223	5.22395e-10	1.13777e-08
LmxM.25.0730	1966.34	0.244144	0.0940563	2.59572	0.00943919	0.0274452
LmxM.03.0170	1284.03	-0.146042	0.15251	-0.957587	0.338271	0.479387
LmxM.27.1090	995.038	0.597094	0.0693936	8.60446	7.66775e-18	8.74442e-16
LmxM.34.2660	604.673	0.477236	0.115525	4.131	3.61191e-05	0.000225875
LmxM.26.0240	657.757	0.342103	0.157543	2.17149	0.0298943	0.0712103
LmxM.05.0740	916.126	-0.304384	0.0771385	-3.94594	7.94889e-05	0.00044735
LmxM.13.0680	1317.45	0.393344	0.0959676	4.09871	4.15452e-05	0.000254763
LmxM.18:ncRNA:rfamscan:602341-602484	253.047	-0.0631667	0.152231	-0.414941	0.678185	0.782489
LmxM.25.1950	1156.25	0.402305	0.0947061	4.24793	2.15753e-05	0.000143098
LmxM.32.1520	385.545	-0.280026	0.160475	-1.74498	0.0809879	0.159394
LmxM.36.5220	636.871	0.179213	0.0764088	2.34545	0.0190041	0.0489777
LmxM.34.1560	672.456	0.0884554	0.093013	0.951001	0.341604	0.482357
LmxM.20.0265	351.509	-0.416798	0.228512	-1.82396	0.0681577	0.138526
LmxM.21.0120	2213.14	-0.179294	0.0996087	-1.79998	0.0718634	0.144534
LmxM.20.0705	187.222	-0.33429	0.658041	-0.508009	0.611447	0.732542
LmxM.36.6090	838.335	0.864704	0.102498	8.43627	3.27632e-17	3.36273e-15
LmxM.09.1000	761.709	-0.341385	0.169968	-2.00853	0.0445869	0.0980572
LmxM.30.1940	711.039	-0.0698097	0.275767	-0.253147	0.800154	0.870092
LmxM.10.0310	1000.69	-0.175949	0.130073	-1.35269	0.176154	0.291202
LmxM.22.0310	1592.21	-0.0723507	0.0810838	-0.892296	0.372235	0.513684
LmxM.14.1355	1055.36	-0.238947	0.210435	-1.13549	0.256169	0.388656
LmxM.03.0630	1101.95	-0.404222	0.179307	-2.25436	0.0241736	0.0599122
LmxM.31.0950	926.636	0.428749	0.255217	1.67994	0.0929691	0.178191
LmxM.30.2860	974.999	0.443898	0.116205	3.81997	0.000133467	0.000708861
LmxM.09.1550	441.506	-0.137922	0.217916	-0.632915	0.526789	0.661589
LmxM.36.0890	1166.89	0.442896	0.180949	2.44763	0.01438	0.0389556
LmxM.19.0150	872.768	0.061394	0.138261	0.444043	0.657012	0.768539
LmxM.29.0650	994.996	0.40711	0.117894	3.45318	0.000554022	0.00247501
LmxM.25.0540	155.929	0.432251	0.77057	0.56095	0.574832	0.702791
LmxM.06.0050	418.206	-0.0319359	0.46392	-0.0688392	0.945118	0.966806
LmxM.34.1300	1821.43	0.848914	0.385302	2.20324	0.0275776	0.0668358
LmxM.24.1060	1426.97	-0.0543377	0.111462	-0.487498	0.625905	0.745342
LmxM.36.5810	860.234	0.778045	0.171774	4.52947	5.91307e-06	4.65952e-05
LmxM.36.2600	909.445	-0.156797	0.0780389	-2.00921	0.0445146	0.0979393
LmxM.14.0705	417.072	0.70651	0.337881	2.09101	0.0365275	0.0835686
LmxM.28.2120	1014.12	-0.167307	0.0725113	-2.30732	0.0210371	0.05333
LmxM.30.1600	1052.86	-0.563287	0.226532	-2.48657	0.0128982	0.0355513
LmxM.28.1270	1345.64	-0.217932	0.125549	-1.73584	0.0825928	0.1617
LmxM.27.1210	1352.59	-0.134935	0.0533655	-2.52851	0.0114548	0.0322439
LmxM.29.0110	1338.49	-0.139944	0.0906596	-1.54362	0.122679	0.220952
LmxM.09.0700	1258.06	-0.47783	0.112932	-4.23113	2.32521e-05	0.000152616
LmxM.25.1270	670.173	-0.0519141	0.171679	-0.302391	0.762354	0.844099
LmxM.34.4600	702.092	-0.141393	0.090098	-1.56933	0.116571	0.212138
LmxM.28.2740a	1063.47	-0.697947	0.435699	-1.6019	0.109177	0.201456
LmxM.33.2580	451.811	1.03997	0.885878	1.17394	0.240417	0.371492
LmxM.11.0340	656.769	-0.138548	0.120026	-1.15432	0.248371	0.379842
LmxM.04.0465	815.134	-0.24046	0.100758	-2.38652	0.0170087	0.0446907
LmxM.15.0290	1253.14	-0.247747	0.132625	-1.86803	0.0617581	0.128379
LmxM.34.5390	1825.62	-0.462961	0.195711	-2.36554	0.018004	0.0468501
LmxM.25.1590	618.683	0.565235	0.113929	4.9613	7.00214e-07	7.07191e-06
LmxM.30.1450	28.9695	-0.104165	0.484023	-0.215208	0.829605	0.889563
LmxM.21.1720	15268.7	-0.51644	0.251602	-2.05261	0.0401108	0.09009
LmxM.08.0260	1143.51	-0.20609	0.0931497	-2.21246	0.0269346	0.0655677
LmxM.30.2030	8899.59	-0.446083	0.241786	-1.84495	0.0650453	0.133655
LmxM.21.0140	1702.43	0.233571	0.105693	2.2099	0.0271122	0.0659415
LmxM.04.1165	1670.79	-0.117762	0.163674	-0.71949	0.471839	0.609929
LmxM.27.2020	3835.74	0.359213	0.298209	1.20457	0.22837	0.357103
LmxM.33.3815	1102.86	0.280901	0.137712	2.03978	0.0413727	0.0924385
LmxM.36.1150	534.224	-0.058464	0.263556	-0.221828	0.824448	0.886628
LmxM.17.1340	1597.31	-0.225761	0.154721	-1.45914	0.144526	0.251047
LmxM.28.2000	64.763	-0.44063	0.635359	-0.693513	0.487987	0.625389
LmxM.22.0870	964.811	0.192839	0.114906	1.67824	0.0933002	0.178617
LmxM.08_29.1010	1355.64	-0.205467	0.144683	-1.42012	0.155573	0.265795
LmxM.36.6740	699.867	-0.242283	0.161676	-1.49858	0.133983	0.236436
LmxM.32.0765	370.212	0.355969	0.256478	1.38792	0.165163	0.277502
LmxM.26.2280	791.784	-0.0811443	0.157538	-0.515078	0.606499	0.728704
LmxM.36.3470	2194.54	0.388775	0.220197	1.76558	0.0774668	0.153828
LmxM.22.1570	1002.09	-0.494327	0.114978	-4.29932	1.71326e-05	0.000116743
LmxM.06.0720	2243.03	-0.206234	0.063448	-3.25044	0.00115225	0.0046107
LmxM.36.0530	932.789	0.0847836	0.078827	1.07557	0.282121	0.417184
LmxM.14.1210	887.585	0.161761	0.131493	1.23018	0.21863	0.345292
LmxM.12.0200	1181.22	-0.0372308	0.116526	-0.319505	0.749343	0.834999
LmxM.32.2200	201.117	0.615227	0.305802	2.01185	0.044236	0.0974046
LmxM.28.2090	1001.69	0.289346	0.13783	2.0993	0.0357907	0.0823878
LmxM.17.1070	437.387	-0.131345	0.284058	-0.462386	0.643805	0.758542
LmxM.34.3820	1021.13	-0.426348	0.1548	-2.75419	0.00588371	0.0182556
LmxM.08_29.1240	2785.19	0.602846	0.0856156	7.04131	1.90441e-12	7.26713e-11
LmxM.36.2680	1003.58	0.155062	0.0939698	1.65013	0.0989173	0.186844
LmxM.29.0210	1297.91	0.252649	0.103161	2.44907	0.0143226	0.0388514
LmxM.29.2270	1355.5	0.295886	0.0747246	3.95969	7.50474e-05	0.000425268
LmxM.31.2940	889.081	0.436026	0.137497	3.17118	0.00151823	0.00580091
LmxM.12.0700	2167.77	-0.238502	0.0587468	-4.05983	4.91076e-05	0.000294753
LmxM.09.0367	586.782	-0.169461	0.0875536	-1.93551	0.0529278	0.112793
LmxM.10.0190	561.402	0.200892	0.0882942	2.27526	0.0228904	0.0573027
LmxM.04.0110	1389.15	-0.217528	0.140977	-1.543	0.12283	0.221175
LmxM.11.0040	1719.16	-0.799661	0.142485	-5.61224	1.99724e-08	2.98714e-07
LmxM.07.0360	376.025	-0.00286065	0.177962	-0.0160745	0.987175	0.991214
LmxM.21.0905	683.548	-0.380258	0.0905489	-4.19947	2.67535e-05	0.000173792
LmxM.01.0740	1376.66	-0.0560907	0.109568	-0.511928	0.608702	0.730069
LmxM.30.0440	2513.5	0.373518	0.438746	0.851329	0.394586	0.53651
LmxM.25.0180	963.585	-0.265031	0.0782883	-3.38532	0.00071096	0.00305726
LmxM.30.0800	364.302	0.142984	0.331862	0.430853	0.666575	0.775238
LmxM.31.3290	897.519	0.233622	0.0707202	3.30347	0.000954946	0.00391857
LmxM.36.1270	250.854	-1.14772	0.146435	-7.83771	4.58851e-15	3.22019e-13
LmxM.32.1950	649.606	0.0618257	0.0988243	0.625612	0.53157	0.665658
LmxM.26.2360	1751.16	-0.0672905	0.056405	-1.19299	0.232874	0.362626
LmxM.15.1230	695.33	-0.583913	0.209374	-2.78885	0.00528959	0.0166989
LmxM.25.0430	1265.71	0.3018	0.106936	2.82224	0.00476889	0.0153198
LmxM.31.3110	2578.72	-0.459393	0.069481	-6.61178	3.79723e-11	1.08638e-09
LmxM.26.1140	1434.62	-0.264554	0.065274	-4.05298	5.0569e-05	0.0003022
LmxM.18.1110	986.651	0.244997	0.067572	3.62572	0.00028816	0.00139018
LmxM.34.4520	763.971	-0.079807	0.118518	-0.673376	0.500708	0.637018
LmxM.32.2640	1090.13	0.075623	0.130128	0.581143	0.561144	0.690477
LmxM.34.1810	1670.8	-0.293935	0.110473	-2.6607	0.00779794	0.0233256
LmxM.30.0170	876.077	-0.0575884	0.0788095	-0.73073	0.464944	0.603106
LmxM.36.2160	1042.78	0.239668	0.115075	2.08271	0.037278	0.0850248
LmxM.33.4100	1936.77	-0.0585072	0.14144	-0.413654	0.679127	0.78308
LmxM.23.0600	368.752	-0.304303	0.172453	-1.76455	0.0776388	0.154132
LmxM.22.0691a	45.5727	-1.15117	0.379109	-3.03651	0.00239336	0.00857787
LmxM.33.1820	29.4809	-1.31833	0.377187	-3.49517	0.000473766	0.00217081
LmxM.34.4410	1278.47	-0.336856	0.0905296	-3.72095	0.000198473	0.000997955
LmxM.04.0123	1123.86	0.230387	0.163059	1.4129	0.157684	0.268731
LmxM.02.0560	1509.33	-0.346282	0.0784825	-4.41222	1.02314e-05	7.48088e-05
LmxM.18.0900	2502.74	-0.210875	0.0865916	-2.43528	0.0148804	0.0400862
LmxM.23.0850	1291.39	0.0556996	0.0772554	0.720981	0.470921	0.608966
LmxM.26.0150	1168.36	0.193643	0.0623	3.10824	0.00188208	0.00697372
LmxM.11.0410	1710.76	0.390736	0.0622638	6.27549	3.48546e-10	7.88405e-09
LmxM.31.0660	968.161	-0.0297861	0.145452	-0.204783	0.837742	0.894732
LmxM.18.0360	2142.94	0.0675771	0.112398	0.601229	0.547688	0.679417
LmxM.29.1870	842.42	0.528115	0.143407	3.68264	0.000230829	0.00114185
LmxM.20.0150	1060.72	0.0831163	0.235648	0.352714	0.724303	0.81637
LmxM.32.1955	14182.9	-0.323941	0.170709	-1.89762	0.0577463	0.121485
LmxM.19.1060	997.796	0.689415	0.221274	3.11567	0.0018353	0.00682194
LmxM.15.1050	313.479	-0.69811	0.172947	-4.03654	5.42445e-05	0.000321126
LmxM.17.0040	853.86	0.337214	0.18137	1.85926	0.0629908	0.130249
LmxM.31.2370	527.271	0.319352	0.0872235	3.6613	0.000250936	0.00122791
LmxM.01.0600	1120.14	-0.287734	0.0729354	-3.94505	7.97825e-05	0.000448388
LmxM.29.2450	793.69	0.275835	0.105072	2.62518	0.0086602	0.0255145
LmxM.31.0390	1545.05	0.203438	0.079696	2.55267	0.01069	0.0304247
LmxM.26:ncRNA:rfamscan:500305-500388	109.788	-0.446158	0.285847	-1.56083	0.118564	0.2151
LmxM.15.0550	1446.55	-0.339313	0.0617993	-5.49056	4.0065e-08	5.46468e-07
LmxM.21.0023	848.501	-0.121333	0.197855	-0.613241	0.539717	0.672768
LmxM.16.0620	1680.54	-0.0515443	0.0693911	-0.742809	0.457597	0.596213
LmxM.20.1480	633.7	-0.172181	0.0743851	-2.31472	0.0206283	0.0524879
LmxM.33.2800	1284.1	0.17708	0.0878207	2.01638	0.0437606	0.0965909
LmxM.31.3760	1456.92	-0.0289977	0.104794	-0.276712	0.782002	0.857851
LmxM.04.0410	828.209	-0.0698482	0.17548	-0.39804	0.6906	0.790978
LmxM.03.0560	974.818	-0.395194	0.128707	-3.07049	0.00213708	0.00780935
LmxM.34.3880	512.158	0.107715	0.0980513	1.09856	0.271962	0.40668
LmxM.36.0900	265.897	-0.208621	0.437362	-0.476999	0.633363	0.751307
LmxM.15.0220	1223.36	0.307063	0.134502	2.28296	0.022433	0.0563639
LmxM.20.0630	803.348	0.872485	0.135222	6.45226	1.10198e-10	2.7841e-09
LmxM.06.1030	1245.73	0.16708	0.12272	1.36148	0.173362	0.287694
LmxM.11.0240	2492.26	0.708755	0.144661	4.89943	9.61138e-07	9.37281e-06
LmxM.33.2050	1995.33	0.527964	0.0856496	6.16423	7.08285e-10	1.51058e-08
LmxM.34.2550	766.575	0.420458	0.120602	3.48632	0.000489715	0.00222526
LmxM.08_29.1190	375.959	-0.113183	0.15689	-0.721418	0.470653	0.608875
LmxM.36.4190	424.129	0.71731	0.205497	3.4906	0.000481929	0.00219718
LmxM.22.0060	1540.93	0.14551	0.0773833	1.88038	0.060057	0.125478
LmxM.36.5610	771.23	0.195827	0.119294	1.64155	0.100684	0.189831
LmxM.20.1340	104.993	0.162433	0.209085	0.776876	0.437232	0.575371
LmxM.31.2930	779.969	0.504421	0.126088	4.00053	6.32005e-05	0.000366483
LmxM.09.0640	2382.42	-0.217147	0.075233	-2.88633	0.00389763	0.012858
LmxM.14.0120	644.744	0.858837	0.159238	5.39341	6.91334e-08	8.76009e-07
LmxM.25:ncRNA:rfamscan:225167-225255	145.504	0.118216	0.186444	0.634056	0.526044	0.661361
LmxM.06.0640	3025.53	-0.223961	0.0914731	-2.44838	0.0143501	0.0389001
LmxM.32.3190	815.771	0.577474	0.129716	4.45184	8.51358e-06	6.40742e-05
LmxM.30.0520	1657.51	-0.247848	0.107799	-2.29918	0.0214948	0.0542725
LmxM.36.2060	793.926	-0.371522	0.115599	-3.21388	0.00130956	0.00513506
LmxM.33.0900	754.402	-0.185446	0.0992475	-1.86852	0.0616899	0.128302
LmxM.31.0850	2214.89	-0.211357	0.103997	-2.03233	0.04212	0.0938195
LmxM.36.3770	15408.9	-0.234355	0.219627	-1.06706	0.285946	0.421376
LmxM.19.1010	878.915	-0.0435151	0.16156	-0.269344	0.787665	0.861991
LmxM.01.0680	1067.17	-0.000185727	0.0733875	-0.00253077	0.997981	0.998467
LmxM.34.2010	19590.1	-0.515278	0.189541	-2.71855	0.0065568	0.0200588
LmxM.36.0040	618.123	0.164488	0.11848	1.38832	0.165038	0.277358
LmxM.09.0320	844.074	0.0513751	0.174675	0.294119	0.768667	0.848095
LmxM.13.1330	1149.73	0.466728	0.0842825	5.53766	3.06543e-08	4.33223e-07
LmxM.17:ncRNA:rfamscan:244450-244607	547.199	-0.070594	0.135703	-0.520211	0.602917	0.725228
LmxM.26:ncRNA:rfamscan:160631-160741	2603.17	0.913133	0.212454	4.29804	1.72319e-05	0.000117323
LmxM.08_29.0070	621.978	-0.00268956	0.103962	-0.0258706	0.979361	0.986691
LmxM.34.3360	1135.14	0.545158	0.118328	4.60717	4.0819e-06	3.37527e-05
LmxM.12.1130	1517.74	1.21844	0.181249	6.72246	1.7868e-11	5.51557e-10
LmxM.12.0260	1296.65	0.490913	0.0753196	6.51773	7.13796e-11	1.90292e-09
LmxM.29.2980	5922.22	0.309984	0.269213	1.15145	0.249549	0.381147
LmxM.33.2900	3463.05	-0.747913	0.112903	-6.6244	3.48661e-11	1.01161e-09
LmxM.33.4320	616.795	0.106724	0.199489	0.534989	0.592658	0.716651
LmxM.24.2290	1371.87	-0.276548	0.158855	-1.74088	0.0817048	0.160536
LmxM.24.0800	732.164	-0.497551	0.120255	-4.13748	3.51144e-05	0.000220282
LmxM.21.1855	1245.37	-1.39833	0.244843	-5.71112	1.12234e-08	1.80697e-07
LmxM.32.2370	1607.49	0.314179	0.122252	2.56994	0.0101717	0.0292232
LmxM.17.0310	1206.96	0.0697412	0.0665441	1.04804	0.294618	0.431137
LmxM.08.0910	2248.59	-0.315277	0.0588771	-5.35482	8.56406e-08	1.06223e-06
LmxM.29.0320	1214.75	-0.162283	0.11286	-1.43792	0.150457	0.258994
LmxM.36.6790	792.552	-0.375266	0.124647	-3.01063	0.00260705	0.009219
LmxM.32.1930	1528.15	0.19759	0.116922	1.68992	0.0910424	0.175113
LmxM.08.0420	2512.73	-0.0108665	0.0671242	-0.161886	0.871396	0.917664
LmxM.30.0670	2002.47	-0.199938	0.0459742	-4.34892	1.36811e-05	9.67574e-05
LmxM.36.0560	1335.98	0.227489	0.096231	2.36399	0.0180792	0.0469625
LmxM.17.0770	42.595	0.710866	0.5093	1.39577	0.162783	0.274837
LmxM.10.1300	1339.01	-0.901186	0.195918	-4.59981	4.22886e-06	3.46539e-05
LmxM.27.0120	925.215	-0.493668	0.181518	-2.71966	0.00653485	0.020014
LmxM.32.2290	223.008	0.847163	0.406424	2.08443	0.0371207	0.0847133
LmxM.34.4550	2302.46	0.0895928	0.144163	0.621467	0.534292	0.66815
LmxM.36.6800	1705.01	-0.0927648	0.096623	-0.960069	0.337021	0.478188
LmxM.21.0875	1159.69	-0.158326	0.081291	-1.94764	0.0514579	0.110312
LmxM.04.0860	1118.12	-0.245419	0.211243	-1.16179	0.245322	0.376794
LmxM.26.1780	24.5662	-1.87023	0.572104	-3.26903	0.00107916	0.00437139
LmxM.24.0540	509.113	0.372255	0.0894832	4.16005	3.18179e-05	0.000202055
LmxM.26.1920	1590.75	0.0207031	0.0802169	0.258089	0.796338	0.867896
LmxM.30.0490	192.541	-0.285184	0.166655	-1.71122	0.0870401	0.168675
LmxM.08.1210	624.048	0.00751878	0.0732701	0.102617	0.918267	0.949488
LmxM.32.1210	408.3	0.435287	0.127962	3.40169	0.000669702	0.00290056
LmxM.36.3330	1602.95	0.272537	0.0835055	3.26371	0.00109965	0.00443045
LmxM.33.1720b	46.3174	0.278018	0.373806	0.743748	0.457029	0.595755
LmxM.23.0180	363.495	-0.107393	0.12525	-0.857429	0.391208	0.533058
LmxM.21.0850	1728.82	-0.614642	0.123284	-4.98557	6.17781e-07	6.34869e-06
LmxM.18.1440	859.859	-0.0641626	0.101397	-0.632785	0.526874	0.661594
LmxM.11.1220	123.429	-0.510092	0.449591	-1.13457	0.256556	0.388811
LmxM.14.1230	1118.49	-0.489726	0.0885684	-5.52935	3.21421e-08	4.52691e-07
LmxM.34.1130	1436.28	0.150095	0.0548063	2.73865	0.00616916	0.0190289
LmxM.33.2940	1093.03	0.113301	0.0877266	1.29152	0.196522	0.317896
LmxM.36.6330	131.394	-0.0573001	0.550299	-0.104125	0.91707	0.948698
LmxM.33.2520	1431.12	-0.180347	0.18728	-0.962979	0.335558	0.476938
LmxM.31.1050	582.845	-0.10307	0.0986473	-1.04484	0.296099	0.433072
LmxM.33.3160	784.58	-0.164014	0.0938895	-1.74688	0.0806574	0.158858
LmxM.19.0540	49.0247	0.276439	0.580461	0.476241	0.633903	0.751838
LmxM.15.0260	1230.52	-0.415528	0.0817998	-5.07981	3.77806e-07	4.09797e-06
LmxM.15.1170	1260.28	0.311606	0.074339	4.19169	2.76879e-05	0.000179012
LmxM.14.0080	1045.46	0.0810061	0.178166	0.454666	0.64935	0.762668
LmxM.36.3850	526.293	0.306974	0.280548	1.0942	0.273869	0.408362
LmxM.33.3340	1327.76	-0.106989	0.101922	-1.04972	0.293849	0.430407
LmxM.32.2790	904.861	-0.262979	0.226623	-1.16042	0.245877	0.377434
LmxM.33.2350	808.02	-0.161517	0.096464	-1.67438	0.0940561	0.179478
LmxM.30.1930	2370.29	0.143682	0.0786469	1.82693	0.0677108	0.138061
LmxM.29.1850	728.809	-0.715029	0.126331	-5.65996	1.51412e-08	2.3817e-07
LmxM.25.2260	737.017	0.0753127	0.208106	0.361897	0.717429	0.811407
LmxM.09.0900	953.182	-0.0852685	0.0729475	-1.1689	0.242443	0.3737
LmxM.27.0610	1434.84	-0.244653	0.132707	-1.84356	0.0652479	0.133904
LmxM.21.1770	4632.98	0.660729	0.128665	5.13525	2.81774e-07	3.13078e-06
LmxM.36.3400	5922.32	-0.616274	0.208409	-2.95704	0.00310603	0.0106745
LmxM.33.0970	43.773	-0.638355	0.691425	-0.923246	0.355879	0.496959
LmxM.02.0390	1115.51	0.126401	0.110092	1.14814	0.25091	0.382798
LmxM.22.1510	656.125	-0.230251	0.192492	-1.19616	0.231634	0.361243
LmxM.20.1170	54.7256	0.440837	0.907582	0.485727	0.627161	0.745904
LmxM.08_29.0330	1702.63	-0.0200513	0.169484	-0.118308	0.905824	0.94196
LmxM.36.5690	963.43	-0.314307	0.195306	-1.60931	0.10755	0.199298
LmxM.25.2095	976.848	0.0509276	0.171087	0.297671	0.765954	0.845963
LmxM.05:ncRNA:rfamscan:125203-125307	568.668	-1.13267	0.0994515	-11.3892	4.73416e-30	2.27707e-27
LmxM.25.1010	782.633	0.674711	0.144323	4.67501	2.93933e-06	2.5193e-05
LmxM.30.2050	1981	0.0726114	0.0788743	0.920597	0.357261	0.49804
LmxM.31.0180	395.353	0.444802	0.152499	2.91675	0.00353698	0.011883
LmxM.14.0230	1678.56	-0.00645715	0.112813	-0.0572376	0.954356	0.973298
LmxM.33.3270	1292.49	-0.239796	0.176643	-1.35752	0.174616	0.289068
LmxM.13.0220	806.715	0.0296687	0.149158	0.198908	0.842335	0.897652
LmxM.36.0110	1480.02	-0.20766	0.0572004	-3.63039	0.000282998	0.00136929
LmxM.22.1320	1314.6	-0.219846	0.0818932	-2.68455	0.00726285	0.0219409
LmxM.31.1450	740.126	-0.0368476	0.152694	-0.241317	0.809309	0.876565
LmxM.27.1430	1303.66	-0.208828	0.0617548	-3.38156	0.00072076	0.00309365
LmxM.31.1960	1642.55	0.900818	0.203825	4.41956	9.89035e-06	7.30841e-05
LmxM.36.3030	940.706	0.23604	0.0786772	3.00011	0.00269881	0.00950663
LmxM.21.1860	3633.65	-0.522538	0.118603	-4.40578	1.05403e-05	7.69301e-05
LmxM.34.4700	1528.9	0.572719	0.118358	4.83888	1.30571e-06	1.23373e-05
LmxM.07.0580	1202.31	0.17746	0.0775698	2.28774	0.0221526	0.0557275
LmxM.36.1100	4038.27	-0.574747	0.236234	-2.43296	0.014976	0.040291
LmxM.23.1720	770.872	0.161901	0.206247	0.784989	0.43246	0.571073
LmxM.22.1170	1479.55	-0.52379	0.179137	-2.92397	0.00345604	0.0116507
LmxM.08_29.0880	3555.04	0.57354	0.171082	3.35242	0.000801084	0.00337838
LmxM.18.0300	1773.18	0.485058	0.11774	4.11974	3.79303e-05	0.000236481
LmxM.04.0760	3559.81	-0.361239	0.0532744	-6.78072	1.19576e-11	3.7763e-10
LmxM.30.1980	136.518	-0.780099	0.367636	-2.12193	0.0338434	0.0786772
LmxM.25.1550	1155.22	0.0935965	0.110753	0.845089	0.398061	0.53971
LmxM.33.3010	917.377	0.0432127	0.115683	0.373543	0.708745	0.805022
LmxM.36.6990	976.287	0.555659	0.185681	2.99255	0.00276654	0.00970564
LmxM.24.0680	4982.21	-0.520022	0.557519	-0.932744	0.350952	0.491702
LmxM.12.0710	615.558	-0.0148015	0.0956677	-0.154717	0.877044	0.921368
LmxM.24.2220	1114.35	0.781904	0.141242	5.53592	3.09607e-08	4.36801e-07
LmxM.10.0530	1839.95	0.0390827	0.087466	0.446833	0.654996	0.766886
LmxM.28.0320	944.815	0.235336	0.130997	1.7965	0.0724153	0.145389
LmxM.26.1580	878.674	-0.175025	0.124069	-1.41071	0.158331	0.269371
LmxM.26.0250	1535.06	-0.0507833	0.0853082	-0.595292	0.551648	0.682475
LmxM.20.1020	172.408	-0.357283	0.583435	-0.612379	0.540287	0.673084
LmxM.23.0845	2072.04	-0.514554	0.089724	-5.73485	9.76e-09	1.59323e-07
LmxM.23.1680	970.03	0.0974652	0.216876	0.449405	0.65314	0.765477
LmxM.27.0850	1954.54	-0.667547	0.0870448	-7.669	1.73343e-14	1.03139e-12
LmxM.23.1400	687.023	0.343202	0.135624	2.53054	0.0113888	0.0321021
LmxM.23.0110	604.799	0.421759	0.388794	1.08479	0.278015	0.412875
LmxM.36.6480	1121.92	-0.179711	0.446005	-0.402934	0.686997	0.789052
LmxM.08_29.2370	6942.6	-0.35315	0.31067	-1.13674	0.255648	0.388152
LmxM.16.0430	861.403	-0.0997865	0.0951868	-1.04832	0.29449	0.431026
LmxM.08_29.2440	250.159	0.168178	0.652933	0.257573	0.796736	0.8681
LmxM.24.0440	247.006	0.221611	0.39421	0.562166	0.574003	0.701987
LmxM.31.2155	656.335	0.656681	0.155779	4.21546	2.49269e-05	0.000163088
LmxM.23.0355	750.88	-0.485009	0.118124	-4.10592	4.02705e-05	0.000248431
LmxM.30.0450c	284.821	-1.06309	0.172772	-6.15314	7.59619e-10	1.60753e-08
LmxM.27.2290	807.25	0.169676	0.0958111	1.77095	0.0765698	0.152416
LmxM.29.1360	1039.28	-0.0911548	0.0597639	-1.52525	0.127197	0.227343
LmxM.33.3440	998.607	0.816162	0.106213	7.68423	1.5392e-14	9.29294e-13
LmxM.31.0470	1517.27	-0.508935	0.0943384	-5.39478	6.86078e-08	8.70693e-07
LmxM.12.0420	304.561	-0.825807	0.142475	-5.79615	6.78554e-09	1.15354e-07
LmxM.10.0940	2071.38	-0.113988	0.0972349	-1.17229	0.24108	0.372365
LmxM.32.0565	281.238	0.238287	0.122791	1.94059	0.0523085	0.111705
LmxM.29.0300	457.723	0.696795	0.160678	4.3366	1.44702e-05	0.000101638
LmxM.28.2450	1772.81	-0.0990894	0.105846	-0.936169	0.349186	0.490281
LmxM.34.2750	456.099	0.751057	0.133218	5.63779	1.7225e-08	2.65356e-07
LmxM.16.0660	1312.72	0.439006	0.103411	4.24526	2.1834e-05	0.000144347
LmxM.24.2150	116.717	-0.322428	0.445317	-0.724042	0.46904	0.607459
LmxM.21.1040	1521.63	0.70177	0.483178	1.45241	0.146389	0.253693
LmxM.14.0190	4508.6	0.36791	0.0680348	5.40766	6.38521e-08	8.20484e-07
LmxM.30.2195	94.5042	-0.0365806	0.639145	-0.0572337	0.954359	0.973298
LmxM.30.1530	1022.82	-0.908975	0.842256	-1.07921	0.280492	0.415276
LmxM.13.1120	424.25	0.201517	0.175989	1.14505	0.252188	0.384098
LmxM.09.1040	972.66	0.21217	0.14614	1.45182	0.146551	0.253867
LmxM.26.1785	890.466	-0.477092	0.18759	-2.54327	0.0109821	0.0311268
LmxM.30.0190	2084.79	0.252724	0.0831049	3.04103	0.0023577	0.00847226
LmxM.29.0010	5738.72	-0.164086	0.0506852	-3.23736	0.0012064	0.00479233
LmxM.29.1020	1179.3	0.0362378	0.119908	0.302212	0.76249	0.844116
LmxM.28.0040	1135.56	0.00683127	0.0836782	0.0816374	0.934935	0.960616
LmxM.32.0190	529.378	-0.210347	0.29624	-0.710054	0.47767	0.615819
LmxM.18.1380	2077.63	0.961685	0.194089	4.95488	7.23757e-07	7.2828e-06
LmxM.34.0900	1555.71	0.476188	0.0867712	5.48786	4.06843e-08	5.53995e-07
LmxM.20.1490	907.839	-0.0385255	0.0707146	-0.544803	0.585889	0.711287
LmxM.23.0360	990.188	0.5104	0.58945	0.865891	0.38655	0.528025
LmxM.32.2880	177.889	0.380804	0.475659	0.800582	0.423374	0.563514
LmxM.07.0190	1435.65	-0.174571	0.134419	-1.29871	0.194045	0.314447
LmxM.36.1020	1776.77	0.0719932	0.0916668	0.78538	0.432231	0.570954
LmxM.31.1860	608.897	-0.00314281	0.155954	-0.0201521	0.983922	0.989465
LmxM.36.6110	1680.98	-0.253773	0.183503	-1.38294	0.166684	0.279258
LmxM.20.1260	1261.3	-0.452338	0.230962	-1.95849	0.050172	0.108354
LmxM.03.0230	896.176	-0.0982782	0.490251	-0.200465	0.841117	0.897042
LmxM.08_29.0180	1663.88	-0.338008	0.180536	-1.87224	0.0611728	0.127517
LmxM.18.0240	210.541	0.398743	0.198533	2.00845	0.0445956	0.0980572
LmxM.13.0490	1860.03	-0.0904122	0.0525143	-1.72167	0.0851293	0.165757
LmxM.29.2650	912.261	0.0361317	0.112139	0.322206	0.747297	0.833476
LmxM.33.2860	1018.6	0.458584	0.109453	4.18978	2.79221e-05	0.000180384
LmxM.36.4960	1049.25	-0.131431	0.112338	-1.16996	0.242018	0.373186
LmxM.07.1090	974.045	0.579064	0.104333	5.55013	2.85456e-08	4.06924e-07
LmxM.11.0540	1101.96	0.0049791	0.0749617	0.0664219	0.947042	0.968389
LmxM.12.0140	1021.86	0.0997187	0.103975	0.959068	0.337524	0.478655
LmxM.25.2130	499	0.344518	0.111748	3.083	0.00204926	0.00751853
LmxM.33.1420	613.734	-0.0574063	0.107116	-0.535925	0.59201	0.716327
LmxM.31.3310	3573.14	0.963728	0.182264	5.28755	1.23967e-07	1.48164e-06
LmxM.36.6900	1448.68	-0.200764	0.05786	-3.46982	0.000520805	0.00235054
LmxM.28.0180	695.307	0.691858	0.144641	4.78328	1.72455e-06	1.57162e-05
LmxM.36.5900	909.147	0.258131	0.105028	2.45773	0.0139817	0.0381407
LmxM.28.1950	390.401	0.717295	0.281462	2.54846	0.0108199	0.0307439
LmxM.08_29.0990	1208.73	0.0303412	0.194193	0.156243	0.875842	0.920576
LmxM.27.1550	1173.89	-0.422544	0.164295	-2.57186	0.0101155	0.0291023
LmxM.36.2970	664.896	-0.362152	0.111636	-3.24406	0.0011784	0.00469475
LmxM.13.0160	1489.11	0.457827	0.260854	1.75511	0.0792406	0.15682
LmxM.31.0070	658.773	0.0405724	0.0817111	0.496535	0.619517	0.739261
LmxM.28.1310	1169.03	0.00745015	0.13295	0.0560372	0.955312	0.973814
LmxM.21.1360	1173.11	0.0528415	0.0872453	0.605665	0.544737	0.67722
LmxM.21.0360	877.095	-0.273924	0.178451	-1.535	0.124783	0.224003
LmxM.24.0530	452.445	0.874779	0.126844	6.89648	5.33058e-12	1.79383e-10
LmxM.36.4850	436.382	-0.114649	0.13575	-0.844563	0.398355	0.53984
LmxM.26:ncRNA:rfamscan:201859-201948	44.3623	-0.686631	0.342441	-2.0051	0.0449519	0.0987426
LmxM.08_29.1560	582.207	0.196254	0.112243	1.74846	0.0803837	0.158509
LmxM.33.3760	816.13	0.206076	0.0862879	2.38823	0.0169296	0.0445685
LmxM.24.1690	737.834	-0.883523	0.0879406	-10.0468	9.4887e-24	2.88562e-21
LmxM.08_29.0530	1026.93	0.490608	0.180463	2.71861	0.00655571	0.0200588
LmxM.33.1170	340.789	0.133123	0.393026	0.338713	0.734826	0.824158
LmxM.12.0905	138.199	-0.362415	0.166923	-2.17115	0.0299199	0.0712507
LmxM.29.2670	1183.01	0.11132	0.106868	1.04166	0.297571	0.434451
LmxM.23.0130	737.89	0.371878	0.0783442	4.74672	2.06744e-06	1.83808e-05
LmxM.30.1470	1041.38	0.477306	0.0878941	5.43046	5.62074e-08	7.36075e-07
LmxM.30.0480b	497.843	-0.186835	0.25172	-0.742232	0.457947	0.596564
LmxM.06.1160	1519.44	-0.14248	0.101221	-1.40762	0.159245	0.27066
LmxM.34.1690	603.277	0.433939	0.134952	3.2155	0.00130217	0.00510947
LmxM.26.2640	556.446	0.846046	0.248355	3.40659	0.000657792	0.00285774
LmxM.13.0180	436.279	0.621997	0.102727	6.05484	1.40558e-09	2.84266e-08
LmxM.36.0480	2958.29	0.735039	0.140822	5.21963	1.79278e-07	2.07623e-06
LmxM.34.5240	597.207	-0.129504	0.119562	-1.08315	0.278742	0.413506
LmxM.18.0450	1627.5	0.370385	0.126472	2.92859	0.00340499	0.0115197
LmxM.19.0450	1077.68	0.0857503	0.155475	0.551538	0.581265	0.707581
LmxM.31.0650	1124.74	0.179463	0.145655	1.23211	0.217908	0.344483
LmxM.34.3570	848.367	0.0166258	0.454529	0.036578	0.970821	0.981701
LmxM.36.2800	614.892	0.692826	0.187806	3.68905	0.000225095	0.00111837
LmxM.15.1350	847.058	-0.294288	0.111291	-2.64432	0.00818557	0.024294
LmxM.32.1040	1276.99	-0.21891	0.178306	-1.22772	0.219552	0.346304
LmxM.02.0480	574.539	-0.00631294	0.168577	-0.0374485	0.970127	0.981604
LmxM.06.0330	1432.74	0.348807	0.0848778	4.10952	3.96489e-05	0.000245703
LmxM.31.3710	470.394	0.432623	0.225736	1.9165	0.0553011	0.117151
LmxM.27.1900	768.022	-0.428714	0.108999	-3.93319	8.38251e-05	0.000468542
LmxM.21.0400	1073.43	-0.0989383	0.0842933	-1.17374	0.2405	0.371542
LmxM.33.1210	1169.8	-0.0731317	0.0692799	-1.0556	0.291152	0.42754
LmxM.13.0470	1068.39	0.306992	0.138954	2.20931	0.0271529	0.0660012
LmxM.16.0700	1743.94	-0.0724923	0.063646	-1.13899	0.254706	0.38708
LmxM.17.1270	1376.98	-0.28378	0.160403	-1.76917	0.0768658	0.152895
LmxM.20.1500	1170.59	0.393002	0.113613	3.45913	0.000541915	0.00243234
LmxM.14.0880	1824.15	-0.548817	0.0682188	-8.04495	8.628e-16	6.94554e-14
LmxM.15.0800	2869.25	-0.481318	0.0694154	-6.93388	4.09448e-12	1.43674e-10
LmxM.26.1330	914.689	0.0755337	0.181075	0.41714	0.676576	0.781895
LmxM.36.6995	2069.55	0.72147	0.223909	3.22217	0.00127226	0.00501995
LmxM.29.3380	836.501	0.39639	0.227531	1.74213	0.0814852	0.160142
LmxM.25.0460	234.301	0.215631	0.212116	1.01657	0.309357	0.44847
LmxM.27.0640	678.766	-0.03779	0.133244	-0.283615	0.776706	0.853638
LmxM.25.2380	342.468	-0.433725	0.231326	-1.87495	0.0608	0.126845
LmxM.26.0660	2013.46	0.625467	0.079294	7.88795	3.07194e-15	2.25212e-13
LmxM.34.2990	483.808	0.11964	0.108102	1.10674	0.268408	0.402244
LmxM.20.0110	256.657	0.548166	0.145204	3.77515	0.00015991	0.00082788
LmxM.10.0680	638.923	-0.0242429	0.100864	-0.240352	0.810057	0.876806
LmxM.27.1180	217.435	-0.610495	0.494479	-1.23462	0.21697	0.343265
LmxM.24.1130	1156.6	-0.141017	0.069752	-2.02169	0.0432081	0.0957835
LmxM.36.2500	1158.26	0.724239	0.131688	5.49964	3.80562e-08	5.23417e-07
LmxM.30.1040	1369.41	-0.0889277	0.102635	-0.866447	0.386245	0.527785
LmxM.26.1930	1067.11	0.112607	0.245278	0.459098	0.646164	0.760421
LmxM.14.0500	540.08	-0.0820332	0.687111	-0.119389	0.904967	0.941747
LmxM.36.4400	1072.07	0.305943	0.108487	2.82009	0.00480101	0.0153928
LmxM.22.1150	2587.21	-0.631227	0.143671	-4.39355	1.11515e-05	8.07449e-05
LmxM.01.0300	1193.75	-0.249151	0.179683	-1.38662	0.165559	0.277997
LmxM.36.5850	2058.27	0.718516	0.653	1.10033	0.271188	0.405641
LmxM.13.1520	2011.33	-0.122626	0.10379	-1.18149	0.237409	0.368361
LmxM.32.1180	522.226	-0.20745	0.151725	-1.36727	0.17154	0.285528
LmxM.36.0800	962.531	0.180447	0.0889381	2.0289	0.0424682	0.0943725
LmxM.34.0830	1441.86	-0.417757	0.11785	-3.54483	0.000392871	0.00182355
LmxM.32.1100	1770.72	-0.0998681	0.0867156	-1.15167	0.249456	0.381075
LmxM.36.6400	552.831	0.15924	0.0970801	1.64029	0.100944	0.190279
LmxM.28.2270	1248.87	-0.149075	0.0921688	-1.61741	0.10579	0.196923
LmxM.31.1510	899.597	0.150675	0.115767	1.30153	0.193076	0.313247
LmxM.29.1980	785.641	0.0709143	0.104382	0.679373	0.496901	0.633451
LmxM.21.1110	2230.78	-0.237541	0.127062	-1.86949	0.0615542	0.12817
LmxM.02.0710	2640.05	0.26119	0.0888849	2.93851	0.00329789	0.0112268
LmxM.34.4400	725.841	-0.117365	0.138948	-0.844665	0.398298	0.53984
LmxM.09.0005	787.636	0.0531309	0.13953	0.380783	0.703364	0.800995
LmxM.33.1320	615.088	0.0692583	0.310929	0.222746	0.823733	0.886342
LmxM.32.2820	804.001	0.395915	0.116389	3.40166	0.000669767	0.00290056
LmxM.16.1640	2583.15	-0.11321	0.15403	-0.734986	0.462348	0.600687
LmxM.20:ncRNA:rfamscan:2971664-2971758	79.7985	-0.136945	0.425629	-0.321747	0.747645	0.833751
LmxM.36.4410	817.625	0.0361426	0.156431	0.231046	0.817279	0.881476
LmxM.05.0630	3244.78	-0.542569	0.0520089	-10.4322	1.76701e-25	6.90902e-23
LmxM.12.1100	1415.03	-0.292339	0.0891037	-3.28089	0.00103482	0.00420222
LmxM.34.3320	545.311	0.0467795	0.0952147	0.491305	0.62321	0.742805
LmxM.32.2850	1445.82	-0.590965	0.0931079	-6.3471	2.19412e-10	5.23718e-09
LmxM.30.0300	1575.23	-0.299299	0.055134	-5.42857	5.68076e-08	7.4157e-07
LmxM.18.0400	1202.32	-0.406889	0.0746397	-5.45138	4.99801e-08	6.66212e-07
LmxM.24.1460	917.926	0.191043	0.0787311	2.42653	0.0152441	0.0408917
LmxM.36.5670	471.167	0.380579	0.109907	3.46273	0.000534719	0.00240448
LmxM.32.0850	1009.63	-0.264856	0.0785152	-3.37331	0.00074271	0.00316646
LmxM.15.1570	561.39	0.436031	0.107593	4.05258	5.06561e-05	0.0003025
LmxM.05.0241	61.8668	-1.11969	0.255106	-4.38914	1.138e-05	8.21868e-05
LmxM.34.2410	327.277	0.244088	0.401249	0.60832	0.542975	0.675613
LmxM.27.0250	1113.74	0.0319349	0.11008	0.290105	0.771736	0.85011
LmxM.35.2500	696.48	0.189441	0.10308	1.8378	0.0660914	0.135365
LmxM.27.0730	485.752	-0.0532899	0.225556	-0.23626	0.813231	0.878611
LmxM.13.0010	979.295	-0.244746	0.110404	-2.21682	0.0266357	0.0649556
LmxM.21.0200	1400.49	-0.0628986	0.0669588	-0.939363	0.347544	0.488812
LmxM.06.0310	964.471	-0.263297	0.297381	-0.885386	0.375949	0.516866
LmxM.34.4590	742.039	0.219811	0.124842	1.76072	0.0782866	0.155268
LmxM.23.0880a	404.312	-0.210358	0.145753	-1.44325	0.148949	0.257316
LmxM.30.0340	27.8891	0.484119	0.504913	0.958817	0.337651	0.478752
LmxM.36.3200	843.152	0.39144	0.0637834	6.13702	8.40827e-10	1.77026e-08
LmxM.34.4080	1108.53	0.514956	0.114409	4.50102	6.7629e-06	5.23727e-05
LmxM.03.0320	3646.88	-0.402349	0.0870968	-4.61956	3.84552e-06	3.19268e-05
LmxM.36.5390	2570.51	-0.103349	0.17912	-0.576985	0.56395	0.69258
LmxM.31.1260	577.295	-1.14631	0.384153	-2.98399	0.0028452	0.00992858
LmxM.20.0343	21.9306	0.35552	0.336102	1.05777	0.29016	0.426284
LmxM.17.0170	406.086	0.0417126	0.396114	0.105304	0.916134	0.948
LmxM.15.1203	1690.57	-0.213399	0.39495	-0.54032	0.588977	0.713919
LmxM.06.0320	3015.23	-0.0968703	0.0577344	-1.67786	0.0933741	0.178665
LmxM.07.0920	3941.4	-0.242033	0.0999902	-2.42057	0.0154963	0.0414462
LmxM.25.2160	653.479	0.310429	0.153021	2.02867	0.0424919	0.0943997
LmxM.08_29.2320	737.285	-0.42191	0.492693	-0.856333	0.391813	0.533749
LmxM.31.1480	934.815	-0.0116646	0.0846518	-0.137795	0.890402	0.931705
LmxM.20.1030	293.643	-0.532701	0.40545	-1.31385	0.188896	0.307682
LmxM.36.1490	1028.53	0.376041	0.250221	1.50284	0.132881	0.234996
LmxM.29.0720	328.176	-0.448861	0.184337	-2.435	0.0148917	0.0401036
LmxM.25.1580	590.412	-0.246756	0.411635	-0.599453	0.548871	0.680371
LmxM.25.0900	962.906	-0.0120626	0.162629	-0.0741724	0.940873	0.963881
LmxM.30.2640	1683.24	0.378757	0.0825549	4.58794	4.47637e-06	3.64637e-05
LmxM.19.0650	3592.49	0.0326732	0.098008	0.333373	0.738853	0.827092
LmxM.10.0485	74.1335	-0.273425	0.256159	-1.0674	0.28579	0.421297
LmxM.09.0050	1241.35	-0.489357	0.154059	-3.17643	0.00149101	0.00572089
LmxM.30.0230	1347.79	-0.149026	0.103637	-1.43796	0.150446	0.258994
LmxM.34.5110	1323.75	0.350003	0.0642781	5.44514	5.17641e-08	6.86647e-07
LmxM.24.1320	521.784	0.0664606	0.21223	0.313154	0.754164	0.838856
LmxM.28.1330	363.479	0.0165165	0.330205	0.0500188	0.960107	0.975903
LmxM.15.0570	635.677	-0.0393258	0.131567	-0.298904	0.765013	0.845547
LmxM.36.1840	875.678	0.607479	0.111893	5.42911	5.66365e-08	7.40513e-07
LmxM.36.1870	1555.29	-0.23258	0.123395	-1.88484	0.0594512	0.124529
LmxM.34.5380	255.572	0.116552	0.11834	0.984891	0.324677	0.464124
LmxM.22.0740	46.463	-0.0779163	0.604972	-0.128793	0.897521	0.936648
LmxM.33.1090	1196.6	-0.0388723	0.0920423	-0.42233	0.672784	0.779598
LmxM.31.0630	3960.75	-0.507607	0.129008	-3.93471	8.32985e-05	0.000466551
LmxM.34.4640	627.304	0.360413	0.19484	1.84979	0.0643435	0.132445
LmxM.25.0520	1325.69	-0.142773	0.112906	-1.26452	0.206043	0.329789
LmxM.20.0520	813.152	0.734845	0.116357	6.31541	2.69447e-10	6.28532e-09
LmxM.34.2300	1855.32	-0.568178	0.135347	-4.19794	2.69352e-05	0.000174696
LmxM.13.1140	1422.67	0.0456844	0.10393	0.439569	0.66025	0.77062
LmxM.32.1010	1669.48	-0.196586	0.156417	-1.25681	0.208824	0.333201
LmxM.22.1630	1002.62	0.292272	0.111227	2.62769	0.00859658	0.0253635
LmxM.26.2630	556.332	0.161957	0.134875	1.20079	0.229834	0.359186
LmxM.04.0310	443.995	1.23148	0.312852	3.93631	8.27447e-05	0.000463766
LmxM.34.4220	37.076	0.286587	0.765379	0.374438	0.708078	0.804487
LmxM.23.0560	522.366	0.375588	0.436391	0.860668	0.389421	0.530975
LmxM.26.1250	872.01	0.230249	0.069496	3.31312	0.00092261	0.00381355
LmxM.08_29.2650	1266.62	0.323695	0.0849863	3.80879	0.000139648	0.000737395
LmxM.23.0870	147.374	-0.0343888	0.263508	-0.130504	0.896168	0.936242
LmxM.34.3300	2503.93	-0.704329	0.11037	-6.38152	1.75336e-10	4.27206e-09
LmxM.15.0810	1857	0.104538	0.0731333	1.42941	0.152886	0.262132
LmxM.34.2330	1126.43	0.320815	0.222901	1.43927	0.150073	0.25869
LmxM.13.0130	776.843	0.295167	0.289442	1.01978	0.307832	0.44689
LmxM.34.0840	1664.93	0.499961	0.130702	3.8252	0.000130664	0.000695773
LmxM.08.0350	246.19	0.430911	0.40149	1.07328	0.283145	0.418087
LmxM.34.2570	637.591	0.749778	0.128719	5.82493	5.71371e-09	9.89774e-08
LmxM.04.0320	53.5995	0.685049	0.300012	2.28341	0.0224065	0.0563145
LmxM.26.1450	558.008	-0.538325	0.6123	-0.879185	0.379301	0.520051
LmxM.24.1210	825.861	0.837271	0.113327	7.38809	1.48954e-13	7.4577e-12
LmxM.07.0260	1373.51	-0.406814	0.0646035	-6.29709	3.03277e-10	6.9365e-09
LmxM.34.2380	218.584	-0.329572	0.439651	-0.749621	0.453483	0.592262
LmxM.33.3150	1206.95	-0.341139	0.108411	-3.14671	0.00165118	0.00620214
LmxM.32.1000	854.151	-0.215522	0.341045	-0.631945	0.527423	0.662182
LmxM.28.0670	1301.88	0.145213	0.144064	1.00798	0.313465	0.453065
LmxM.15.1400	1859.33	-0.0416186	0.172123	-0.241795	0.808939	0.876279
LmxM.13.0840	1140.02	0.260514	0.07889	3.30225	0.00095913	0.00393377
LmxM.34.4690	1472.25	0.0193627	0.0934534	0.207191	0.835861	0.893536
LmxM.18.1400	16971.3	-0.699373	0.219805	-3.18179	0.0014637	0.00563716
LmxM.24.1250	1131.39	-0.357809	0.144733	-2.47221	0.0134281	0.0368065
LmxM.34.0880	824.369	-0.0553332	0.156638	-0.353255	0.723897	0.816136
LmxM.21.0882	1094.29	-0.23087	0.170566	-1.35355	0.17588	0.290807
LmxM.10.0620	711.947	-0.00789314	0.28885	-0.0273261	0.9782	0.985884
LmxM.34.3640	369.466	-0.0181763	0.15877	-0.114482	0.908856	0.943798
LmxM.29.0840	1266.68	0.379761	0.0615904	6.16592	7.00739e-10	1.49838e-08
LmxM.21.0490	4148.3	0.109159	0.115928	0.941611	0.346392	0.4877
LmxM.36.3430	1580.47	-0.288246	0.140378	-2.05336	0.0400381	0.0900139
LmxM.34.3500	1608.46	-0.439761	0.147261	-2.98626	0.00282408	0.00986746
LmxM.34.1240	922.537	0.600157	0.11652	5.1507	2.59518e-07	2.9071e-06
LmxM.32.1245	807.521	0.165207	0.0849352	1.94509	0.0517639	0.110786
LmxM.28.1370	1531.41	0.170141	0.117157	1.45225	0.146433	0.253717
LmxM.23.0150	724.4	0.0601686	0.103326	0.58232	0.560351	0.689811
LmxM.36.5020	1560.47	-0.0392836	0.0738898	-0.531651	0.594968	0.718372
LmxM.26.2060	1298.38	-0.232513	0.0759016	-3.06334	0.00218879	0.00796638
LmxM.27.0090	1586.69	0.325235	0.0907958	3.58205	0.000340912	0.00161339
LmxM.32.1990	777.772	0.00362712	0.0965908	0.0375515	0.970045	0.981604
LmxM.26.0550	1023.99	0.0984719	0.0761775	1.29266	0.196127	0.317446
LmxM.31.2960	1229.65	0.596524	0.146379	4.07519	4.59763e-05	0.00027799
LmxM.10.1270	1086.2	0.223745	0.0903727	2.4758	0.0132937	0.0364944
LmxM.36.5600	505.889	-0.144503	0.16643	-0.86825	0.385258	0.526699
LmxM.08_29.0400	846.842	-0.039893	0.135842	-0.293672	0.769009	0.848146
LmxM.24.0170	1099.22	0.105234	0.125545	0.838213	0.401911	0.542957
LmxM.36.2460	618.565	0.0288286	0.137965	0.208956	0.834483	0.892761
LmxM.20.0120	588.844	0.274802	0.0854538	3.21579	0.00130085	0.00510947
LmxM.09.0930	1899.86	1.61231	0.166971	9.65622	4.6262e-22	1.02664e-19
LmxM.29.1590	2565.68	0.559511	0.169297	3.30491	0.000950053	0.00390826
LmxM.26.1015	282.919	-0.491035	0.322464	-1.52276	0.127819	0.228207
LmxM.23.0990	1725.68	-0.257417	0.236258	-1.08956	0.275906	0.410634
LmxM.32:ncRNA:rfamscan:912864-912972	15.2368	0.728912	0.44992	1.62009	0.105212	0.196251
LmxM.10.0890	3851.3	0.913532	0.203558	4.48783	7.19518e-06	5.54738e-05
LmxM.11.0740	1638.67	-0.0840342	0.148221	-0.566953	0.570746	0.698732
LmxM.14.0310	1982.7	0.347566	0.0534368	6.50424	7.80897e-11	2.06172e-09
LmxM.25.2080	1452.21	0.175374	0.0939659	1.86636	0.0619909	0.128749
LmxM.28.2330	1498.67	-0.258795	0.0580668	-4.45685	8.31724e-06	6.28269e-05
LmxM.20.1560	158.107	-0.163163	0.177544	-0.919002	0.358094	0.49895
LmxM.24.0930	873.762	0.204702	0.0902807	2.26739	0.0233662	0.0582752
LmxM.29.0590	1366.99	-0.18547	0.0644546	-2.87752	0.00400814	0.0131696
LmxM.34.0610	4101.98	-0.521735	0.122544	-4.25754	2.06685e-05	0.000137751
LmxM.32.2600	975.644	0.137205	0.125778	1.09085	0.275338	0.41016
LmxM.28.2190	783.621	-0.00287682	0.0729293	-0.0394467	0.968534	0.980759
LmxM.32.0060	1161.32	0.206953	0.12392	1.67006	0.0949076	0.180809
LmxM.13.1670	7292.09	-0.457251	0.243089	-1.881	0.0599719	0.125332
LmxM.28.1970	275.958	-0.0874997	0.247923	-0.352931	0.72414	0.816298
LmxM.22.1410	1708.42	0.5796	0.102778	5.63933	1.70717e-08	2.63984e-07
LmxM.03.0180	458.559	1.00749	0.209498	4.80906	1.51639e-06	1.40532e-05
LmxM.29.1280	1841.63	-0.148533	0.0867674	-1.71185	0.086924	0.168572
LmxM.19.1110	733.582	0.724434	0.0959013	7.55395	4.22239e-14	2.31134e-12
LmxM.23.0250	1582.2	0.292037	0.134675	2.16845	0.0301242	0.0716541
LmxM.36.3160	789.212	0.244796	0.126486	1.93536	0.0529455	0.112801
LmxM.36.5150	1024.16	0.79925	0.286589	2.78884	0.00528972	0.0166989
LmxM.23.1350	501.474	0.497864	0.104116	4.78181	1.73723e-06	1.57792e-05
LmxM.23.0960	1086.9	0.235516	0.146754	1.60484	0.108529	0.2006
LmxM.36.5250	1628.74	0.179272	0.0761408	2.35447	0.018549	0.0480309
LmxM.08_29.2540	643.278	-6.01136	1.52874	-3.93225	8.4156e-05	0.000470071
LmxM.32.1620	1479.72	0.0537634	0.0798146	0.673604	0.500563	0.636932
LmxM.30.2715	450.486	-0.241013	0.208917	-1.15363	0.248652	0.380131
LmxM.31.2995	626.268	0.0507813	0.270997	0.187387	0.851357	0.903453
LmxM.34.2160	924.811	-0.0910732	0.219426	-0.415052	0.678104	0.782489
LmxM.32.1560	1124.28	-0.652654	0.139917	-4.66459	3.09238e-06	2.63398e-05
LmxM.15.0281	359.07	0.809851	0.142014	5.7026	1.17992e-08	1.88123e-07
LmxM.14.1480	1164.39	0.847362	0.129398	6.54851	5.81149e-11	1.59061e-09
LmxM.12.0660	1011.32	0.054328	0.189789	0.286254	0.774683	0.852474
LmxM.21.0861	2437.24	0.029347	0.0681406	0.430683	0.666699	0.775238
LmxM.14.0640	2450.44	0.509741	0.227279	2.2428	0.0249097	0.0614193
LmxM.34.0620	1944.14	-0.00276807	0.145036	-0.0190854	0.984773	0.989957
LmxM.13.1480	2382.58	0.435238	0.138262	3.14792	0.00164439	0.00618512
LmxM.36.0540	1421.69	0.64941	0.147218	4.4112	1.02799e-05	7.50965e-05
LmxM.30.1060	1632.47	-0.134923	0.0522245	-2.58351	0.0097801	0.0282862
LmxM.36.6525	1149.48	-0.339451	0.0703569	-4.8247	1.40211e-06	1.31125e-05
LmxM.26.0730	2031.03	-0.540592	0.104145	-5.19077	2.0943e-07	2.38176e-06
LmxM.25.1230	1401.03	-0.292715	0.0640967	-4.56677	4.95285e-06	3.99096e-05
LmxM.04.0300	1472.21	-0.332125	0.13928	-2.38458	0.0170985	0.0448936
LmxM.23.0950	978.011	0.92891	0.145201	6.39743	1.58014e-10	3.87298e-09
LmxM.24.2280	2497.67	0.427526	0.0804921	5.3114	1.08785e-07	1.31358e-06
LmxM.36.0320	1843.44	0.327897	0.121387	2.70126	0.00690765	0.0209992
LmxM.23.0860	2319.87	-0.592122	0.129368	-4.57704	4.71608e-06	3.82645e-05
LmxM.23.1610	759.792	0.615435	0.185709	3.31397	0.000919827	0.00380489
LmxM.36.5790	913.115	-0.264821	0.133135	-1.98911	0.046689	0.102094
LmxM.36.3840	1604	0.542152	0.216319	2.50626	0.0122016	0.0340077
LmxM.09.1440	698.108	0.199679	0.0737826	2.70631	0.00680355	0.0207596
LmxM.19.1620	676.266	0.0858342	0.146367	0.58643	0.557586	0.687362
LmxM.15:ncRNA:rfamscan:14200-14393	142.512	-0.481839	0.200389	-2.40452	0.0161936	0.042906
LmxM.08_29.1450	239.495	-0.11235	0.364741	-0.308028	0.758061	0.841147
LmxM.36.4350	383.181	0.827719	0.296264	2.79386	0.00520829	0.0164989
LmxM.03.0190	1231.08	0.402666	0.0864549	4.65752	3.20035e-06	2.70629e-05
LmxM.32.2040	1062.36	0.232329	0.0675215	3.44081	0.000579968	0.00256856
LmxM.20.0270	1093.23	-0.00489298	0.119249	-0.0410318	0.967271	0.979895
LmxM.31.2280	1625.38	-0.374603	0.163828	-2.28656	0.0222214	0.0558836
LmxM.36.3790	987.241	0.683645	0.114566	5.96725	2.41293e-09	4.60757e-08
LmxM.15.1260	1068.01	-0.158225	0.0917517	-1.72449	0.0846185	0.164997
LmxM.33.0240	1571.63	0.439333	0.0974235	4.50952	6.4974e-06	5.05689e-05
LmxM.09.0810	582.701	-0.282526	0.215199	-1.31286	0.189231	0.30804
LmxM.08_29.0555	526.935	-0.332972	0.185252	-1.7974	0.0722728	0.145164
LmxM.34.2190	11021.2	-0.437925	0.260619	-1.68033	0.092894	0.178088
LmxM.33.2850	722.511	-0.0671491	0.0814402	-0.824521	0.409644	0.550145
LmxM.14.0690	1064.09	-0.394575	0.0654128	-6.03207	1.61871e-09	3.23387e-08
LmxM.32.2480	803.356	-0.343743	0.130748	-2.62904	0.00856252	0.0252811
LmxM.02.0450	3402.47	0.497562	0.111918	4.44578	8.75734e-06	6.5668e-05
LmxM.29.3740	1944.68	0.0729067	0.102156	0.713683	0.475423	0.613404
LmxM.27.0820	2568.57	-0.576855	0.102517	-5.62691	1.83469e-08	2.79492e-07
LmxM.33.0540	568.367	0.131452	0.0876378	1.49995	0.133628	0.235962
LmxM.36.3130	970.386	0.0711828	0.141178	0.504207	0.614116	0.734737
LmxM.34.4260	982.134	0.182147	0.120939	1.5061	0.132041	0.233913
LmxM.34.5210	1320.05	-0.3151	0.126779	-2.48542	0.01294	0.0356424
LmxM.24.0620	777.119	-0.127982	0.111951	-1.1432	0.252954	0.384845
LmxM.05.0430	727.705	-0.828327	0.142596	-5.80891	6.28817e-09	1.07567e-07
LmxM.25.0480	1386.04	0.300417	0.0859986	3.49327	0.000477135	0.00218031
LmxM.13.0880	1479.22	-0.0859113	0.393564	-0.21829	0.827203	0.888097
LmxM.33.2230	479.035	0.17736	0.177095	1.00149	0.316589	0.455979
LmxM.29.3490	2786.41	0.336725	0.138719	2.4274	0.0152077	0.0408206
LmxM.27.0160	886.978	0.112918	0.152649	0.739726	0.459466	0.597999
LmxM.25.0750	161.275	0.709474	0.582617	1.21774	0.223324	0.350883
LmxM.32.1890	801.49	-0.201301	0.124176	-1.6211	0.104997	0.195894
LmxM.31.2720	551.621	-0.0541161	0.172361	-0.313969	0.753544	0.838622
LmxM.25.1940	981.894	0.256965	0.0993942	2.58531	0.00972902	0.0281582
LmxM.30.0150	1340.28	0.0290161	0.147932	0.196146	0.844496	0.898906
LmxM.08_29.0660	1759.45	-0.0762689	0.104582	-0.729273	0.465835	0.60407
LmxM.17.0550	796.501	0.225083	0.122165	1.84245	0.0654095	0.134169
LmxM.10.0870	1861.58	0.653316	0.193673	3.3733	0.000742736	0.00316646
LmxM.31.1430	643.698	-0.0349763	0.278091	-0.125772	0.899912	0.93807
LmxM.14.0420	844.272	0.472125	0.119403	3.95406	7.68376e-05	0.000433916
LmxM.30.2650	1292.27	0.101312	0.0796102	1.27261	0.203158	0.326125
LmxM.19.1570	299.022	-0.280338	0.136184	-2.05852	0.0395399	0.0892173
LmxM.29.2870	597.911	-0.0771799	0.110509	-0.698406	0.484923	0.622336
LmxM.36.4930	491.091	0.185677	0.198383	0.935953	0.349298	0.490354
LmxM.36.4670	1255.21	0.145008	0.19247	0.753407	0.451205	0.590038
LmxM.24.0820	1537.6	-0.160871	0.128998	-1.24708	0.212367	0.337609
LmxM.13.0630	691.473	-0.489198	0.17402	-2.81116	0.00493627	0.0157772
LmxM.34.4930	826.402	0.425277	0.144058	2.95211	0.00315607	0.0107977
LmxM.25.1410	864.21	0.226455	0.11458	1.97639	0.0481105	0.10459
LmxM.28.0280	829.642	0.164232	0.141858	1.15772	0.246976	0.378485
LmxM.03.0100	1925.74	-0.712108	0.100253	-7.10313	1.21961e-12	4.90893e-11
LmxM.25.1080	1336.83	0.220596	0.181331	1.21654	0.223781	0.351466
LmxM.28.0620	1879.99	-0.670877	0.0968236	-6.92885	4.24263e-12	1.47611e-10
LmxM.25.1315	486.903	-0.0680095	0.137649	-0.49408	0.621249	0.741005
LmxM.36.3410	1607.42	0.0288398	0.123056	0.234364	0.814702	0.879969
LmxM.03.0340	1103.34	-0.30016	0.153565	-1.95461	0.0506288	0.108997
LmxM.34.0150	936.075	0.00470207	0.15595	0.0301511	0.975947	0.9841
LmxM.05.0340	2665.45	-1.10058	0.114469	-9.61473	6.92912e-22	1.49724e-19
LmxM.13.1500	1330.1	-0.40419	0.190949	-2.11674	0.0342818	0.0794713
LmxM.20.1180	1213.78	-0.022288	0.600995	-0.0370852	0.970417	0.981655
LmxM.34.2125	1493.51	-0.313406	0.167929	-1.8663	0.0619991	0.128749
LmxM.25.0700	753.807	-0.0317552	0.0892308	-0.355877	0.721932	0.814987
LmxM.26.1470	1406.56	-0.335969	0.0816305	-4.11572	3.85965e-05	0.000240088
LmxM.16.0960	788.189	0.609545	0.11461	5.31842	1.04671e-07	1.27327e-06
LmxM.34.2240	1078.19	-0.461201	0.12392	-3.72176	0.000197838	0.00099537
LmxM.28.1190	1533.25	-0.488176	0.122333	-3.99054	6.59216e-05	0.000380508
LmxM.32.1920	1276.23	-0.109116	0.166563	-0.655103	0.512401	0.648578
LmxM.10.0470	2900.91	0.641434	0.265408	2.41678	0.0156583	0.0417843
LmxM.20.1290	2044.34	0.488537	0.11725	4.16663	3.09139e-05	0.000197383
LmxM.29.1770	1505.66	0.0216101	0.06909	0.312782	0.754446	0.839057
LmxM.25.0850	1816.2	0.0173634	0.0688311	0.252261	0.800839	0.870607
LmxM.11.0690	359.759	0.122964	0.111992	1.09797	0.272218	0.406841
LmxM.33.4240	817.234	-0.164131	0.125583	-1.30695	0.191228	0.310822
LmxM.31.3140	1118.38	0.689441	0.0691761	9.96646	2.13704e-23	5.84908e-21
LmxM.31.1300	653.926	0.898841	0.108067	8.31741	8.99095e-17	8.78866e-15
LmxM.28.2660	760.164	-0.606694	0.182212	-3.3296	0.000869717	0.00362684
LmxM.29.2580	287.373	-0.103071	0.484254	-0.212846	0.831447	0.890558
LmxM.33.3380	971.834	0.156822	0.131971	1.1883	0.234714	0.364938
LmxM.15.0270	937.514	0.701844	0.122316	5.73798	9.58147e-09	1.5672e-07
LmxM.27.2380	281.22	-0.327011	0.331672	-0.985948	0.324159	0.463705
LmxM.20.0930	1994.61	-0.384618	0.117717	-3.2673	0.0010858	0.00438538
LmxM.26.2305	585.727	1.03039	0.129468	7.95865	1.73926e-15	1.33468e-13
LmxM.25.0970	1962.04	0.193148	0.107539	1.79608	0.0724822	0.145478
LmxM.07.0380	2244.2	-0.21732	0.0655085	-3.31743	0.000908507	0.00375995
LmxM.36.1700	533.791	0.064129	0.384398	0.16683	0.867504	0.915327
LmxM.08_29.1660	1240.57	-0.336598	0.144527	-2.32896	0.0198612	0.0508704
LmxM.36.1300	1002.18	0.154487	0.0799424	1.93248	0.0533009	0.11347
LmxM.16.0400	1714.02	0.0763147	0.141364	0.539847	0.589302	0.714062
LmxM.34.4540	1604.97	-0.158848	0.0635887	-2.49805	0.012488	0.0346766
LmxM.04.0800	1300.02	-0.181068	0.106612	-1.69839	0.089435	0.172464
LmxM.31.0210	1593.62	0.634039	0.0923099	6.86859	6.48383e-12	2.1381e-10
LmxM.11.0270	423.924	-0.272858	0.0962009	-2.83633	0.00456349	0.0147581
LmxM.29.0440	864.875	0.0219876	0.126386	0.173972	0.861887	0.911392
LmxM.31.2340	207.488	0.357277	0.400745	0.891532	0.372644	0.514162
LmxM.27.0290	2265.15	0.167977	0.130137	1.29077	0.196783	0.318146
LmxM.08_29.0380	1050.06	0.454702	0.0963247	4.72051	2.35256e-06	2.0636e-05
LmxM.20.1160	1587.19	-0.0779794	0.130945	-0.595511	0.551502	0.682396
LmxM.36.0840	195.475	-0.47129	0.758189	-0.6216	0.534205	0.668143
LmxM.29.2040	1057.71	-0.491404	0.257073	-1.91154	0.0559355	0.118312
LmxM.33.3420	2084.58	-0.159231	0.0990724	-1.60722	0.108006	0.199782
LmxM.24.0410	835.745	0.292017	0.0724256	4.03195	5.5316e-05	0.000326293
LmxM.10.0790	2397.42	0.213648	0.155239	1.37625	0.168744	0.28179
LmxM.08.0400	1486.73	-0.364678	0.106147	-3.43559	0.000591263	0.00261014
LmxM.33.3660	710.678	-0.0494209	0.320054	-0.154414	0.877283	0.921501
LmxM.28.2050	1697.4	0.283384	0.100748	2.81279	0.00491136	0.015716
LmxM.13.0780	1298.78	-0.238806	0.171005	-1.39649	0.162567	0.274715
LmxM.32.2830	200.662	-0.308873	0.402698	-0.767009	0.443076	0.581166
LmxM.33.3100	230.132	0.907736	0.349574	2.59669	0.00941271	0.027401
LmxM.06.0970	1014.63	0.0850521	0.0608369	1.39804	0.162102	0.274099
LmxM.31.1470	657.438	-0.00753161	0.0862447	-0.0873284	0.93041	0.957823
LmxM.16.1540	853.719	0.822149	0.218714	3.75901	0.000170586	0.000878168
LmxM.04.1180	1026.77	0.484956	0.196868	2.46335	0.0137645	0.0376233
LmxM.06.0600	1374.55	-0.0818836	0.0582453	-1.40584	0.159771	0.271274
LmxM.25.0940	941.18	-0.391445	0.0992112	-3.94557	7.9611e-05	0.00044773
LmxM.02.0130	805.449	0.287678	0.140154	2.05258	0.0401132	0.09009
LmxM.01.0800	1325.56	-0.514704	0.168814	-3.04894	0.00229651	0.00829593
LmxM.20.1470	1168.96	-0.185529	0.133375	-1.39103	0.164215	0.276419
LmxM.14.0620	1261.07	-0.311889	0.0789908	-3.94842	7.86681e-05	0.000443338
LmxM.21.0710	1593.19	0.875927	0.162091	5.40392	6.52003e-08	8.32596e-07
LmxM.08_29.2100	743.954	0.0769859	0.349982	0.219971	0.825893	0.887798
LmxM.11.1090	235.104	0.170125	0.260673	0.652636	0.513991	0.649889
LmxM.26.2670	133.667	0.0703454	0.678796	0.103633	0.917461	0.948894
LmxM.18.0460	936.646	0.155134	0.137721	1.12643	0.259982	0.392628
LmxM.29.0710	623.603	0.313303	0.179161	1.74872	0.0803396	0.15846
LmxM.36.1500	946.211	0.471595	0.103401	4.56086	5.09445e-06	4.09702e-05
LmxM.32.0180	386.705	-0.403284	0.152633	-2.64218	0.00823733	0.0244264
LmxM.27.1280	735.468	-0.337034	0.134565	-2.50462	0.0122583	0.0341196
LmxM.29.2840	860.973	-0.202066	0.107222	-1.88455	0.0594909	0.12456
LmxM.31.1930	1282.95	0.074827	0.214178	0.349369	0.726813	0.818372
LmxM.22.0650	1221.43	0.306412	0.140074	2.18751	0.0287055	0.0689347
LmxM.21.1490	531.216	-0.187369	0.39368	-0.475942	0.634115	0.751884
LmxM.34.1480	2803.69	0.304058	0.51122	0.59477	0.551997	0.682701
LmxM.07.1120	2319.46	0.147259	0.156555	0.94062	0.3469	0.488156
LmxM.34.0400a	5512.19	-0.557225	0.196397	-2.83724	0.00455051	0.0147393
LmxM.36.2180	1518.24	-0.313414	0.0868184	-3.60999	0.000306206	0.00146519
LmxM.36.4170	2897.69	1.00432	0.0839147	11.9683	5.20741e-33	3.56317e-30
LmxM.08.0950	1579.3	-0.176407	0.153522	-1.14906	0.25053	0.382433
LmxM.24.0550	707.807	0.0916374	0.105199	0.871087	0.383706	0.524927
LmxM.36.3320	555.917	-0.727313	0.144388	-5.03723	4.72329e-07	4.9978e-06
LmxM.33.3470	662.284	0.384841	0.257696	1.49339	0.135335	0.237927
LmxM.31.0920	996.12	-0.0679092	0.0874502	-0.776547	0.437426	0.575501
LmxM.07.0760	1081.22	-0.390229	0.293182	-1.33101	0.183184	0.299916
LmxM.25.0280	788.619	0.201023	0.165951	1.21134	0.225765	0.354109
LmxM.05.0020	1698.21	-1.09329	0.221749	-4.93031	8.2099e-07	8.17109e-06
LmxM.24.1040	805.918	-0.065362	0.205043	-0.318771	0.7499	0.835359
LmxM.34.4160	1407.18	-0.0515177	0.109833	-0.469055	0.63903	0.755297
LmxM.22.0250	188.836	-0.0566787	0.245879	-0.230515	0.817692	0.881553
LmxM.33.0410	3282.56	-0.0828357	0.065608	-1.26259	0.206738	0.330708
LmxM.27.0620	820.648	-0.35794	0.0917713	-3.90034	9.6056e-05	0.000526376
LmxM.13.0390	899.848	-0.892863	0.239902	-3.72178	0.000197821	0.00099537
LmxM.24.2270	710.112	-0.146546	0.122096	-1.20024	0.230044	0.359378
LmxM.05.0580	1119.01	0.00808722	0.260961	0.0309901	0.975277	0.9841
LmxM.32.0900	1912.41	-0.344812	0.0654249	-5.27034	1.3617e-07	1.62278e-06
LmxM.36.5960	57.7978	-0.487919	0.667177	-0.731319	0.464585	0.602888
LmxM.20.1370	168.516	-0.415566	0.381984	-1.08791	0.276633	0.411492
LmxM.25.0060	1044.01	-0.102372	0.169395	-0.604336	0.54562	0.677569
LmxM.14.1045	1041.94	-0.428385	0.127527	-3.35916	0.00078179	0.00331061
LmxM.29.0600	165.05	0.00243662	0.609195	0.00399974	0.996809	0.997659
LmxM.14.1270	24825	-0.35391	0.212154	-1.66817	0.0952815	0.181338
LmxM.19.1345	144.737	-0.093982	0.287045	-0.327412	0.743356	0.830435
LmxM.27.1780	87.684	-0.261946	0.89477	-0.292753	0.769711	0.848677
LmxM.03.0480	1471.84	0.223023	0.114642	1.94539	0.0517284	0.110754
LmxM.30.0460e	125.286	-1.19199	0.193675	-6.15457	7.52794e-10	1.59721e-08
LmxM.29.1240	872.339	-0.33401	0.117189	-2.85017	0.00436953	0.0142261
LmxM.34.0120	805.268	-0.255145	0.122736	-2.07881	0.037635	0.0856489
LmxM.24.1950	1585.75	-0.292111	0.0770547	-3.79095	0.000150071	0.000783364
LmxM.08.0510	2141.35	-0.0301816	0.129435	-0.23318	0.815622	0.880625
LmxM.33.2540	548.403	0.10872	0.412896	0.26331	0.792312	0.865231
LmxM.34.1230	2087.01	1.04755	0.143009	7.32511	2.38698e-13	1.13292e-11
LmxM.06.0480	1060.13	0.097396	0.19362	0.503025	0.614947	0.735593
LmxM.15.1390	959.844	0.739104	0.17318	4.26783	1.97383e-05	0.00013252
LmxM.34.2230	1161.95	-0.179874	0.0814425	-2.20861	0.0272019	0.0660814
LmxM.33.3240	993.97	0.131782	0.0857313	1.53716	0.124255	0.2233
LmxM.29.1550	1467.54	-0.313513	0.129748	-2.41632	0.0156781	0.0418062
LmxM.26.0350	995.378	0.139522	0.0661422	2.10943	0.0349077	0.0807227
LmxM.36.1460	949.326	0.378808	0.175157	2.16268	0.030566	0.072474
LmxM.14.0940	490.353	-0.229217	0.289789	-0.79098	0.428956	0.56754
LmxM.25.1110	2317.99	-0.0542239	0.0902973	-0.600504	0.54817	0.679708
LmxM.29.2550	306.633	0.624111	0.234187	2.66501	0.00769869	0.023054
LmxM.21.0800	2481.67	0.202845	0.209104	0.970067	0.332013	0.472881
LmxM.31.0250	1502.1	-0.0887983	0.262065	-0.33884	0.73473	0.824158
LmxM.07.0950	1498.74	-0.730033	0.163485	-4.46544	7.9905e-06	6.08063e-05
LmxM.08_29.0590	1284.77	-0.0138065	0.0599462	-0.230315	0.817847	0.881553
LmxM.27.1650	1100.64	0.0256752	0.095017	0.270217	0.786994	0.8616
LmxM.02.0330	658.61	-0.311501	0.113001	-2.75662	0.00584029	0.0181618
LmxM.16.0860	1227.96	-0.115182	0.145018	-0.794262	0.427043	0.565774
LmxM.36.2510	851.319	0.188747	0.0990555	1.90547	0.0567191	0.119629
LmxM.19.0770	1521.59	-0.548881	0.13358	-4.10899	3.97392e-05	0.000245892
LmxM.11.1340	580.993	-0.242456	0.142947	-1.69613	0.0898608	0.173204
LmxM.27.1295	483.339	-0.37381	0.106548	-3.50839	0.00045083	0.00207848
LmxM.31.2890	2246.28	-0.0754357	0.0816738	-0.923621	0.355684	0.496771
LmxM.27.2350	377.881	-0.552276	0.178943	-3.08632	0.00202651	0.00744837
LmxM.36.1340	1178.96	0.222074	0.135495	1.63898	0.101217	0.190564
LmxM.29.3010	1461.66	0.108235	0.0780119	1.38741	0.165316	0.277703
LmxM.29.0150	1108.07	-0.0391672	0.130713	-0.299643	0.76445	0.845373
LmxM.06.0740	510.142	0.119348	0.115231	1.03573	0.300329	0.437467
LmxM.29.1920	270.881	-0.155406	0.426445	-0.364422	0.715543	0.810444
LmxM.07.0150	632.74	0.0949813	0.118928	0.798644	0.424497	0.564187
LmxM.33.0280	525.232	-0.657858	0.374609	-1.75612	0.0790679	0.156516
LmxM.32.1470	46.0609	-0.240287	0.599332	-0.400925	0.688475	0.789904
LmxM.34.3020	1571.49	-0.172677	0.119032	-1.45067	0.14687	0.254366
LmxM.09.1310	486.125	-0.487056	0.147318	-3.30616	0.000945836	0.00389677
LmxM.20.0570	637.131	-0.103833	0.186741	-0.556027	0.578192	0.705324
LmxM.21.1710	4634.15	0.375559	0.206994	1.81434	0.0696249	0.140845
LmxM.09.0820	1374.6	-0.074969	0.166483	-0.450311	0.652486	0.764959
LmxM.19.1080	1243.17	0.361738	0.10347	3.49609	0.000472136	0.00216455
LmxM.36.0450	384.356	0.415968	0.239111	1.73964	0.0819214	0.160807
LmxM.36.1720	2824.05	-0.102189	0.0637343	-1.60336	0.108856	0.201083
LmxM.30.0970	2074.42	0.0145686	0.0581184	0.250672	0.802068	0.871481
LmxM.29.0670	6455.21	-0.380656	0.223959	-1.69967	0.0891929	0.172118
LmxM.32.2170	1330.75	-0.42741	0.136093	-3.14058	0.00168616	0.00631331
LmxM.34.4045	830.065	-0.227035	0.210713	-1.07746	0.281274	0.416059
LmxM.08_29.1870	1045.7	0.513823	0.106312	4.83316	1.34381e-06	1.26392e-05
LmxM.06.0010	18366	-1.00263	0.213683	-4.69215	2.70354e-06	2.32774e-05
LmxM.36.1640	9606.45	-0.516593	0.230713	-2.23911	0.0251487	0.0618886
LmxM.33.0750	1002.21	0.262458	0.0960224	2.7333	0.00627027	0.0192939
LmxM.10.0880	2192.8	-0.334486	0.0973334	-3.4365	0.000589289	0.00260282
LmxM.10.0970	11606	-0.808553	0.23434	-3.45035	0.000559869	0.00249842
LmxM.34.3080	430.679	0.133901	0.261554	0.511943	0.608691	0.730069
LmxM.26.0940	1381.6	0.152457	0.0784188	1.94414	0.0518784	0.110919
LmxM.24.0340	823.491	0.066828	0.17775	0.375965	0.706943	0.803491
LmxM.19.1270	1402.28	-0.376803	0.143525	-2.62534	0.00865616	0.0255118
LmxM.02.0360	777.574	0.0980209	0.0876372	1.11849	0.26336	0.396343
LmxM.23.0280	1756.9	-0.409538	0.0731128	-5.60145	2.12565e-08	3.14481e-07
LmxM.34.2950	948.612	0.0987403	0.0709373	1.39194	0.163941	0.276128
LmxM.11.1160	962.424	0.416242	0.267657	1.55513	0.119914	0.216876
LmxM.17.1030	313.207	-0.121793	0.489625	-0.248748	0.803555	0.872751
LmxM.31.2790	780.453	0.134735	0.148597	0.906711	0.36456	0.505984
LmxM.26.0440	1506.7	0.355732	0.089848	3.95927	7.51803e-05	0.000425728
LmxM.05.0570	2944.51	-1.07703	0.150228	-7.16929	7.5387e-13	3.24085e-11
LmxM.12.0030	2545.8	0.483729	0.176855	2.73518	0.00623469	0.0192022
LmxM.28.2780	13.0639	0.222419	0.486276	0.457392	0.647389	0.761127
LmxM.33.3230	1496	0.295018	0.120395	2.45042	0.0142688	0.038808
LmxM.36.0990	5679.53	-0.337181	0.168351	-2.00284	0.0451947	0.0991964
LmxM.16.1360	1913.94	-0.0846308	0.123704	-0.684142	0.493885	0.630389
LmxM.34.3160	1402.15	-0.0281156	0.169464	-0.165909	0.868228	0.915974
LmxM.23.0880	792.657	-0.104882	0.0960133	-1.09237	0.27467	0.409387
LmxM.19.0350	1735.45	-0.0619273	0.138879	-0.445907	0.655664	0.76745
LmxM.26.0910	815.694	-0.221674	0.0991824	-2.23502	0.0254162	0.0624268
LmxM.08_29.2310	292.043	0.124301	0.343616	0.361746	0.717542	0.811422
LmxM.33.0300	1156.61	0.159566	0.0696549	2.29081	0.0219746	0.0553307
LmxM.33.2473	563.789	-0.0995376	0.108118	-0.92064	0.357239	0.49804
LmxM.08.0660	285.615	0.174158	0.388708	0.448044	0.654121	0.766299
LmxM.32.1090	146.641	-0.149237	0.346907	-0.430192	0.667056	0.775477
LmxM.07.1030	1150.92	0.440811	0.0860758	5.1212	3.03602e-07	3.35458e-06
LmxM.02.0670	1007.21	0.246736	0.11204	2.20222	0.0276498	0.0669712
LmxM.29.2630	909.024	0.417615	0.148649	2.80941	0.00496329	0.0158389
LmxM.34.0080	709.354	-0.50202	0.102026	-4.92051	8.63173e-07	8.5289e-06
LmxM.02.0510	548.351	-0.379511	0.106664	-3.55799	0.00037371	0.00174348
LmxM.22.0180	269.043	0.0542857	0.542729	0.100023	0.920326	0.950899
LmxM.30.1170	2996.31	-0.7995	0.177825	-4.496	6.92423e-06	5.34852e-05
LmxM.02.0550	3822.66	0.16734	0.058139	2.87827	0.00399859	0.013154
LmxM.14.1300	557.119	-0.175491	0.290269	-0.604581	0.545457	0.677569
LmxM.31.2650	982.593	0.688183	0.204271	3.36897	0.00075451	0.00321332
LmxM.29.2621	538.509	0.463051	0.11355	4.07793	4.54393e-05	0.000275352
LmxM.36.0310	697.428	0.399848	0.0924158	4.32661	1.51419e-05	0.000105633
LmxM.32.2920	89.0913	-0.746644	0.680517	-1.09717	0.272566	0.407138
LmxM.22.0560	1940.85	0.146121	0.0903449	1.61737	0.105799	0.196923
LmxM.08_29.0130	1081.84	-0.107063	0.0714092	-1.49929	0.133798	0.236211
LmxM.33.1890	32.768	-0.747132	0.334489	-2.23365	0.0255059	0.0626095
LmxM.30.1730	389.486	-0.543347	0.448351	-1.21188	0.225559	0.353873
LmxM.31.3830	420.686	-0.132231	0.136095	-0.971605	0.331247	0.471954
LmxM.13.1040	2516.28	-0.0571604	0.079969	-0.714782	0.474744	0.612719
LmxM.08_29.0470	363.753	-0.279259	0.25119	-1.11174	0.266248	0.399737
LmxM.32.1430	465.566	-0.533883	0.153498	-3.4781	0.000504975	0.00228575
LmxM.34.4630	1844.11	0.258715	0.0966201	2.67766	0.00741393	0.0223397
LmxM.24.1660	381.338	-0.500779	0.157975	-3.16999	0.00152443	0.00581648
LmxM.25.0560	1440.72	-0.105283	0.115038	-0.915205	0.360084	0.50088
LmxM.10.1240	759.125	0.140094	0.1529	0.916247	0.359538	0.500451
LmxM.36.5380	1122.13	0.413306	0.120058	3.44255	0.00057625	0.00255608
LmxM.30.2850	1364.88	-0.332799	0.169761	-1.9604	0.049949	0.107929
LmxM.16.1490	926.749	0.141853	0.122941	1.15382	0.248573	0.380081
LmxM.32.0020	387.264	-0.292406	0.22128	-1.32143	0.186358	0.304151
LmxM.22.1110	2634.43	0.181502	0.0947824	1.91493	0.0555008	0.117483
LmxM.12.0070	1474.12	0.116988	0.0792321	1.47652	0.139804	0.244344
LmxM.23.1000	640.643	0.0772659	0.170607	0.452889	0.650629	0.763776
LmxM.31.2160	736.799	-0.248397	0.126957	-1.95654	0.0504012	0.108649
LmxM.33.2620	1172.8	-0.00395247	0.0856525	-0.0461454	0.963194	0.977368
LmxM.29.1880	453.179	0.201081	0.1437	1.39932	0.161719	0.273562
LmxM.25.0040	1548.98	-0.29541	0.105129	-2.80997	0.00495462	0.0158174
LmxM.03.0310	1715.11	-0.369191	0.0736087	-5.01558	5.28735e-07	5.52347e-06
LmxM.10.1050	1047.98	-0.218822	0.189322	-1.15582	0.247754	0.379042
LmxM.26.2460	1234.31	0.318265	0.118494	2.68592	0.00723303	0.021883
LmxM.28.1260	1185.17	-0.133947	0.135907	-0.985575	0.324342	0.463805
LmxM.28.0790	1098.89	-0.00825856	0.10883	-0.0758851	0.93951	0.963327
LmxM.33.0420	233.564	0.35302	0.129187	2.73262	0.0062832	0.0193154
LmxM.20.0540	679.301	0.553956	0.175621	3.15426	0.00160903	0.00608555
LmxM.36.2900	900.723	-0.0557031	0.089889	-0.619688	0.535463	0.669105
LmxM.01.0520	4417.72	0.119446	0.25822	0.462573	0.64367	0.758493
LmxM.13.0660	1224.14	0.437038	0.102154	4.27823	1.88382e-05	0.000126995
LmxM.29.2780	221.629	0.0836223	0.205834	0.406261	0.684551	0.787233
LmxM.17.1290	4148.52	0.806677	0.146039	5.52369	3.31946e-08	4.65916e-07
LmxM.26.1460	330.259	-0.104441	0.241444	-0.432568	0.665329	0.774456
LmxM.23.0060	1166.52	-0.321604	0.154836	-2.07707	0.0377953	0.0859638
LmxM.23.1405	1448.12	-0.220581	0.12349	-1.78622	0.0740641	0.148126
LmxM.14.0740	291.57	-0.0671959	0.215986	-0.311113	0.755715	0.839899
LmxM.32.2090	908.943	-0.232141	0.152914	-1.51812	0.128985	0.229788
LmxM.20.1240	2135.14	-0.122001	0.0673209	-1.81223	0.0699513	0.141401
LmxM.11.0140	792.796	-0.0170078	0.111137	-0.153035	0.878371	0.921995
LmxM.15.0930	1450.3	0.134239	0.156554	0.857462	0.39119	0.533058
LmxM.03.0800	2074.29	-0.369308	0.102007	-3.62042	0.00029412	0.00141491
LmxM.11.1350	1459.17	-0.260454	0.127858	-2.03706	0.0416438	0.0929555
LmxM.36.2480	1604.62	-0.963861	0.180257	-5.34714	8.93564e-08	1.10332e-06
LmxM.30.0090	2054.46	-0.285784	0.0765743	-3.73212	0.000189877	0.000963587
LmxM.23.0610	811.638	-0.811865	0.308383	-2.63265	0.00847221	0.0250325
LmxM.34.2820	277.334	-0.753585	0.20551	-3.6669	0.000245505	0.00120709
LmxM.24.1790	545.771	-0.0259373	0.145504	-0.178259	0.85852	0.908533
LmxM.34.4020	822.68	0.0707845	0.195422	0.362213	0.717193	0.811363
LmxM.08_29.0830	739.791	0.219527	0.081189	2.70389	0.0068532	0.0208818
LmxM.34.1410	2960.91	0.398897	0.128629	3.10113	0.00192783	0.00711846
LmxM.34.0980	1399.49	0.401933	0.161092	2.49505	0.0125938	0.0348761
LmxM.22.1160	1318.36	-0.404173	0.144413	-2.79873	0.00513042	0.0162876
LmxM.34.4030	2332.39	0.251213	0.0626318	4.01096	6.0473e-05	0.000352159
LmxM.36.0770	843.164	0.339017	0.117054	2.89625	0.00377651	0.0125187
LmxM.30.1440a	43.7347	0.416579	0.534175	0.779855	0.435476	0.573763
LmxM.27.0870	1897.64	0.123961	0.12659	0.979238	0.327463	0.467373
LmxM.09.0940	2457.92	0.168794	0.06634	2.54438	0.0109472	0.0310385
LmxM.20.1520	2175.85	-0.280495	0.0778607	-3.60253	0.00031514	0.00150355
LmxM.12.0680	1165.38	-0.12403	0.060139	-2.0624	0.0391701	0.088529
LmxM.34.4270	548.542	0.928732	0.133605	6.9513	3.61933e-12	1.28651e-10
LmxM.10.0860	494.179	0.311982	0.13528	2.30621	0.0210992	0.0534707
LmxM.27.1160	1037.7	-0.232941	0.129849	-1.79393	0.0728235	0.146021
LmxM.18.0220	1296.01	0.404879	0.0708526	5.71438	1.10108e-08	1.77971e-07
LmxM.31.1990	580.005	0.313327	0.0989106	3.16778	0.00153608	0.00585552
LmxM.10.0980	660.455	-0.343813	0.226504	-1.51792	0.129036	0.229793
LmxM.08_29.0805	541.071	0.480475	0.139575	3.44242	0.000576526	0.00255608
LmxM.27:ncRNA:rfamscan:724273-724377	76.3297	-0.378416	0.37334	-1.0136	0.310775	0.450366
LmxM.28.0080	755.01	-0.353144	0.253783	-1.39152	0.164069	0.276229
LmxM.36.0130	963.528	0.447005	0.0880508	5.07667	3.84104e-07	4.14984e-06
LmxM.16.0070	1061.59	-0.513966	0.202181	-2.5421	0.0110188	0.03122
LmxM.32.1050	311.133	-0.47189	0.192856	-2.44685	0.014411	0.0390265
LmxM.24.1010	637.194	-0.398938	0.13023	-3.06335	0.00218876	0.00796638
LmxM.07.0140	762.888	0.383907	0.140039	2.74143	0.00611726	0.0188901
LmxM.02.0110	782.965	0.336423	0.119125	2.82412	0.00474104	0.0152529
LmxM.24.1900	984.478	0.197737	0.117038	1.68951	0.0911216	0.175222
LmxM.18.1650	1397.22	-0.059432	0.129691	-0.458258	0.646767	0.760941
LmxM.21.1560	1620.91	0.115837	0.145567	0.795762	0.42617	0.565587
LmxM.29.3015	889	-0.0705166	0.20993	-0.335905	0.736943	0.825517
LmxM.08.0840	269.305	-0.541133	0.183386	-2.95078	0.00316972	0.0108309
LmxM.32.2100	969.656	-0.5513	0.130315	-4.23053	2.33143e-05	0.000152902
LmxM.21.0300	1036.74	-0.0640052	0.15613	-0.409948	0.681844	0.78478
LmxM.28.0370	989.421	-0.334554	0.158473	-2.11112	0.0347622	0.0804489
LmxM.36.5180	1564.56	0.269259	0.139683	1.92765	0.0538988	0.114505
LmxM.28.2980	1093.52	0.495931	0.115182	4.30563	1.66509e-05	0.000114029
LmxM.36.2710	1447.95	0.123357	0.0619044	1.9927	0.0462945	0.101399
LmxM.27.0430	1275.68	0.688115	0.155837	4.4156	1.00731e-05	7.39808e-05
LmxM.16.0360	1982.95	-0.433857	0.193069	-2.24716	0.0246299	0.0608413
LmxM.20.1410	1344.92	-0.424312	0.0847666	-5.00565	5.56734e-07	5.79384e-06
LmxM.04.0690	2554.98	-0.290092	0.0965126	-3.00574	0.00264932	0.00934432
LmxM.18.1530	1702.28	-0.192913	0.064163	-3.00662	0.00264173	0.00932156
LmxM.14.0090	1586.14	-0.309045	0.0948169	-3.25939	0.00111651	0.00448518
LmxM.05.0780	2476.04	0.249702	0.10068	2.48016	0.0131324	0.0360877
LmxM.36.5640	756.166	-0.0680063	0.0986392	-0.689445	0.490543	0.627978
LmxM.25.2120	903.863	0.493506	0.0822235	6.00201	1.94893e-09	3.81017e-08
LmxM.25.1250	707.585	-0.516634	0.0785889	-6.57388	4.90204e-11	1.36443e-09
LmxM.36.4390	808.277	-0.0160111	0.0656553	-0.243866	0.807335	0.875636
LmxM.17.0960	1223.82	-0.218115	0.0659401	-3.30778	0.000940402	0.00387827
LmxM.33.1070	1092.02	-0.732382	0.0869065	-8.42724	3.53918e-17	3.58768e-15
LmxM.15.0180	1453.45	-0.151404	0.120295	-1.2586	0.208174	0.332358
LmxM.07.0020	927.401	-0.327869	0.187389	-1.74967	0.0801757	0.158213
LmxM.05.0050	727.331	0.305406	0.127857	2.38866	0.0169101	0.0445314
LmxM.29.2765	261.475	-0.220319	0.165072	-1.33468	0.18198	0.298669
LmxM.34.1950	589.841	0.693485	0.103214	6.71888	1.8313e-11	5.61073e-10
LmxM.01.0580	1610.45	-0.118819	0.0826184	-1.43817	0.150386	0.258994
LmxM.34.3100	1990.54	0.823707	0.751565	1.09599	0.273084	0.407689
LmxM.13.0950	1541.87	-0.0974754	0.0720012	-1.3538	0.1758	0.290733
LmxM.14.0600	947.965	-0.167914	0.127253	-1.31952	0.186994	0.305129
LmxM.27.2200	1218.13	0.207328	0.111501	1.85943	0.0629666	0.130231
LmxM.15.1360	886.767	-0.201736	0.175871	-1.14706	0.251355	0.383264
LmxM.13.1010	751.754	0.0964429	0.114607	0.841509	0.400063	0.541529
LmxM.08_29.2870	869.693	-0.199921	0.149965	-1.33312	0.182492	0.299091
LmxM.11.0980	1015.73	-0.156954	0.066531	-2.35912	0.0183185	0.0475089
LmxM.27.1275	653.31	-0.348466	0.0935666	-3.72426	0.000195891	0.000988389
LmxM.31.2880	672.774	-0.103128	0.0967168	-1.06629	0.286295	0.421813
LmxM.23.0340	1265.67	0.410625	0.0615857	6.66753	2.60147e-11	7.73937e-10
LmxM.28.2540	875.856	-0.319258	0.102066	-3.12797	0.00176018	0.00656648
LmxM.08_29.1270	843.722	0.11039	0.252995	0.436332	0.662596	0.772041
LmxM.12.0100	493.755	-0.00446419	0.118564	-0.0376522	0.969965	0.981604
LmxM.29.2845	1569.18	0.121066	0.163377	0.741022	0.45868	0.597149
LmxM.29.0130	1188.78	-0.296528	0.109435	-2.70963	0.00673575	0.0205756
LmxM.36.3110	1371.18	-0.217081	0.15266	-1.42199	0.15503	0.264977
LmxM.15.0620	1111.28	-0.248333	0.0978347	-2.53829	0.0111395	0.0315075
LmxM.22.1660	411.287	-0.242807	0.220676	-1.10029	0.271208	0.405641
LmxM.31.2090	1301.85	-0.0103902	0.145775	-0.0712755	0.943179	0.965613
LmxM.28.2790	1405.48	0.297497	0.0696245	4.27288	1.92968e-05	0.000129661
LmxM.27.0400	738.691	0.207755	0.14722	1.41118	0.158191	0.269259
LmxM.36.4000	1213.01	-0.159488	0.0876405	-1.81979	0.0687903	0.139604
LmxM.08_29.1720	2235.18	1.60133	0.271553	5.89695	3.70284e-09	6.72214e-08
LmxM.26.1260	2734.21	-1.3622	0.131531	-10.3564	3.91313e-25	1.39699e-22
LmxM.09.0060	2406.31	0.0212725	0.177069	0.120137	0.904375	0.941646
LmxM.27.0980	21.0587	-0.39882	0.557899	-0.71486	0.474696	0.612719
LmxM.20.1070	342.793	0.358508	0.177012	2.02533	0.042834	0.0951054
LmxM.07.0750	651.775	-0.23478	0.156801	-1.49731	0.134313	0.236764
LmxM.32.2940	250.119	-1.1548	0.614744	-1.87851	0.0603111	0.125913
LmxM.36.1280	745.206	-0.239727	0.146253	-1.63913	0.101187	0.190562
LmxM.14.1150	703.704	-0.607912	0.133683	-4.54741	5.43096e-06	4.33369e-05
LmxM.30.0720	2343.03	-0.424683	0.263968	-1.60884	0.10765	0.19935
LmxM.28.2010	839.277	0.503192	0.124294	4.04841	5.15661e-05	0.000307263
LmxM.24.2200	520.967	0.277373	0.151849	1.82664	0.0677539	0.138115
LmxM.36.5830	377.409	-0.0258166	0.29658	-0.0870478	0.930634	0.957933
LmxM.07.1080	1862.35	0.603143	0.12079	4.99333	5.93481e-07	6.12196e-06
LmxM.24.1410	2668.5	-0.238705	0.105141	-2.27033	0.0231877	0.0578882
LmxM.23.1620	593.747	-0.109347	0.138371	-0.790242	0.429387	0.568019
LmxM.03.0090	592.349	0.661536	0.158391	4.1766	2.959e-05	0.000190261
LmxM.28.2300	930.459	0.500471	0.122187	4.09593	4.20476e-05	0.000257651
LmxM.29.3310	1542.5	0.669962	0.2054	3.26174	0.00110732	0.00445477
LmxM.06.0150	921.627	-0.543918	0.273675	-1.98746	0.0468715	0.102439
LmxM.31.0080	2248.07	0.154231	0.110091	1.40094	0.161231	0.272906
LmxM.36.0720	23.4328	0.542582	0.917713	0.591232	0.554365	0.684869
LmxM.33.1130	943.698	0.192866	0.14455	1.33426	0.18212	0.298838
LmxM.27.0680	3482.41	0.247151	0.64456	0.383442	0.701392	0.799103
LmxM.26.0590	740.29	0.0012747	0.0724715	0.017589	0.985967	0.990606
LmxM.08_29.2720	1374.91	-0.448526	0.190841	-2.35026	0.0187605	0.0484584
LmxM.30.1220	1625.7	0.5614	0.693052	0.810039	0.417917	0.558152
LmxM.33.1245	190.847	-0.563865	0.263748	-2.13789	0.0325257	0.076023
LmxM.36.1600	1756.79	0.706896	0.102192	6.91733	4.60225e-12	1.58113e-10
LmxM.27.2180	1179.5	-0.0606046	0.164816	-0.36771	0.71309	0.808615
LmxM.24.1090	2227.34	-0.0464639	0.0528453	-0.879243	0.37927	0.520051
LmxM.30.0440a	202.484	0.436326	0.466439	0.935439	0.349562	0.490641
LmxM.28.0360	283.105	0.0915753	0.269535	0.339753	0.734043	0.823616
LmxM.27.2090	947.244	0.426602	0.085609	4.98314	6.25593e-07	6.42093e-06
LmxM.04.0020	100.539	0.443152	0.359918	1.23126	0.218227	0.344854
LmxM.31.1420	1454.32	-0.112758	0.0548904	-2.05425	0.0399518	0.089949
LmxM.23.1025	1695.98	-0.492397	0.154159	-3.19407	0.0014028	0.00543832
LmxM.17.1330	969.57	-0.136015	0.0835128	-1.62868	0.103381	0.193584
LmxM.06.0560	2999.14	0.412507	0.150061	2.74893	0.00597902	0.0185189
LmxM.36.0970	1116.62	0.115477	0.102039	1.13169	0.257766	0.390213
LmxM.12.0170	999.673	-0.373758	0.128805	-2.90173	0.00371106	0.0123713
LmxM.19.0790	1501.95	-0.0307846	0.0963124	-0.319633	0.749247	0.834999
LmxM.36.6630	749.168	-0.138901	0.128093	-1.08437	0.278199	0.413072
LmxM.08_29.2640	1110.9	-0.35149	0.0615027	-5.71502	1.09689e-08	1.77644e-07
LmxM.26.1030	1205.85	-0.243591	0.104861	-2.32299	0.0201795	0.0514896
LmxM.32.0570	932.665	0.355673	0.112653	3.15724	0.00159269	0.00604044
LmxM.08_29.2500	447.613	0.107119	0.348822	0.307087	0.758777	0.841594
LmxM.36.1980	1250.79	-0.674975	0.119659	-5.64083	1.69231e-08	2.62677e-07
LmxM.30.0850	45.5201	0.333468	0.35886	0.929241	0.352764	0.493404
LmxM.24.1110	1857.41	-0.28308	0.0609535	-4.64419	3.4141e-06	2.86931e-05
LmxM.17.0260	965.69	0.239504	0.278461	0.860097	0.389736	0.531229
LmxM.36.3080	185.059	0.23641	0.17203	1.37424	0.169366	0.282484
LmxM.32.1780	1282.53	-0.132151	0.0909618	-1.45282	0.146275	0.25355
LmxM.26.1110	1944.61	0.114687	0.0844551	1.35796	0.174476	0.288928
LmxM.34.0180	776.809	0.814514	0.169475	4.80609	1.53907e-06	1.42312e-05
LmxM.36.2050	1464.71	-0.509225	0.106757	-4.76997	1.84257e-06	1.65892e-05
LmxM.14.1220	2568.34	0.0575672	0.130275	0.441891	0.658568	0.769642
LmxM.10.0320	1701	-0.296475	0.0687631	-4.31154	1.62118e-05	0.000111674
LmxM.33.3720	700.148	-0.0410893	0.0773436	-0.531257	0.595241	0.718437
LmxM.33.1350	528.253	-0.549098	0.129241	-4.24864	2.15075e-05	0.000142763
LmxM.36.5920	182.09	0.738695	0.332789	2.21971	0.0264385	0.0645323
LmxM.08_29.1990	412.55	-0.183988	0.157659	-1.167	0.24321	0.374531
LmxM.11.0200	417.202	-0.170453	0.226919	-0.751162	0.452555	0.591375
LmxM.21.1570	704.02	-0.420608	0.252069	-1.66863	0.0951916	0.181224
LmxM.07.0740	2288.53	-0.426013	0.144216	-2.95399	0.00313692	0.0107544
LmxM.24.1080	497.164	0.0318325	0.136684	0.232891	0.815846	0.880625
LmxM.26.1540	1534.59	0.179677	0.0821896	2.18613	0.0288061	0.069079
LmxM.06.0240	1840.49	-0.231681	0.0693898	-3.33883	0.000841307	0.00352448
LmxM.30.3010	1719.59	-0.240542	0.117205	-2.05232	0.0401386	0.0901224
LmxM.29.3500	11630.7	-0.301078	0.112033	-2.6874	0.00720105	0.0217942
LmxM.06.0090	162.069	0.04821	0.56613	0.0851571	0.932136	0.958873
LmxM.23.1590	489.6	-0.0694575	0.150023	-0.462979	0.643379	0.758367
LmxM.01.0330	838.6	0.196924	0.153053	1.28664	0.19822	0.31995
LmxM.26.2530	331.937	-0.0843721	0.30996	-0.272203	0.785466	0.860617
LmxM.34.2260	851.657	0.341889	0.196242	1.74218	0.0814767	0.160142
LmxM.23.0790	849.389	0.0600447	0.071818	0.836067	0.403117	0.543335
LmxM.31.1670	569.879	-0.338714	0.180335	-1.87825	0.0603466	0.125955
LmxM.10.0945	1211.11	0.433475	0.131378	3.29946	0.000968725	0.0039652
LmxM.31.2180	2290.2	0.756169	0.11691	6.46798	9.93244e-11	2.5486e-09
LmxM.30.0960	735.628	0.0408327	0.242555	0.168344	0.866312	0.914422
LmxM.20.0350	1834.49	0.173128	0.11348	1.52563	0.127102	0.227224
LmxM.34.3040	706.089	-0.0274571	0.0921008	-0.29812	0.765612	0.845747
LmxM.29.0960	1735.54	-0.113474	0.108234	-1.04841	0.294452	0.431026
LmxM.14.0200	404.35	-0.37404	0.125147	-2.98881	0.0028007	0.00979827
LmxM.29.0050	2152.72	-0.0165862	0.0643174	-0.257881	0.796499	0.867956
LmxM.29.2880	553.738	0.036642	0.0969609	0.377905	0.705501	0.802337
LmxM.20.0200	944.141	-0.513034	0.112836	-4.54673	5.44867e-06	4.33938e-05
LmxM.17.1130	359.026	0.00327481	0.196335	0.0166797	0.986692	0.990916
LmxM.34.3090	1047.88	-0.471983	0.117153	-4.02876	5.60713e-05	0.000330273
LmxM.08_29.0610	1939.11	0.0587349	0.0546627	1.0745	0.2826	0.417569
LmxM.28.0380	1945.22	-0.0799245	0.0941504	-0.848902	0.395936	0.537538
LmxM.07.0620	1576.45	-0.0498816	0.151447	-0.329367	0.741878	0.829355
LmxM.12.0410	2743.78	-0.116882	0.106443	-1.09807	0.272172	0.406841
LmxM.25.0190	485.423	0.274921	0.118314	2.32365	0.0201442	0.051429
LmxM.25.1760	1621.58	-0.204692	0.125998	-1.62457	0.104254	0.194711
LmxM.19.1260	394.874	-0.146059	0.214081	-0.682263	0.495072	0.63161
LmxM.08_29.1460	1678.79	-0.107342	0.0996047	-1.07768	0.281177	0.41599
LmxM.32.0290	234.889	-0.645678	0.46379	-1.39218	0.163869	0.276119
LmxM.26.1940	939.625	-0.363311	0.106017	-3.42689	0.000610527	0.00268364
LmxM.30.0630	2484.64	-0.468959	0.104737	-4.47751	7.55193e-06	5.77902e-05
LmxM.08_29.0050	430.095	0.59575	0.104523	5.69971	1.20012e-08	1.90973e-07
LmxM.29.0405	1171.12	0.13833	0.199335	0.69396	0.487707	0.625225
LmxM.02.0200partial	52.1896	0.347046	0.527742	0.657607	0.510791	0.646939
LmxM.27.1330	811.691	0.332588	0.0833789	3.98888	6.63854e-05	0.000382788
LmxM.34.0820	2380.82	0.253724	0.402252	0.630758	0.528199	0.662881
LmxM.34.5290	1616.44	0.614102	0.182741	3.36051	0.000777995	0.00330001
LmxM.36.4950	868.193	-0.136729	0.0924151	-1.47951	0.139004	0.24331
LmxM.36.0490	832.066	-0.378302	0.231113	-1.63686	0.101659	0.191055
LmxM.34.2150	2935.38	-0.3681	0.0661243	-5.56678	2.59484e-08	3.75109e-07
LmxM.27.0370	503.245	-0.259844	0.0868341	-2.99242	0.00276777	0.00970564
LmxM.24.0940	1021.99	1.02623	0.192461	5.33216	9.70518e-08	1.18762e-06
LmxM.33.2790	1298.59	0.165729	0.073897	2.2427	0.0249163	0.0614193
LmxM.31.1140	963.505	-0.115417	0.0856182	-1.34805	0.177643	0.293132
LmxM.36.6610	1392.95	0.0232401	0.110585	0.210157	0.833545	0.892106
LmxM.34.4850	1286.13	0.609067	0.0613285	9.93122	3.04506e-23	8.06549e-21
LmxM.31.0570	715.078	0.0725172	0.0754554	0.961061	0.336522	0.477811
LmxM.08.1200	538.758	0.130329	0.183232	0.711278	0.476912	0.614938
LmxM.29.1010	1573.84	0.0660825	0.118069	0.559695	0.575688	0.703314
LmxM.34.1930	853.41	-0.0602727	0.0929467	-0.648465	0.516684	0.65229
LmxM.31.2290	153.049	0.384523	0.377743	1.01795	0.308702	0.447768
LmxM.17.0340	1563.18	-0.564998	0.180711	-3.12653	0.00176884	0.0065898
LmxM.16.1400	903.199	-0.0595792	0.0922379	-0.64593	0.518325	0.653959
LmxM.09.1380	1711.74	-0.400546	0.112931	-3.54684	0.000389888	0.00181175
LmxM.33.1600	12.1747	-1.81946	0.508686	-3.57678	0.000347856	0.00163588
LmxM.34.5100	11409.7	-0.553382	0.253374	-2.18406	0.0289581	0.0693045
LmxM.17.0600	963.13	0.189084	0.470853	0.401576	0.687996	0.789647
LmxM.05.0250	512.269	0.0522129	0.150959	0.345875	0.729436	0.819936
LmxM.10.0140	1867.29	0.0452696	0.0543551	0.83285	0.40493	0.54533
LmxM.25.1443	38.7413	-0.289103	0.719395	-0.40187	0.687779	0.789563
LmxM.31.1220	1795.33	-0.229172	0.0738791	-3.10198	0.00192229	0.00710347
LmxM.32.1610	1869.37	0.156333	0.166355	0.939753	0.347344	0.488615
LmxM.27.2470	1190.42	-0.536216	0.102489	-5.23193	1.67752e-07	1.95933e-06
LmxM.30.2340	855.517	0.37267	0.196065	1.90074	0.0573359	0.120683
LmxM.22.1200	109.995	-0.268795	0.420907	-0.63861	0.523076	0.658436
LmxM.09.1020	1104.3	0.0239214	0.0677032	0.353327	0.723844	0.816136
LmxM.24.1530	1481.52	0.241844	0.0741865	3.25994	0.00111435	0.00447866
LmxM.08.0480	1147.03	-0.483819	0.127844	-3.78444	0.000154057	0.000801115
LmxM.30.1210	2872.34	-0.0936746	0.122633	-0.763859	0.444951	0.583253
LmxM.08.1030a	540.023	-0.470691	0.12138	-3.87782	0.000105398	0.000572548
LmxM.29.3540	1129.82	-0.20164	0.0755634	-2.66849	0.00761924	0.0228577
LmxM.27.1850	1483.66	-0.305346	0.144915	-2.10706	0.035112	0.0810756
LmxM.14.1040	689.293	0.551073	0.098543	5.59221	2.24203e-08	3.29988e-07
LmxM.16.1610	1845.22	0.757832	0.131753	5.75191	8.82411e-09	1.46078e-07
LmxM.03.0210	1685.79	-0.0181459	0.153068	-0.118548	0.905633	0.94196
LmxM.34.0730	677.521	-0.189154	0.0961759	-1.96675	0.0492123	0.106534
LmxM.34.2860	449.922	0.671206	0.141464	4.7447	2.08811e-06	1.84957e-05
LmxM.12.1260	617.523	0.0347026	0.290807	0.119332	0.905012	0.941747
LmxM.33.1180	1182.65	-0.17156	0.110887	-1.54716	0.121824	0.219704
LmxM.07.1040	1154.47	-0.191957	0.114312	-1.67924	0.0931049	0.178409
LmxM.08_29.0230	620.654	0.0740879	0.171759	0.431348	0.666216	0.775219
LmxM.32.1260	1443.12	-0.103933	0.107877	-0.963441	0.335326	0.476773
LmxM.30.1420	437.251	-0.382346	0.717604	-0.532809	0.594166	0.717772
LmxM.01.0510	255.488	-0.553369	0.274298	-2.0174	0.0436539	0.0964851
LmxM.29.0630	1946.78	0.213903	0.106055	2.0169	0.0437065	0.0965269
LmxM.31.3960	1307.61	0.141323	0.0941496	1.50105	0.133343	0.23561
LmxM.28.1940	3026.45	-0.380384	0.0707539	-5.37615	7.60945e-08	9.58301e-07
LmxM.25.0990	470.131	0.389968	0.17103	2.28012	0.0226006	0.0566914
LmxM.32.1760	29.6147	-3.49495	0.666026	-5.24746	1.54209e-07	1.81666e-06
LmxM.36.6490	850.542	0.0103887	0.121051	0.085821	0.931609	0.958576
LmxM.16.0830	983.898	-0.0761016	0.0933981	-0.814809	0.415182	0.555608
LmxM.11.1200	1279.71	0.000183542	0.0688202	0.00266698	0.997872	0.998467
LmxM.26.0650	2348.05	-0.296227	0.0768241	-3.85591	0.000115302	0.000618381
LmxM.19.1040	1286.77	0.218781	0.155554	1.40646	0.159587	0.271073
LmxM.31.0320	304.351	0.0776085	0.169504	0.457856	0.647056	0.761099
LmxM.33.0340	1571.02	0.140396	0.0683645	2.05364	0.0400103	0.0900068
LmxM.14.0570	1599.79	0.279087	0.0868826	3.21223	0.00131708	0.0051596
LmxM.03.0670	287.561	0.0453582	0.152416	0.297594	0.766013	0.845963
LmxM.23.0320	729.479	-0.0806661	0.140668	-0.573451	0.56634	0.694788
LmxM.21.0110	864.236	-0.281722	0.161166	-1.74802	0.0804601	0.158545
LmxM.34.1060	851.538	0.228564	0.0862595	2.64972	0.00805581	0.0240166
LmxM.29.3330	1462.12	0.635741	0.164407	3.86688	0.000110237	0.000594322
LmxM.28.1650	1910.62	-0.562683	0.26847	-2.09589	0.0360918	0.0828718
LmxM.08_29.1250	1290.92	0.335766	0.064814	5.18046	2.21344e-07	2.50684e-06
LmxM.23.1045	1366.52	-0.091628	0.109681	-0.835401	0.403492	0.543751
LmxM.12.1330	266.867	0.110036	0.419905	0.262049	0.793284	0.865717
LmxM.30.1080	1501.03	0.0818415	0.0546308	1.49808	0.134112	0.23651
LmxM.07.0420	1150.13	0.238165	0.180974	1.31601	0.188169	0.306863
LmxM.18.0080	1262.72	-0.195957	0.0664274	-2.94995	0.00317827	0.0108556
LmxM.31.0730	1673.18	0.168309	0.0781528	2.15359	0.0312726	0.0736142
LmxM.26.1755	473.845	-0.197408	0.146346	-1.34892	0.177364	0.29279
LmxM.36.1950	827.125	0.4111	0.155662	2.64099	0.00826648	0.024504
LmxM.36.2570	1868.12	0.102564	0.112793	0.909307	0.363188	0.504421
LmxM.27.0890	659.24	-0.341377	0.233837	-1.45989	0.14432	0.250796
LmxM.33.0380	1163.56	0.906251	0.123471	7.3398	2.13909e-13	1.02117e-11
LmxM.32.0390	425.916	-0.293026	0.100369	-2.91948	0.00350621	0.0117941
[truncated: 6,212 more rows]

## Sheet: downregulated
gene id	log2FoldChange	padj	annotation
LmxM.08_29.2540	-6.01136	0.000470071	NOL1/NOP2/sun family, putative
LmxM.01.0830	-5.60827	4.8982e-05	hypothetical protein
LmxM.08_29.1090	-3.9824	5.00782e-06	ribosomal protein L1a, putative
LmxM.32.1760	-3.49495	1.81666e-06	OTT_1508-like deaminase, putative
LmxM.24.1840	-3.13407	1.46217e-27	lysophospholipase, putative
LmxM.04.0130	-2.72298	2.37331e-33	hypothetical protein
LmxM.24.1850	-2.70221	5.39841e-17	hypothetical predicted multi-pass transmembrane protein
LmxM.05.1215	-2.58614	9.62151e-05	surface antigen-like protein
LmxM.24.1830	-2.29511	1.83675e-23	hypothetical protein, conserved
LmxM.14.0470	-2.17481	1.84748e-11	UDP-glucoronosyl and UDP-glucosyl transferase, putative
LmxM.18.1350	-2.1415	5.5769e-11	hypothetical protein, conserved
LmxM.08_29.0251	-2.12486	2.38641e-11	thymine-7-hydroxylase, putative
LmxM.33.0070	-1.99904	0.000333253	ascorbate peroxidase, putative
LmxM.04.0190	-1.98801	2.3014e-14	surface antigen-like protein
LmxM.09.0150	-1.87297	9.0815e-05	ATG8/AUT7/APG8/PAZ2, putative
LmxM.26.1780	-1.87023	0.00437139	hypothetical protein, unknown function
LmxM.30.0450b	-1.84722	6.7136e-29	hypothetical protein
LmxM.33.1600	-1.81946	0.00163588	hypothetical protein
LmxM.33.1580	-1.75717	3.35938e-07	hypothetical protein
LmxM.14.0720	-1.74402	3.5134e-08	hypothetical protein
LmxM.09.0180	-1.74165	3.34716e-09	ATG8/AUT7/APG8/PAZ2, putative
LmxM.19.0870	-1.71194	1.36737e-07	ATG8/AUT7/APG8/PAZ2, putative
LmxM.04.0210	-1.70343	7.1853e-08	surface antigen-like protein
LmxM.05.0900	-1.69946	1.0778e-09	surface antigen-like protein
LmxM.04.0180	-1.6851	4.24018e-13	surface antigen-like protein
LmxM.33.1560a	-1.67564	1.07602e-06	hypothetical protein
LmxM.33.1720	-1.63119	8.47304e-07	hypothetical protein
LmxM.23.1665	-1.62765	1.21428e-15	PAP2 superfamily, putative
LmxM.09.0690	-1.6229	0.000144192	hypothetical protein, conserved
LmxM.12.1090	-1.58918	0.032212	promastigote surface antigen protein PSA
LmxM.23.1155	-1.56557	5.39841e-17	hypothetical protein, unknown function
LmxM.30.0452c	-1.56319	2.72787e-09	hypothetical protein
LmxM.30.2160	-1.52008	8.44368e-12	hypothetical protein, unknown function
LmxM.19.0850	-1.46015	6.8529e-12	ATG8/AUT7/APG8/PAZ2, putative
LmxM.34.1830a	-1.42956	2.85169e-08	tuzin-like protein
LmxM.30.0450h	-1.40918	2.27707e-27	hypothetical protein
LmxM.21.1855	-1.39833	1.80697e-07	BolA-like protein, putative
LmxM.24.1860	-1.39773	1.36591e-11	hypothetical protein, conserved
LmxM.16.1015	-1.3977	0.0484584	Protein of unknown function (DUF3184), putative
LmxM.30.0453	-1.38096	4.60985e-11	hypothetical protein
LmxM.33.1840	-1.37964	1.69062e-07	hypothetical protein
LmxM.19.0830	-1.3741	0.00169618	ATG8/AUT7/APG8/PAZ2, putative
LmxM.26.1260	-1.3622	1.39699e-22	hypothetical protein, unknown function
LmxM.27.0900	-1.36036	0.000389528	Protein of unknown function (DUF778), putative
LmxM.17.0235	-1.35578	0.0212705	receptor-type adenylate cyclase b
LmxM.29.2090	-1.35439	3.9527e-07	alcohol dehydrogenase, putative
LmxM.19.1360	-1.34996	0.000356051	hypothetical protein, unknown function
LmxM.27.1190	-1.34542	1.41411e-07	histone H1, putative
LmxM.33.1570	-1.32341	1.15892e-09	tuzin-like protein
LmxM.21.0520	-1.32134	3.77953e-08	Nucleoporin NUP41
LmxM.30.0450g	-1.32134	1.40365e-08	hypothetical protein
LmxM.33.1820	-1.31833	0.00217081	amastin-like surface protein, putative
LmxM.29.0390	-1.29625	0.000934658	hypothetical protein, unknown function
LmxM.33.1980	-1.29608	8.64695e-12	amastin-like surface protein, putative
LmxM.11.1270	-1.28793	0.0440873	ABC transporter, putative
LmxM.05.0840	-1.28427	2.25089e-09	hypothetical protein, unknown function
LmxM.20.1230	-1.27753	0.0307312	Domain of unknown function (DUF1935), putative
LmxM.19.1005	-1.27035	0.0190706	4-coumarate:coa ligase-like protein
LmxM.08.0750	-1.26943	1.24593e-07	amastin-like protein, putative
LmxM.20.0360	-1.26538	0.00553655	Protein of unknown function (DUF2946), putative
LmxM.20.1175	-1.26531	0.000243209	hypothetical protein
LmxM.34.2610	-1.26359	1.90388e-05	hypothetical protein, unknown function
LmxM.28.2250	-1.25435	3.33423e-16	glycosomal membrane protein-like protein
LmxM.27.0500	-1.25271	0.000483628	calpain-like cysteine peptidase, putative, cysteine peptidase, Clan CA, family C2, putative
LmxM.05.0090	-1.24822	1.09706e-08	Nudix hydrolase 2, putative
LmxM.30.0450a	-1.24819	9.46625e-10	hypothetical protein
LmxM.30.0452	-1.24607	3.07851e-09	hypothetical protein
LmxM.30.0450i	-1.23532	0.012788	hypothetical protein
LmxM.08.0770	-1.21031	4.60985e-11	amastin-like protein, putative
LmxM.27.2340	-1.20784	8.80083e-21	sucrose hydrolase-like protein
LmxM.05.0760	-1.20776	0.0100514	kinesin-like protein
LmxM.12.0890	-1.20772	0.00353913	surface antigen protein 2, putative
LmxM.33.1730	-1.20286	5.7443e-18	hypothetical protein
LmxM.30.0454	-1.2021	5.70508e-13	hypothetical protein
LmxM.18.0640	-1.19966	0.0275661	serine/threonine kinase-like protein, putative
LmxM.34.5000	-1.19865	0.0117924	PSP1 C-terminal conserved region, putative
LmxM.30.0460e	-1.19199	1.59721e-08	hypothetical protein
LmxM.33.1900a	-1.18879	3.55155e-10	hypothetical protein
LmxM.31.2250	-1.18747	1.00515e-09	hypothetical protein, unknown function
LmxM.28.1600	-1.17984	1.43174e-23	helicase-like protein
LmxM.28.2690	-1.17727	1.44844e-06	hypothetical protein, conserved
LmxM.34.0440	-1.17251	1.78668e-10	Arrestin (or S-antigen), N-terminal domain containing protein, putative
LmxM.30.0450e	-1.16938	0.000501664	hypothetical protein
LmxM.29.2180	-1.16599	0.0349902	RNA recognition motif. (a.k.a. RRM, RBD, or RNP domain), putative
LmxM.08.0760	-1.1648	3.39113e-06	amastin-like protein, putative
LmxM.20.1220	-1.16161	0.00534055	calpain-like cysteine peptidase, Clan CA, family C2, hypothetical protein, conserved
LmxM.03.0400	-1.15649	0.016712	GPR1/FUN34/yaaH family, putative
LmxM.30.2460	-1.15293	1.94102e-12	lipase, putative
LmxM.33.1610	-1.15162	0.000100238	tuzin-like protein
LmxM.22.0691a	-1.15117	0.00857787	hypothetical protein
LmxM.33.1900	-1.15117	1.77644e-07	hypothetical protein
LmxM.36.1270	-1.14772	3.22019e-13	amastin-like surface protein-like protein
LmxM.33.1590	-1.1472	3.84178e-05	tuzin-like protein
LmxM.31.1260	-1.14631	0.00992858	CRAL/TRIO domain containing protein, putative
LmxM.16.0500	-1.14285	0.00330001	hypothetical protein, unknown function
LmxM.04.0390	-1.14137	6.07965e-05	hypothetical protein
LmxM.24.1780	-1.13442	3.15685e-09	fatty acid transporter protein-like protein
LmxM.16.1140	-1.12707	1.3605e-08	WW domain containing protein, putative
LmxM.15.0010	-1.1261	8.63043e-06	histone H4
LmxM.14.0510	-1.12353	3.23509e-08	hypothetical protein, conserved
LmxM.05.0241	-1.11969	8.21868e-05	viscerotropic leishmaniasis antigen, putative
LmxM.25.0840	-1.11892	2.20818e-12	hypothetical protein, conserved
LmxM.05.1120	-1.11887	2.88074e-07	hypothetical protein, unknown function
LmxM.05.0340	-1.10058	1.49724e-19	hypothetical protein, conserved
LmxM.30.0450	-1.09677	3.25545e-31	hypothetical protein
LmxM.27.2337	-1.09388	5.42372e-14	hypothetical protein
LmxM.30.0451	-1.09343	0.000790143	amastin, putative
LmxM.05.0020	-1.09329	8.17109e-06	hypothetical protein, conserved
LmxM.10.0330	-1.08302	3.11405e-08	hypothetical protein, conserved
LmxM.30.1200	-1.0824	4.96626e-06	cytochrome b5-like Heme/Steroid binding domain containing protein, putative
LmxM.33.1740	-1.07896	0.000218777	hypothetical protein
LmxM.05.0570	-1.07703	3.24085e-11	hypothetical protein, conserved
LmxM.26.2040	-1.07222	2.21321e-06	PQ loop repeat, putative
LmxM.33.2870	-1.07173	0.000193227	ribosomal protein L3, putative
LmxM.24.0480	-1.06609	3.77585e-13	Kelch motif/Galactose oxidase, central domain containing protein, putative
LmxM.28.0020	-1.06366	5.95563e-07	Present in the outer mitochondrial membrane proteome 15
LmxM.30.0450c	-1.06309	1.60753e-08	hypothetical protein
LmxM.23.1267	-1.06161	3.27923e-22	hypothetical protein, unknown function
LmxM.27.2080	-1.06051	3.37626e-05	hypothetical protein, unknown function
LmxM.33.1830	-1.05234	2.10934e-12	tuzin-like protein
LmxM.09.1340	-1.04844	6.0119e-06	histone H2B
LmxM.27.1570	-1.03685	4.93372e-06	hypothetical protein, conserved
LmxM.36.0660	-1.02505	4.31542e-06	Enriched in surface-labeled proteome protein 18
LmxM.34.0490	-1.01289	2.00544e-16	CAMK/CAMKL family protein kinase, putative
LmxM.05.0910	-1.01271	1.10179e-45	hypothetical protein, conserved
LmxM.31.1780	-1.01097	1.52842e-10	hypothetical protein, conserved
LmxM.05.0940	-1.00999	2.29791e-08	hypothetical protein, conserved
LmxM.30.0460b	-1.00809	0.000113266	hypothetical protein
LmxM.04.0200	-1.00674	6.27898e-06	surface antigen-like protein
LmxM.06.0010	-1.00263	2.32774e-05	histone H4

## Sheet: upregulated
gene id	log2FoldChange	padj	annotation
LmxM.26.0640	1.61449	2.09868e-32	10 kDa heat shock protein, putative
LmxM.09.0930	1.61231	1.02664e-19	calmodulin, putative
LmxM.18.0020	1.61109	2.47607e-37	diphosphomevalonate decarboxylase, putative
LmxM.08_29.1720	1.60133	6.72214e-08	histone H2A, putative
LmxM.29.1610	1.59284	0.00121226	ferric reductase transmembrane protein, putative
LmxM.32.2390	1.56743	7.51575e-12	heat shock protein, putative
LmxM.32.3240	1.55001	4.18715e-10	h1 histone-like protein
LmxM.29.0730	1.52264	1.65275e-18	co-chaperone GrpE, putative
LmxM.36.2030	1.4826	0.00267416	chaperonin HSP60, mitochondrial precursor
LmxM.36.0020	1.4603	0.000275838	histone H4
LmxM.29.3090	1.44692	2.0636e-05	RNA-binding protein 42 (RNA-binding motif protein 42), putative
LmxM.28.2080	1.44029	6.78088e-12	DEAD-box ATP-dependent RNA helicase, mitochondrial
LmxM.25.1180	1.35331	0.00243234	ATP synthase subunit beta, mitochondrial, putative
LmxM.25.2140	1.33397	0.00345427	succinyl-CoA synthetase alpha subunit, putative
LmxM.34.4470	1.32467	7.41778e-11	Co-chaperone protein P23
LmxM.13.0690	1.3236	0.000107812	PSP1 C-terminal conserved region, putative
LmxM.30.2600	1.31591	7.59697e-19	calreticulin, putative
LmxM.18.0150	1.29116	8.61986e-07	serine/threonine protein phosphatase type 5, putative
LmxM.21.1090	1.28154	8.75925e-11	T-complex protein 1, delta subunit, putative
LmxM.23.0760	1.25617	0.000113724	mitochondrial RNA binding protein, putative
LmxM.36.5845	1.25589	0.000109502	kinetoplast-associated protein, putative
LmxM.25.1170	1.25568	3.30799e-07	ATP synthase subunit beta, mitochondrial, putative
LmxM.24.2110	1.25525	2.54146e-05	3-hydroxy-3-methylglutaryl-CoA synthase, putative
LmxM.32.1630	1.25514	2.01844e-06	cyclophilin, putative
LmxM.25.2450	1.25318	0.000503752	histone H4
LmxM.13.1620	1.24039	1.13659e-07	squalene monooxygenase-like protein
LmxM.29.2490	1.23756	0.0159581	heat shock 70-related protein 1, mitochondrial precursor, putative
LmxM.24.0630	1.23559	1.35628e-15	ATPase subunit 9, putative
LmxM.04.0310	1.23148	0.000463766	beta-fructofuranosidase, putative
LmxM.06.0860	1.23088	1.40959e-07	dihydrofolate reductase-thymidylate synthase
LmxM.26.0330	1.22304	1.80097e-10	mitotic cyclin, putative
LmxM.30.1890	1.22205	0.00171161	peptidase m20/m25/m40 family-like protein
LmxM.12.1130	1.21844	5.51557e-10	Activating nitroreductase NTR2, NADH:flavin oxidoreductase/NADH oxidase, putative
LmxM.33.0010	1.21587	6.00762e-08	short chain dehydrogenase, putative
LmxM.32.1330	1.2137	2.12788e-15	glutamine aminotransferase, putative
LmxM.36.3360	1.20469	1.14172e-21	Bromodomain, putative
LmxM.20.0050	1.20307	2.76123e-07	histone chaperone ASF1A
LmxM.33.0110	1.2019	0.00917056	adenylate kinase, putative
LmxM.34.1890	1.18371	0.0337378	60S ribosomal protein L5, putative
LmxM.07.0640	1.16816	1.21182e-09	eukaryotic translation initiation factor 3 subunit h
LmxM.08_29.0850	1.16764	4.35708e-08	High mobility group protein TDP1
LmxM.08.0890	1.16686	7.97755e-07	mitochondrial DNA polymerase beta
LmxM.21.1555	1.15265	1.1631e-17	hypothetical protein, conserved
LmxM.36.2020	1.14515	3.02396e-05	chaperonin HSP60, mitochondrial precursor
LmxM.34.3230	1.14447	2.12793e-06	cystathione gamma lyase, putative
LmxM.19.0210	1.14291	4.8488e-08	ADP/ATP translocase 1, putative, ADP,ATP carrier protein 1, mitochondrial precursor, putative
LmxM.25.1620	1.13372	2.52355e-15	hypothetical protein, conserved
LmxM.07.0100	1.12153	2.09868e-32	pitrilysin-like metalloprotease, metallo-peptidase, Clan ME, Family M16C
LmxM.18.0740	1.12125	3.74934e-21	Elongation factor Tu, mitochondrial, putative
LmxM.15.1450	1.1187	1.48603e-07	proliferative cell nuclear antigen (PCNA), putative
LmxM.32.0420	1.11338	4.88832e-07	Archaic translocase of outer membrane 11 kDa subunit, putative
LmxM.06.0350	1.10922	1.42219e-13	NAD(P)-dependent steroid dehydrogenase protein, putative
LmxM.29.2470	1.10158	0.00358182	heat shock 70-related protein 1, mitochondrial precursor, putative
LmxM.19.0710	1.10033	2.39075e-12	glycosomal malate dehydrogenase
LmxM.29.3450	1.09556	8.15529e-08	hypothetical protein, conserved
LmxM.32.2140	1.09509	0.00718237	kinesin, putative
LmxM.30.2280	1.09278	0.00655099	ADP-ribosylation factor, putative
LmxM.30.3180	1.08902	0.00272677	histone H4
LmxM.23.0690	1.08827	0.0140511	3-ketoacyl-CoA thiolase-like protein
LmxM.07.0040	1.08544	4.84473e-05	hypothetical protein, conserved
LmxM.31.3610	1.08433	2.39953e-08	hypothetical protein, conserved
LmxM.26.2660	1.07999	5.39295e-08	Nucleoporin NUP92
LmxM.36.4460	1.07456	1.30432e-08	hypothetical protein, conserved
LmxM.24.2230	1.06596	2.13196e-06	Heme Response-1 protein, putative
LmxM.30.0080	1.05978	8.80083e-21	hypothetical protein, conserved
LmxM.36.1330	1.05445	1.39379e-27	hypothetical protein, conserved
LmxM.19.1365	1.05398	5.23404e-07	hypothetical protein, conserved
LmxM.33.0840	1.05296	1.38634e-09	translation elongation factor 1-beta, putative
LmxM.30.1800	1.05209	0.00446074	amino acid permease
LmxM.34.4770	1.05115	9.44282e-57	peptidyl-prolyl cis-trans isomerase (cyclophilin- 40), putative
LmxM.36.3070	1.04762	1.94579e-08	fibrillarin
LmxM.34.1230	1.04755	1.13292e-11	short chain dehydrogenase, putative
LmxM.26.0620	1.04278	5.50215e-16	10 kDa heat shock protein, putative
LmxM.26.1240	1.04169	1.65254e-14	heat shock protein 70-related protein
LmxM.26.0700	1.03913	2.80998e-16	Pentapeptide repeats (9 copies), putative
LmxM.19.1485	1.0317	1.13272e-10	hypothetical protein, conserved
LmxM.26.2305	1.03039	1.33468e-13	hypothetical protein, conserved
LmxM.32.3060	1.02966	6.78849e-06	46 kD virulence factor
LmxM.36.5820	1.02923	0.00462905	mkiaa0324 protein-like protein
LmxM.24.0940	1.02623	1.18762e-06	Archaic Translocase of outer membrane 14 kDa subunit, putative
LmxM.27.1260	1.02055	3.55091e-07	T-complex protein 1, beta subunit, putative
LmxM.33.0820	1.01544	2.98961e-11	elongation factor 1-beta
LmxM.21.0740	1.01451	0.000171633	ATPase subunit 9, putative
LmxM.31.0985	1.01075	0.00137864	Vps23 core domain containing protein, putative
LmxM.03.0180	1.00749	1.40532e-05	zinc-finger of acetyl-transferase ESCO, putative
LmxM.14.1340	1.00547	1.54235e-08	delta-6 fatty acid desaturase, putative
LmxM.36.4170	1.00432	3.56317e-30	oxidoreductase, putative
LmxM.36.2350	1.00321	4.09044e-21	glyceraldehyde 3-phosphate dehydrogenase, cytosolic, putative
LmxM.32.2320	1.00312	2.63823e-07	cell division cycle 45 (CDC45), putative
LmxM.36.3880	1.00254	5.57835e-10	eukaryotic translation initiation factor 3 subunit i, eukaryotic translation initiation factor 3 subunit, putative
LmxM.26.0460	1.00034	1.04155e-09	ATPase subunit 9, putative
