# Supplementary material for: Impact on the Leishmania mexicana transcriptome due to knockout of genes encoding orthologs of methyltransferases involved in m1A and m5C mRNA modifications
Source: Parasit Vectors. 2025 Jul 31;18:315. doi: 10.1186/s13071-025-06969-8 (PMC12315365; doi:10.1186/s13071-025-06969-8)
Supplement: Supplementary file 8 — Additional file 8: Table S5. Complete list of the differentially expressed genes in the cell line containing a double knockout of NSUN2 2170 gene. [file 13071_2025_6969_MOESM8_ESM.xlsx]

## Sheet: NSUN2 2170 DKO vs T7Cas9
id	baseMean	log2FoldChange	lfcSE	stat	pvalue	padj
LmxM.26.0390	1563.35	-0.0940649	0.12109	-0.776816	0.437267	0.660797
LmxM.15.1000	21211.1	-0.181759	0.2602	-0.698534	0.484843	0.700301
LmxM.31.0840	2288.3	0.946601	0.14287	6.62563	3.45768e-11	2.13545e-09
LmxM.18.1640	2512.52	0.507104	0.0887023	5.71692	1.08472e-08	3.67511e-07
LmxM.24.1160	1229.32	-0.06908	0.172832	-0.399695	0.689381	0.850161
LmxM.06.1120	464.159	-0.260762	0.179741	-1.45076	0.146846	0.326222
LmxM.34.2725	624.954	0.313178	0.319886	0.979031	0.327565	0.555591
LmxM.36.4690	477.238	0.0257608	0.286615	0.0898797	0.928383	0.971372
LmxM.17.0410	245.181	-0.397568	1.03132	-0.385496	0.69987	0.858467
LmxM.29.2540	743.28	0.0668519	0.194121	0.344382	0.730559	0.877289
LmxM.24:ncRNA:rfamscan:759230-759319	640.059	0.460029	0.198999	2.31171	0.0207937	0.0760703
LmxM.34.0800	1655.76	-0.627314	0.0946909	-6.62487	3.47564e-11	2.13545e-09
LmxM.30.0910	79.2298	0.603503	0.498853	1.20978	0.226363	0.438624
LmxM.33.1010	975.44	-0.186642	0.0838333	-2.22635	0.0259906	0.0900211
LmxM.22.0460	9541.84	-0.129458	0.234023	-0.553187	0.580135	0.775618
LmxM.07.0370	152.014	0.246327	0.561672	0.438561	0.66098	0.831565
LmxM.36.0300	576.383	-0.0624377	0.114921	-0.543311	0.586915	0.781005
LmxM.04.0250	1221.9	-0.148789	0.0926296	-1.60629	0.108211	0.262222
LmxM.29.3730	10932.3	-0.135371	0.263685	-0.513382	0.607684	0.797047
LmxM.27.0690	1492.89	-0.116805	0.0693778	-1.68361	0.0922564	0.233491
LmxM.16.1300	2187.87	0.00729642	0.077358	0.0943202	0.924855	0.970325
LmxM.31.2490	1166.83	-0.557002	0.127535	-4.36744	1.25709e-05	0.000164804
LmxM.10.1230	1059.79	0.412487	0.188882	2.18383	0.0289748	0.0979266
LmxM.02.0650	646.239	0.135516	0.160891	0.842285	0.399628	0.627202
LmxM.34.1110	1251.89	-0.307732	0.177014	-1.73846	0.0821304	0.213981
LmxM.23.1410	1214.23	0.464258	0.0980019	4.73723	2.16655e-06	3.55323e-05
LmxM.16.0005	850.751	-0.0894352	0.0804863	-1.11118	0.266489	0.48701
LmxM.34.1900	819.186	-0.230362	0.16738	-1.37628	0.168735	0.358722
LmxM.26.0410	483.344	-0.562057	0.217234	-2.58734	0.009672	0.0419987
LmxM.25.1520	2014.85	-0.361519	0.0935295	-3.86529	0.000110957	0.00107219
LmxM.10.1250	219.831	0.271008	0.551898	0.491046	0.623394	0.807581
LmxM.32.2440	3435.65	0.460739	0.136776	3.36857	0.000755597	0.00529883
LmxM.34.5230	598.559	-0.166128	0.168456	-0.98618	0.324045	0.552124
LmxM.34.4760	540.355	0.897134	0.235475	3.8099	0.000139025	0.00129772
LmxM.07.0831	439.527	-0.0444605	0.164611	-0.270094	0.787088	0.90834
LmxM.27.1410	200.153	-0.0315691	0.167405	-0.188579	0.850423	0.939299
LmxM.15.0990	1496.33	0.172979	0.135174	1.27968	0.200658	0.404907
LmxM.33.0210	1103.38	-0.0772505	0.185808	-0.415755	0.67759	0.842011
LmxM.19.0800	2278.6	0.0433197	0.175197	0.247263	0.804705	0.918107
LmxM.09.0730	912.861	-0.136402	0.130929	-1.0418	0.297505	0.523031
LmxM.33.1370	618.273	0.12839	0.102662	1.25061	0.211077	0.418901
LmxM.23.0940	524.3	-0.522075	0.228359	-2.2862	0.0222423	0.0797914
LmxM.05.0530	2218.93	-0.639592	0.0859183	-7.44418	9.7546e-14	9.12609e-12
LmxM.13.1510	510.086	-0.0966047	0.178445	-0.541369	0.588253	0.781606
LmxM.12.0290	1606.27	-0.181389	0.109067	-1.6631	0.0962922	0.241331
LmxM.19.0940	539.737	0.142576	0.101951	1.39848	0.161968	0.348267
LmxM.33.3080	1647.86	-0.0541294	0.0531526	-1.01838	0.308499	0.535048
LmxM.15.0860	721.651	-0.39606	0.135787	-2.91678	0.0035366	0.0188948
LmxM.31.1520	662.643	-0.161086	0.0961211	-1.67586	0.0937651	0.236655
LmxM.34.4060	1333.82	0.0373612	0.0775068	0.482038	0.629779	0.812689
LmxM.30.2170	1056.55	-0.319404	0.212778	-1.50111	0.133327	0.304249
LmxM.24.1860	1959.54	-0.630458	0.198313	-3.17912	0.00147725	0.00924882
LmxM.32.1140	748.304	0.0868481	0.0847508	1.02475	0.305483	0.530934
LmxM.25.0490	241.829	0.936842	0.739288	1.26722	0.205076	0.411
LmxM.30.1900	2390.24	-0.240452	0.156423	-1.53719	0.124248	0.288702
LmxM.36.6060	2546.77	0.208097	0.138733	1.49998	0.13362	0.304679
LmxM.10.0465	212.106	-0.275161	0.188129	-1.46262	0.143572	0.320592
LmxM.29.2500	867.565	-0.0497496	0.18609	-0.267341	0.789206	0.908746
LmxM.32.1850	550	0.146011	0.10874	1.34275	0.179353	0.374586
LmxM.33.2420	1711.9	-0.193064	0.104852	-1.84129	0.0655786	0.183705
LmxM.16.1560	1377.54	-0.076257	0.0887436	-0.859296	0.390177	0.617863
LmxM.32.0870	707.642	0.408971	0.132853	3.07837	0.00208135	0.0122398
LmxM.18.0170	24.4752	0.702928	0.430693	1.63209	0.102661	0.253437
LmxM.32.2970	471.406	-0.0628813	0.34604	-0.181717	0.855805	0.941484
LmxM.26.2710	1321.49	0.172771	0.0640922	2.69567	0.0070247	0.0322737
LmxM.21.0880	1074.46	-0.141145	0.104023	-1.35687	0.174823	0.367736
LmxM.20.0190	699.726	-0.205929	0.184493	-1.11618	0.264343	0.484492
LmxM.31.2430	417.24	0.106036	0.159855	0.663324	0.507123	0.719356
LmxM.25.2000	965.932	0.169317	0.105594	1.60347	0.108831	0.263173
LmxM.36.1750	994.478	0.16961	0.132088	1.28406	0.19912	0.402592
LmxM.36.0880	1707.41	-0.300959	0.145298	-2.07132	0.0383293	0.121511
LmxM.21.0855	821.633	-0.212988	0.14936	-1.42601	0.153866	0.33691
LmxM.02.0440	478.44	-0.231451	0.196527	-1.1777	0.238914	0.453431
LmxM.27.0790	764.653	-0.32961	0.168884	-1.95169	0.0509752	0.151728
LmxM.12.1180	1475.97	-0.12001	0.09152	-1.31129	0.189759	0.389986
LmxM.16.1010partial	83.9769	-0.174792	0.252224	-0.693004	0.488307	0.703576
LmxM.11.0450	682.666	0.668455	0.144286	4.63285	3.6067e-06	5.53606e-05
LmxM.04.0660	418.214	-0.110657	0.183819	-0.601991	0.54718	0.751039
LmxM.15.1460	642.431	0.642954	0.103595	6.20642	5.42053e-10	2.56478e-08
LmxM.15.1520	6394.21	0.356462	0.140086	2.54459	0.0109407	0.0460974
LmxM.20:tRNA:rfamscan:2434894-2434965	24.1551	-0.384024	0.485576	-0.790864	0.429024	0.653909
LmxM.08_29.2620	368.195	-0.082225	0.245693	-0.334665	0.737878	0.880683
LmxM.36.2450	462.966	-0.436563	0.223859	-1.95017	0.0511562	0.152156
LmxM.14.0510	460.162	-0.992847	0.172782	-5.74623	9.12572e-09	3.21077e-07
LmxM.32.0410	879.556	-0.175621	0.0995602	-1.76396	0.0777381	0.206426
LmxM.04.1090	1303.84	0.465723	0.110638	4.20944	2.56007e-05	0.000305023
LmxM.29.0400	449.961	-0.235285	0.146269	-1.60858	0.107708	0.261445
LmxM.26.1300	1153.97	-0.13075	0.0975987	-1.33966	0.180354	0.376104
LmxM.25.2350	916.993	0.00476167	0.102887	0.0462806	0.963087	0.98498
LmxM.30.0140	1581.52	0.154863	0.110319	1.40377	0.160388	0.346257
LmxM.05.0070	1153.06	-0.137687	0.150662	-0.913883	0.360778	0.590749
LmxM.30.2600	3441.17	0.801598	0.139661	5.73961	9.48948e-09	3.29649e-07
LmxM.19.1160	3927.12	0.687816	0.235074	2.92596	0.00343397	0.0183942
LmxM.36.4290	1417.76	0.172194	0.126245	1.36397	0.172578	0.364503
LmxM.33.3320	1122.82	-0.49742	0.223378	-2.2268	0.0259605	0.0899927
LmxM.26.1000	1114.56	-0.00454219	0.0849628	-0.053461	0.957365	0.98242
LmxM.08_29.2200	1107.49	0.283663	0.321149	0.883273	0.377089	0.60481
LmxM.10.1000	679.444	0.082922	0.198282	0.418204	0.675798	0.841096
LmxM.20.0430	602.863	-0.5223	0.164419	-3.17665	0.00148989	0.00929969
LmxM.32.2750	552.137	0.550011	0.140699	3.90912	9.26335e-05	0.000919545
LmxM.28.0110	2355.87	0.270849	0.0971577	2.78773	0.00530789	0.0259039
LmxM.18.1480	700.089	0.0482138	0.143487	0.336016	0.736859	0.880613
LmxM.08.1000	2330.42	-0.405055	0.0769522	-5.26373	1.41164e-07	3.37849e-06
LmxM.31.1975	1246.2	-0.163303	0.198631	-0.822145	0.410994	0.638386
LmxM.34.4800	2326.35	-0.0259049	0.0915155	-0.283066	0.777126	0.902282
LmxM.09.1070	2325.89	0.196526	0.119993	1.63781	0.101461	0.251075
LmxM.32.2630	867.16	0.194643	0.19573	0.994446	0.320006	0.548077
LmxM.21.1130	1291.42	-0.355078	0.165185	-2.14957	0.0315889	0.104867
LmxM.33.2440	525.8	0.553456	0.12593	4.39494	1.10802e-05	0.00014838
LmxM.24.0210	649.225	0.14595	0.132135	1.10456	0.269352	0.489315
LmxM.36.5140	481.51	0.155196	0.19194	0.808565	0.418765	0.646178
LmxM.09.0410	422.495	0.444157	0.199739	2.22369	0.0261693	0.0905259
LmxM.16.1310	55.2472	-0.211932	0.276002	-0.767862	0.442569	0.665754
LmxM.14.0730a	120.6	-0.0871465	0.380396	-0.229094	0.818796	0.923676
LmxM.31.1160	737.294	-0.027413	0.133567	-0.205238	0.837386	0.934173
LmxM.31.1090	1974	-0.0881654	0.0595985	-1.47932	0.139054	0.313653
LmxM.26.0680	1727.59	0.0735735	0.147751	0.497957	0.618514	0.80446
LmxM.36.2040	722.426	0.0182732	0.159067	0.114877	0.908542	0.963797
LmxM.23.1200	471.037	0.296671	0.123543	2.40136	0.0163341	0.0632841
LmxM.16.0370	1274.45	-0.515365	0.194758	-2.64618	0.00814066	0.0365442
LmxM.32.0500	959.351	-0.286536	0.152802	-1.87521	0.0607643	0.172985
LmxM.30.2800	137.609	-0.0702912	0.608947	-0.115431	0.908104	0.963718
LmxM.04.0670	1646.66	0.509917	0.095451	5.34219	9.18318e-08	2.36266e-06
LmxM.15.0010	33745.7	-0.393634	0.259022	-1.51969	0.128588	0.296627
LmxM.09.0100	1169.35	0.511639	0.186941	2.7369	0.00620216	0.0291785
LmxM.23.1660	1170.06	-0.220925	0.17211	-1.28362	0.199274	0.402607
LmxM.15.0920	1089.89	0.0095157	0.0847698	0.112253	0.910622	0.964778
LmxM.34.2840	919.632	-0.33006	0.164427	-2.00733	0.0447141	0.136483
LmxM.30.2100	193.163	0.125945	0.426331	0.295416	0.767676	0.896875
LmxM.08.1170	455.291	0.296784	0.0969519	3.06115	0.00220492	0.0128303
LmxM.11.1190	8999.99	-0.271945	0.183808	-1.47951	0.139005	0.313646
LmxM.32.0790	699.167	0.155223	0.0887881	1.74825	0.0804214	0.210796
LmxM.30.0460	14.6587	-0.959122	0.563214	-1.70294	0.0885785	0.22648
LmxM.21.0125	1035.92	0.677379	0.15598	4.34273	1.40724e-05	0.000182166
LmxM.31.1390	650.176	0.0892125	0.208992	0.42687	0.669474	0.837021
LmxM.36.2410	1619.41	-0.388788	0.0612238	-6.35028	2.14928e-10	1.12707e-08
LmxM.36.1595	1810.93	-0.20239	0.181624	-1.11434	0.265133	0.485615
LmxM.17.1160	533.454	-0.329521	0.166429	-1.97995	0.0477095	0.144197
LmxM.32.2780	1422.5	-0.167114	0.0778622	-2.14628	0.0318509	0.105609
LmxM.02.0400	104.9	0.383309	0.217823	1.75973	0.0784543	0.207689
LmxM.30.1100	206.091	-0.0028838	0.463797	-0.0062178	0.995039	0.997335
LmxM.25.0660	761.781	-0.133008	0.220993	-0.601865	0.547264	0.751039
LmxM.33.2140	653.237	-0.217768	0.110225	-1.97568	0.0481915	0.145387
LmxM.31.1330	875.311	-0.307427	0.0979721	-3.13791	0.00170159	0.0103695
LmxM.30.2550	1831.35	-0.310105	0.0540867	-5.73348	9.83928e-09	3.36128e-07
LmxM.33.4270	735.753	0.159723	0.115488	1.38302	0.166657	0.354861
LmxM.27.2080	140.091	-0.725991	0.202517	-3.58484	0.000337281	0.00272239
LmxM.33.2210	454.087	0.490988	0.125645	3.90776	9.31572e-05	0.00092294
LmxM.05.0490	553.617	-0.194706	0.0946399	-2.05734	0.0396534	0.124701
LmxM.17.0200	450.973	0.325518	0.74091	0.439349	0.660409	0.831565
LmxM.29.3570	630.137	0.50666	0.171867	2.94798	0.00319861	0.0174283
LmxM.26.1900	711.721	0.169858	0.199818	0.850063	0.39529	0.622975
LmxM.31.3700	1810.69	-0.466385	0.117146	-3.98124	6.85572e-05	0.000711768
LmxM.05.1100	1658.55	-0.339281	0.0768717	-4.4136	1.01664e-05	0.000136989
LmxM.31.3380	972.129	0.00347736	0.137201	0.025345	0.97978	0.992193
LmxM.24.0770	1376.6	0.686096	0.233229	2.94172	0.0032639	0.0176555
LmxM.02.0200	131.032	-0.188617	0.646641	-0.291687	0.770526	0.89842
LmxM.34.2680	187.333	0.159117	0.369653	0.430451	0.666868	0.835095
LmxM.22.0470	1085.35	0.0150239	0.137482	0.109279	0.912981	0.965143
LmxM.20.1610	838.504	-0.113332	0.194322	-0.583219	0.559746	0.760711
LmxM.09.1220	1380.02	-0.247974	0.107475	-2.30728	0.0210389	0.0767791
LmxM.32.1220	1128.76	-0.0483643	0.0777355	-0.622165	0.533833	0.741155
LmxM.34.1270	882.879	-0.121346	0.099147	-1.2239	0.22099	0.432471
LmxM.29.1410	118.476	-0.0449906	0.566005	-0.0794879	0.936645	0.974769
LmxM.30.0600	1401.78	-0.102118	0.144584	-0.706292	0.480007	0.696983
LmxM.29.3160	573.853	0.262035	0.0827418	3.1669	0.00154072	0.00952312
LmxM.33.4220	1439.65	-0.315323	0.125588	-2.51077	0.0120467	0.0496628
LmxM.32.1640	474.067	-0.0661254	0.276615	-0.239052	0.811066	0.920781
LmxM.06.0660	1379.95	0.209516	0.139752	1.4992	0.133822	0.304942
LmxM.25.0820	1235.02	0.11708	0.134347	0.871476	0.383495	0.611526
LmxM.28.2490	810.209	-0.014247	0.106191	-0.134164	0.893273	0.957344
LmxM.13.0190	85.2732	0.00813983	0.79876	0.0101906	0.991869	0.996102
LmxM.33.3830	1022.66	-0.177345	0.150918	-1.17511	0.239951	0.454978
LmxM.25.0140	408.181	0.200554	0.154177	1.3008	0.193326	0.394919
LmxM.25.0880	1037.95	0.305903	0.122093	2.5055	0.012228	0.0502109
LmxM.01.0140	267.72	0.150147	0.139387	1.07719	0.281394	0.503853
LmxM.14.0150	695.522	0.118906	0.141999	0.83737	0.402385	0.630174
LmxM.25.0800	1178.3	-0.0550421	0.0698592	-0.7879	0.430755	0.655528
LmxM.30.0450e	79.7341	-1.12352	0.289475	-3.88123	0.00010393	0.00101289
LmxM.01.0340	539.156	-0.0661672	0.173961	-0.380356	0.703681	0.861042
LmxM.36.6380	2225.67	0.216442	0.0702328	3.08178	0.00205768	0.0121179
LmxM.21.0910	1338.73	-0.335805	0.162373	-2.06811	0.0386293	0.12218
LmxM.36.0020	10986.6	1.74859	0.39381	4.44019	8.98781e-06	0.000123122
LmxM.14.0910	2599.47	-0.347421	0.0927134	-3.74726	0.000178779	0.00159641
LmxM.34.2700	1281.77	-0.367943	0.0678948	-5.41932	5.98268e-08	1.61493e-06
LmxM.31.1720	675.896	0.1454	0.131271	1.10763	0.268021	0.488034
LmxM.16.0900	2129.69	0.163288	0.210384	0.776143	0.437665	0.660914
LmxM.27.1660	600.708	-0.567902	0.174383	-3.25664	0.0011274	0.00741956
LmxM.33.4120	897.682	0.0785124	0.124157	0.632364	0.527149	0.734973
LmxM.36.1920	1053.16	0.130779	0.0863934	1.51376	0.130087	0.298914
LmxM.12.0320	2131.81	-0.254414	0.142825	-1.7813	0.0748639	0.202017
LmxM.29.1390	789.317	-0.144329	0.130813	-1.10333	0.269884	0.48985
LmxM.32.2400	512.798	0.198464	0.0929906	2.13424	0.0328231	0.108266
LmxM.02.0430	699.165	-0.399172	0.11945	-3.34174	0.000832553	0.00570725
LmxM.31.1550	198.16	-0.0554986	0.272384	-0.203751	0.838548	0.93433
LmxM.24.1436	773.312	-0.423572	0.107938	-3.92421	8.70158e-05	0.000875796
LmxM.24.0730	873.733	-0.0587061	0.0932386	-0.629633	0.528935	0.735968
LmxM.13.0240	1350.38	-0.0286188	0.06408	-0.44661	0.655157	0.828048
LmxM.33.2640	356.811	0.173263	0.132901	1.3037	0.192336	0.39371
LmxM.34.3920	2003.69	0.233519	0.0742939	3.14317	0.00167126	0.0102074
LmxM.33.0650	1556.14	0.141074	0.170739	0.826254	0.40866	0.636612
LmxM.32.1750	1150.09	0.00141632	0.239211	0.00592077	0.995276	0.997335
LmxM.18.1470	1126.15	-0.219045	0.135097	-1.62139	0.104933	0.257041
LmxM.32.1800	521.8	0.22877	0.125876	1.81742	0.0691523	0.190603
LmxM.27:rRNA:rfamscan:982402-983034	15882.7	1.46108	0.267193	5.46827	4.54457e-08	1.28135e-06
LmxM.25.1820	2004.01	0.263511	0.262357	1.0044	0.315188	0.542761
LmxM.33.4610	997.704	-0.191663	0.107932	-1.77578	0.0757698	0.203395
LmxM.05.1080	1411.35	-0.251576	0.0812689	-3.0956	0.00196417	0.0116506
LmxM.31.1060	1534.47	0.116344	0.128651	0.904333	0.365819	0.594754
LmxM.11:ncRNA:rfamscan:292364-292455	6028.21	0.00783242	0.378957	0.0206684	0.98351	0.994135
LmxM.17.0400	1368.03	-0.383004	0.132185	-2.89749	0.00376163	0.0198764
LmxM.34:ncRNA:rfamscan:847779-847930	130.459	-0.0763395	0.521242	-0.146457	0.883561	0.954928
LmxM.11.0160	1210.64	-0.157086	0.0798012	-1.96847	0.0490144	0.14712
LmxM.31.0420	1231.87	0.0598999	0.0659882	0.907736	0.364018	0.592989
LmxM.31.1920	477.034	-0.286768	0.370856	-0.77326	0.439368	0.662053
LmxM.26.2350	1445.37	-0.248224	0.0628517	-3.94936	7.83593e-05	0.000796459
LmxM.10.1310	360.007	0.475496	0.48629	0.977804	0.328171	0.556383
LmxM.23.0720	60.7051	0.237805	0.501972	0.473743	0.635683	0.816599
LmxM.34.0760	806.147	0.116893	0.169069	0.691388	0.489322	0.704451
LmxM.14.0410	2241.93	-0.0209705	0.0511383	-0.410074	0.681751	0.844547
LmxM.08.0240	1018.01	-0.201869	0.110399	-1.82854	0.0674681	0.18753
LmxM.08_29.0620	1635.23	0.899265	0.440323	2.04228	0.0411233	0.127728
LmxM.27.0500	465.589	-0.504452	0.229385	-2.19915	0.027867	0.0952268
LmxM.36.2100	1262.32	0.156856	0.13356	1.17442	0.240226	0.455157
LmxM.15.1290	1463.91	0.410725	0.133024	3.08761	0.00201774	0.0119254
LmxM.28.0630	298.146	0.208032	0.269042	0.773232	0.439385	0.662053
LmxM.13.1580	1068.46	-0.0241261	0.0956002	-0.252365	0.800759	0.915876
LmxM.22.0210	1532.3	0.143712	0.129145	1.1128	0.265796	0.486072
LmxM.20.0290	707.685	0.130469	0.10976	1.18868	0.234566	0.447967
LmxM.04.0720	739.583	-0.0213823	0.299931	-0.0712907	0.943166	0.976723
LmxM.34.1510	978.713	-0.125053	0.302577	-0.413292	0.679393	0.842766
LmxM.06.0550	1600.84	-0.280848	0.0831846	-3.3762	0.000734937	0.00517157
LmxM.17.0460	1194.46	-0.30309	0.0931721	-3.25301	0.00114188	0.00750887
LmxM.09.0960	849.845	-0.0821588	0.10866	-0.756107	0.449585	0.672212
LmxM.33.0580	1854.73	0.195528	0.162725	1.20159	0.229524	0.441821
LmxM.25.0350	857.525	0.131357	0.0661319	1.98629	0.0470008	0.142473
LmxM.28.2565	646.316	-0.324636	0.14164	-2.29198	0.0219069	0.0791051
LmxM.36.6560	606.925	-0.202215	0.200916	-1.00647	0.314191	0.541744
LmxM.30.0880	1249.94	-0.407271	0.499918	-0.814674	0.415259	0.642757
LmxM.21.1050	11325.1	-0.171778	0.157861	-1.08816	0.276524	0.497296
LmxM.20.1365	341.659	0.473935	0.148746	3.1862	0.00144156	0.00905979
LmxM.19.0170	1738.01	-0.00957402	0.116312	-0.0823136	0.934397	0.973907
LmxM.33.1560a	67.0031	-1.08343	0.298585	-3.62854	0.000285032	0.00237277
LmxM.16.0120	1256.16	-0.576364	0.0673928	-8.55231	1.20652e-17	2.61403e-15
LmxM.26.2120	3001.54	-0.430479	0.0748889	-5.74824	9.01775e-09	3.1864e-07
LmxM.34.0570	2462.64	-0.364134	0.157544	-2.31132	0.020815	0.0760969
LmxM.33.0085	131.928	-0.128153	0.260598	-0.491764	0.622886	0.80734
LmxM.33.2070	787.126	-0.00129765	0.21506	-0.00603389	0.995186	0.997335
LmxM.32.3030	1104.64	-0.26636	0.127005	-2.09724	0.0359725	0.116096
LmxM.15.0225	312.515	0.088424	0.257059	0.343983	0.730859	0.877289
LmxM.29.1290	689.839	0.345509	0.118941	2.90487	0.00367406	0.0194649
LmxM.22.1600	476.986	0.419699	0.746715	0.56206	0.574075	0.771651
LmxM.29.3640	1368.12	0.280644	0.0723108	3.88108	0.000103995	0.00101289
LmxM.25.0200	2465.91	-0.202451	0.0883216	-2.2922	0.0218941	0.0790934
LmxM.34.0280	353.751	-0.160115	0.187294	-0.854887	0.392614	0.620539
LmxM.36.2520	1090.74	0.00100002	0.133205	0.00750738	0.99401	0.997281
LmxM.30.0810	1910.39	0.177869	0.157714	1.1278	0.259405	0.478463
LmxM.29.1220	832.175	0.805987	0.221567	3.63768	0.00027511	0.00230415
LmxM.23.1710	860.503	0.119184	0.0990699	1.20303	0.228964	0.441502
LmxM.28.2230	1812.1	0.238955	0.161513	1.47948	0.139013	0.313646
LmxM.19.0860	104.656	-0.562414	0.250962	-2.24104	0.0250236	0.0872996
LmxM.08_29.1020	556.959	0.2958	0.108201	2.7338	0.00626082	0.0294208
LmxM.28.2360	1404.38	0.134784	0.0927554	1.45311	0.146193	0.324947
LmxM.21.0843	872.655	-0.126227	0.0934728	-1.35041	0.176884	0.371046
LmxM.12.1120	1362.08	0.211073	0.257248	0.820503	0.41193	0.639166
LmxM.29.3040	2453.27	0.218023	0.178684	1.22016	0.222406	0.433596
LmxM.18.1140	712.982	0.123816	0.148522	0.833656	0.404475	0.631685
LmxM.34.0160	192.628	0.870831	0.202153	4.30779	1.64897e-05	0.000207583
LmxM.24.1590	839.513	-0.20735	0.106972	-1.93836	0.0525797	0.155267
LmxM.20.1570	275.813	0.0767678	0.166069	0.462266	0.643891	0.821375
LmxM.36.6920	447.796	0.477125	0.132004	3.61446	0.000300969	0.00248036
LmxM.33.0495	1153.4	0.00215851	0.104454	0.0206647	0.983513	0.994135
LmxM.10.0170	2120.58	0.0240732	0.134703	0.178713	0.858163	0.942914
LmxM.26.1230	1377.04	0.00512521	0.086568	0.0592045	0.952789	0.981179
LmxM.26.0330	597.058	1.05464	0.192781	5.47065	4.4838e-08	1.26856e-06
LmxM.03.0010	269.805	0.58468	0.283802	2.06017	0.0393823	0.12399
LmxM.24.2230	2763.31	1.18094	0.236226	4.99921	5.7566e-07	1.13383e-05
LmxM.11.0870	314.472	0.283464	0.980148	0.289205	0.772425	0.89936
LmxM.30.2040	300.384	0.080944	0.317922	0.254604	0.799029	0.915193
LmxM.25.1130	1378.91	0.452825	0.177111	2.55672	0.0105663	0.0448646
LmxM.16.1050	865.546	-0.477404	0.121993	-3.91338	9.1012e-05	0.000908244
LmxM.36.2840	636.05	0.331454	0.276031	1.20079	0.229834	0.442023
LmxM.16.0150	1332.55	-0.114064	0.127334	-0.895791	0.370364	0.598471
LmxM.26.2450	473.039	-0.278316	0.134059	-2.07607	0.0378873	0.120528
LmxM.19.0380	3312.5	-0.193127	0.0524776	-3.68017	0.000233079	0.00200516
LmxM.20.1185	40.5657	0.441732	0.526165	0.839532	0.401171	0.62923
LmxM.29.3600	2264.21	0.637297	0.085221	7.47817	7.53646e-14	7.21484e-12
LmxM.17.0110	603.84	0.00319723	0.146767	0.0217844	0.98262	0.993969
LmxM.14.1190	1729.28	-0.265417	0.0920645	-2.88294	0.0039398	0.0206207
LmxM.08_29.1880	845.896	-0.358387	0.0960095	-3.73282	0.000189344	0.00168163
LmxM.22.1220	752.394	0.268142	0.22586	1.18721	0.235146	0.448761
LmxM.34.2610	152.297	-0.715781	0.316898	-2.25871	0.0239014	0.0841301
LmxM.05.0610	788.23	-0.836771	0.0894556	-9.35404	8.43598e-21	3.01971e-18
LmxM.05.0550	997.998	-0.133961	0.154187	-0.868818	0.384947	0.613248
LmxM.33.3950	333.737	0.828316	0.208848	3.96613	7.30503e-05	0.000749904
LmxM.27.1820	1044.34	-0.373671	0.469536	-0.795829	0.426131	0.652108
LmxM.08_29.0340	698.046	-0.00384527	0.118643	-0.0324104	0.974145	0.98975
LmxM.14.0950	646.13	0.198504	0.137098	1.4479	0.147646	0.327383
LmxM.16.0720	1431.61	0.101532	0.126564	0.802222	0.422425	0.649321
LmxM.33.0450	915.16	-0.437258	0.121144	-3.60941	0.00030689	0.00252662
LmxM.08_29.0935	433.492	0.264894	0.22978	1.15281	0.248987	0.467281
LmxM.27.2330	2010.44	0.324819	0.224583	1.44632	0.148088	0.328146
LmxM.09.0460	2386.31	-0.453595	0.0984853	-4.60571	4.11061e-06	6.22108e-05
LmxM.06.0570	2173.94	0.0585537	0.552382	0.106002	0.915581	0.965912
LmxM.32.2690	800.337	0.109347	0.149924	0.729349	0.465788	0.686017
LmxM.36.4530	1047.82	0.160816	0.106448	1.51074	0.130855	0.300009
LmxM.17.1140	1458.97	-0.337714	0.158683	-2.12823	0.0333176	0.109328
LmxM.26.1150	366.39	-0.447148	0.214112	-2.08838	0.0367633	0.117863
LmxM.21.0720	403.392	-0.0926245	0.192596	-0.480928	0.630568	0.812956
LmxM.21.1558	693.933	0.167592	0.0801844	2.09008	0.0366107	0.117465
LmxM.36.6350	405.499	-0.414604	0.128482	-3.22694	0.00125122	0.00804789
LmxM.36.2845	592.939	-0.018146	0.193679	-0.0936909	0.925355	0.970325
LmxM.31.1620	919.362	0.228306	0.127303	1.7934	0.0729085	0.198366
LmxM.36.1820	418.589	0.326308	0.39275	0.830829	0.40607	0.633334
LmxM.34.3840	1347.41	0.325279	0.0682778	4.76406	1.89737e-06	3.18147e-05
LmxM.31.1380	256.602	-0.223236	0.252236	-0.885026	0.376143	0.60369
LmxM.30.0370	1229.59	0.0101711	0.126188	0.0806026	0.935758	0.974462
LmxM.32.0610	2725.19	0.463434	0.155173	2.98657	0.00282123	0.0158223
LmxM.13.0760	1863.11	-0.64044	0.0769254	-8.32548	8.39893e-17	1.44059e-14
LmxM.19.1070	1600.87	-0.0275929	0.172682	-0.159791	0.873046	0.950372
LmxM.11.0120	531.45	-0.0619749	0.116489	-0.532023	0.59471	0.786179
LmxM.08_29.2810	2389.93	-0.0753193	0.0703368	-1.07084	0.284242	0.506904
LmxM.27.1605	2492.41	0.325849	0.186269	1.74935	0.0802312	0.210679
LmxM.36.3740	16308.2	-0.223673	0.223988	-0.998594	0.317992	0.546134
LmxM.34.5030	730.269	0.339233	0.132141	2.56721	0.010252	0.0437987
LmxM.29.0540	677.148	-0.035524	0.180687	-0.196605	0.844137	0.936249
LmxM.32.0440	454.213	-0.0731759	0.163254	-0.448235	0.653984	0.827709
LmxM.07.0210	440.693	-0.183376	0.235799	-0.777679	0.436758	0.660727
LmxM.27.0070	1219.62	-0.308824	0.154003	-2.00531	0.0449295	0.136963
LmxM.33.0810	50.6749	0.155902	0.759355	0.205309	0.837331	0.934173
LmxM.19.0200	506.605	0.134607	0.441752	0.304711	0.760586	0.893537
LmxM.26.2230	657.188	-0.127848	0.130986	-0.976043	0.329043	0.557181
LmxM.31.0980	94.8491	0.0275264	0.24585	0.111964	0.910852	0.964879
LmxM.16.1170	27045.2	-0.0514569	0.20178	-0.255015	0.798712	0.915084
LmxM.17.1010	472.246	0.418233	0.19468	2.14831	0.0316893	0.105158
LmxM.33.1470	1554.2	-0.378156	0.13346	-2.83347	0.0046045	0.0232
LmxM.27.1710	799.651	-0.17707	0.208691	-0.848477	0.396172	0.623676
LmxM.15.0560	1055.88	-0.14802	0.116092	-1.27502	0.202302	0.407524
LmxM.27.2430	606.152	-0.328145	0.131042	-2.50412	0.0122756	0.0502813
LmxM.19.1190	255.124	0.334283	0.137559	2.43012	0.0150939	0.0592318
LmxM.08_29.1180	1305.68	-0.129828	0.184894	-0.702178	0.482568	0.698955
LmxM.17.0191	177.595	-0.200988	0.576621	-0.348561	0.727419	0.875847
LmxM.17.1310	1415.51	-0.209372	0.0647261	-3.23474	0.00121753	0.00786804
LmxM.05.0510	20.456	-0.262908	0.421472	-0.623785	0.532769	0.740231
LmxM.29.3240	2184.89	0.461934	0.0954937	4.83733	1.31594e-06	2.32993e-05
LmxM.05.0930	1311.54	-0.546256	0.100562	-5.43204	5.57124e-08	1.51881e-06
LmxM.31.1965	706.154	0.209042	0.0731749	2.85674	0.00428016	0.0218902
LmxM.08_29.1500	944.452	0.233559	0.650888	0.358831	0.719721	0.871155
LmxM.17.0950	1035.47	-0.0149701	0.317158	-0.0472007	0.962353	0.98472
LmxM.10.0740	1007.81	0.117361	0.157167	0.746726	0.455229	0.677494
LmxM.23.1550	556.874	-0.479938	0.207605	-2.31179	0.0207895	0.0760703
LmxM.34.3660	1314.06	-0.975184	0.0712292	-13.6908	1.15232e-42	9.48702e-39
LmxM.18.1020	1225.39	0.114211	0.0799713	1.42814	0.15325	0.335918
LmxM.28.2830	1241.58	-0.265573	0.102312	-2.59572	0.00943932	0.0411471
LmxM.21.0600	1332.27	-0.0487372	0.0860448	-0.566416	0.571111	0.769803
LmxM.19.0680	369.184	0.520368	0.851037	0.611452	0.5409	0.745343
LmxM.07.0475	512.669	0.172304	0.245607	0.701542	0.482965	0.699182
LmxM.26.2690	517.841	-0.0236495	0.15594	-0.151658	0.879457	0.953334
LmxM.28.0540	10893.7	-0.165356	0.190559	-0.867739	0.385537	0.613595
LmxM.32.2210	894.023	-0.109871	0.0900178	-1.22055	0.222257	0.433596
LmxM.27.2040	763.976	0.0339532	0.0783466	0.433372	0.664744	0.833627
LmxM.10.1228	407.654	-0.581587	0.232769	-2.49856	0.0124699	0.0508615
LmxM.08.0080	2201.92	-0.16184	0.0514251	-3.14709	0.00164905	0.0101167
LmxM.07.0615	245.551	0.0377739	0.215486	0.175297	0.860847	0.944099
LmxM.04.0230	1131.92	-0.401571	0.157839	-2.54419	0.0109532	0.0461033
LmxM.22.0690	78.0774	-0.17318	0.346703	-0.499506	0.617423	0.803802
LmxM.17:ncRNA:rfamscan:509195-509326	74.1718	-0.0197822	0.260127	-0.0760483	0.939381	0.975544
LmxM.11.1010	1672.49	0.0837167	0.0979706	0.854508	0.392823	0.620632
LmxM.31.2230	2750.15	-0.385473	0.0496329	-7.76649	8.06934e-15	1.00659e-12
LmxM.30.1260	426.076	-0.336733	0.318293	-1.05793	0.290086	0.514271
LmxM.26.1990	655.796	-0.0927577	0.217782	-0.42592	0.670166	0.837377
LmxM.30.2310	10650.4	-0.117419	0.211972	-0.553937	0.579622	0.775436
LmxM.22.1250	974.368	0.401421	0.129638	3.09647	0.00195839	0.0116331
LmxM.36.5365	438.655	0.909513	0.211984	4.29047	1.78294e-05	0.000222746
LmxM.17.0237	686.258	-0.683902	0.138973	-4.92112	8.60486e-07	1.62947e-05
LmxM.16.0790	2093.13	-0.129043	0.170732	-0.755822	0.449756	0.672266
LmxM.31.1280	918.765	-0.0222238	0.1861	-0.119419	0.904944	0.962431
LmxM.36.0830	887.098	0.554362	0.155782	3.55858	0.00037287	0.00295177
LmxM.18.0510	1258.08	0.239055	0.510618	0.468167	0.639665	0.819204
LmxM.19.0190	1661.23	0.148756	0.0619044	2.403	0.0162611	0.0630581
LmxM.28.1720	710.697	-0.0644614	0.0785935	-0.820187	0.412109	0.639264
LmxM.08_29.0710	1553.3	0.0544715	0.056423	0.965413	0.334338	0.562905
LmxM.27.2140	1898.93	-0.430264	0.224822	-1.9138	0.055646	0.161371
LmxM.33:ncRNA:rfamscan:178119-178212	226.067	0.033538	0.433718	0.0773268	0.938364	0.975448
LmxM.30.1570	4342.24	0.433694	0.173845	2.49471	0.0126059	0.0513023
LmxM.14.0100	1361.89	-0.0871203	0.100203	-0.86944	0.384607	0.612825
LmxM.21.1600	1005.23	0.463712	0.150248	3.08631	0.00202655	0.0119689
LmxM.04.1220	1342.59	0.315048	0.0879773	3.58101	0.000342269	0.00275724
LmxM.26.2010	1217	-0.0898115	0.0676703	-1.32719	0.184445	0.38257
LmxM.16.0780	6735.04	-0.305376	0.103565	-2.94865	0.00319165	0.017409
LmxM.31.0480	752.016	0.203312	0.127248	1.59777	0.110095	0.265421
LmxM.30.2750	1332.31	0.450029	0.147977	3.04121	0.00235631	0.0135661
LmxM.02.0230	1082.58	-0.205998	0.11461	-1.79738	0.0722755	0.197427
LmxM.33.4280	709.674	-0.808797	0.104738	-7.72213	1.14403e-14	1.32659e-12
LmxM.27.2220	1542.41	-0.229282	0.057161	-4.01116	6.04213e-05	0.000641869
LmxM.36.5040	1008.92	0.122836	0.0719703	1.70675	0.0878681	0.225434
LmxM.22.0230	309.338	1.15747	1.08604	1.06578	0.286525	0.509495
LmxM.10.0610	667.875	-0.415419	0.165541	-2.50946	0.0120917	0.0497505
LmxM.12:ncRNA:rfamscan:239905-239981	43.2964	0.252846	0.428281	0.590375	0.554939	0.756928
LmxM.08.0270	890.259	-0.0656319	0.320878	-0.204539	0.837933	0.934277
LmxM.36.5310	1370.61	0.0501327	0.114269	0.438723	0.660862	0.831565
LmxM.08.0210	309.797	0.0935955	0.139686	0.67004	0.502832	0.715469
LmxM.31.3970	1646.53	0.112526	0.171407	0.656483	0.511513	0.722348
LmxM.32.2250	688.199	0.0279423	0.121905	0.229213	0.818704	0.923676
LmxM.12.0650	1253.81	-0.219192	0.102674	-2.13484	0.0327745	0.108149
LmxM.08.0780	1593.75	-0.450672	0.106028	-4.25052	2.13279e-05	0.000262078
LmxM.27.1120	553.473	0.0542829	0.0981099	0.553287	0.580067	0.775618
LmxM.36.2760	230.965	0.240992	0.687382	0.350594	0.725893	0.874748
LmxM.31.1802	719.519	-0.277943	0.172792	-1.60855	0.107715	0.261445
LmxM.31:ncRNA:rfamscan:482645-482735	303.276	-1.28938	0.366178	-3.5212	0.000429605	0.00327825
LmxM.36.3060	1005.06	0.214258	0.123169	1.73954	0.0819394	0.213686
LmxM.03.0290	871.394	-0.0334527	0.160774	-0.208073	0.835172	0.932715
LmxM.36.2300	592.515	-0.0733936	0.11879	-0.617841	0.53668	0.742661
LmxM.36.0400	833.132	0.115879	0.106238	1.09075	0.275384	0.495721
LmxM.32.0130	1318.85	-0.0424212	0.144559	-0.293452	0.769177	0.897852
LmxM.20.0230	674.03	-0.00133306	0.182412	-0.00730797	0.994169	0.997319
LmxM.30.2110	1983.4	-0.482362	0.469614	-1.02715	0.304352	0.529714
LmxM.09.1060	913.323	-0.0190553	0.1573	-0.12114	0.90358	0.961631
LmxM.12.0090	193.655	0.00435576	0.18991	0.022936	0.981701	0.993725
LmxM.28.0430	1750.23	0.0308477	0.168205	0.183394	0.854489	0.941296
LmxM.34.0350	1690.27	0.120278	0.0761929	1.57859	0.114429	0.27244
LmxM.22.0480	1083.57	-0.0845154	0.11188	-0.755408	0.450004	0.672515
LmxM.06.0610	807.189	-0.273523	0.0961086	-2.84598	0.00442756	0.0224597
LmxM.20.0560	748.076	0.564766	0.233185	2.42196	0.0154369	0.0604049
LmxM.23.1240	923.041	0.104846	0.0762135	1.37569	0.168919	0.358986
LmxM.13.1260	217.605	0.23305	0.288927	0.806602	0.419896	0.647378
LmxM.34.1190	665.658	-0.133251	0.164663	-0.809232	0.418382	0.645891
LmxM.30.2630	386.368	0.438326	0.18677	2.34687	0.0189316	0.0708473
LmxM.30.3060	447.357	1.03432	0.301156	3.43451	0.000593627	0.00433659
LmxM.28.0230	544.094	0.211431	0.225331	0.938312	0.348084	0.57837
LmxM.30.1910	1209.29	0.00689853	0.42045	0.0164075	0.986909	0.995494
LmxM.29.1205	685.962	0.107619	0.165336	0.650912	0.515104	0.724188
LmxM.19.0510	1608.99	-0.3279	0.080272	-4.08485	4.41045e-05	0.00049269
LmxM.06.0490	855.425	-0.423948	0.0854284	-4.96262	6.955e-07	1.33786e-05
LmxM.10.0120	58.9804	0.568119	1.2424	0.457275	0.647474	0.82397
LmxM.29.2810	1211.28	-0.0184079	0.127895	-0.14393	0.885556	0.954928
LmxM.32.0510	815.109	-0.390433	0.0961672	-4.05994	4.90852e-05	0.000540266
LmxM.27.0110	2962.01	0.605308	0.222545	2.71994	0.00652944	0.0304399
LmxM.33.2110	844.972	-0.22046	0.281354	-0.783568	0.433294	0.658175
LmxM.29.1080	949.02	0.410449	0.167993	2.44325	0.0145558	0.0575867
LmxM.09.0890	3050.75	-0.240216	0.0664453	-3.61525	0.000300062	0.00247536
LmxM.12.0010	576.017	0.308878	0.153346	2.01425	0.0439835	0.134816
LmxM.18.1190	1702.35	-0.354364	0.104002	-3.40729	0.000656124	0.00470546
LmxM.16.1130	171.952	-0.29619	0.3541	-0.836457	0.402898	0.6303
LmxM.16.1230	5336.11	-0.472615	0.0774737	-6.10033	1.05852e-09	4.73631e-08
LmxM.31.3410	997.102	-0.834474	0.0985218	-8.46995	2.45505e-17	4.70057e-15
LmxM.17.0980	2220.13	0.150499	0.10026	1.50109	0.133333	0.304249
LmxM.36.2440	719.266	-0.0116679	0.136311	-0.0855974	0.931786	0.972888
LmxM.31.0160	1153.45	-0.0456108	0.0827085	-0.551464	0.581316	0.776565
LmxM.24.0400	850.117	-0.190128	0.139263	-1.36525	0.172176	0.363748
LmxM.33.2220	1349.78	-0.117883	0.118418	-0.995484	0.319501	0.547327
LmxM.26.0500	1125.86	0.11915	0.108481	1.09835	0.272054	0.491797
LmxM.21.1260	1003.62	0.160153	0.103812	1.54272	0.122898	0.286376
LmxM.07.0900	564.218	0.324558	0.411102	0.789481	0.429831	0.654511
LmxM.21.0700	131.412	0.246452	0.658404	0.374317	0.708168	0.863884
LmxM.17.0540	1344.74	-0.452974	0.0819622	-5.52662	3.26465e-08	9.63364e-07
LmxM.03.0700	3147.37	0.0248965	0.0786672	0.316479	0.751639	0.88835
LmxM.29.0480	876.889	0.029827	0.107966	0.276264	0.782346	0.905104
LmxM.26.2250	1476.98	0.0269483	0.147811	0.182316	0.855335	0.941405
LmxM.21.0160	1206.33	-0.380015	0.0764757	-4.96909	6.72685e-07	1.30005e-05
LmxM.32.2500	1376.96	0.09932	0.0869217	1.14264	0.253189	0.471821
LmxM.27.2337	983.686	-0.95907	0.136099	-7.04687	1.8299e-12	1.42128e-10
LmxM.19.1050	1623.77	-0.0253108	0.101179	-0.250158	0.802465	0.916875
LmxM.27.1790	1264.45	-0.343	0.122017	-2.81108	0.00493761	0.0244299
LmxM.11.0790	628.593	-0.423134	0.117648	-3.59659	0.000322412	0.00262496
LmxM.20.0860	844.823	0.0863409	0.140513	0.614471	0.538904	0.744214
LmxM.11.0700	798.051	0.0396278	0.0906504	0.43715	0.662002	0.831964
LmxM.34.0640	3733.82	0.760552	0.269658	2.82043	0.00479591	0.0239026
LmxM.36.2660	1720.38	0.53255	0.224056	2.37686	0.0174608	0.0665222
LmxM.11.1240	792.035	-0.665121	0.281006	-2.36692	0.0179366	0.0679576
LmxM.15.1480	491.981	0.42923	0.461054	0.930975	0.351867	0.582077
LmxM.19.0995	178.445	-0.38035	0.239298	-1.58944	0.11196	0.26819
LmxM.27.2300	1247.21	-0.14811	0.0958566	-1.54512	0.122316	0.285358
LmxM.08_29.0090	599.478	-0.0141746	0.139289	-0.101764	0.918944	0.967953
LmxM.04.0630	3631.41	0.83245	0.143548	5.79909	6.6677e-09	2.46167e-07
LmxM.33.3740	1240.63	-0.242288	0.0678586	-3.57048	0.000356326	0.00285095
LmxM.31.2010	930.611	0.246893	0.0789862	3.12578	0.00177337	0.0107275
LmxM.10.1040	1509.75	-0.039326	0.0796374	-0.493813	0.621438	0.806744
LmxM.36.6523	410.479	0.175116	0.122015	1.43521	0.151228	0.332904
LmxM.26.1600	1067.7	0.196229	0.105709	1.8563	0.0634102	0.179201
LmxM.31.3170	973.662	-0.082665	0.13381	-0.617778	0.536722	0.742661
LmxM.04.0610	482.951	-0.156845	0.129036	-1.21551	0.22417	0.436078
LmxM.18.0910	2225.21	-0.190296	0.0996126	-1.91036	0.0560871	0.162308
LmxM.24.2045	1099.83	-0.29047	0.204711	-1.41892	0.155922	0.339694
LmxM.08_29.1160	10705.7	0.623551	0.142942	4.36228	1.28712e-05	0.000168204
LmxM.15.1300	1410.28	0.0315559	0.181865	0.173513	0.862248	0.944504
LmxM.10.0160	728.956	0.384026	0.195959	1.95973	0.0500278	0.149557
LmxM.30.3020	432.299	0.574366	0.176624	3.25191	0.00114631	0.00751999
LmxM.20.0590	1085.08	-0.291945	0.129043	-2.26238	0.0236739	0.0834719
LmxM.34.2350	1326.95	-0.0639307	0.171915	-0.371873	0.709987	0.864649
LmxM.20.1040	75.8626	0.270495	0.912553	0.296415	0.766913	0.896747
LmxM.11.0970	2741.89	-0.0884472	0.139241	-0.63521	0.525292	0.733377
LmxM.32.0830	747.723	-0.508953	0.300312	-1.69475	0.0901228	0.229219
LmxM.22.1140	1064.37	-0.0774348	0.0656713	-1.17913	0.238348	0.452564
LmxM.01.0760	824.713	-0.461933	0.162913	-2.83545	0.00457608	0.0230851
LmxM.28.0820	574.662	0.279533	0.0970334	2.88079	0.00396683	0.0207077
LmxM.01.0050	1139.34	-0.176314	0.248107	-0.710636	0.47731	0.695019
LmxM.21.1800	526.101	0.355187	0.117839	3.01418	0.00257672	0.0146103
LmxM.31.0490	1681.82	0.245736	0.169914	1.44624	0.14811	0.328146
LmxM.28.0830	247.618	0.514511	0.561503	0.91631	0.359504	0.589484
LmxM.36.6690	1117.47	0.0210855	0.0577695	0.364993	0.715117	0.867603
LmxM.21.1300	748.508	-0.11384	0.103697	-1.09781	0.272287	0.491932
LmxM.17.0940	818.703	-0.0674623	0.1146	-0.588674	0.55608	0.757664
LmxM.27.1700	1085.8	-0.354843	0.0995928	-3.56294	0.000366723	0.00291995
LmxM.31.3160	1317.65	-0.00514027	0.08592	-0.0598263	0.952294	0.981133
LmxM.19.0720	702.043	0.0771116	0.0936616	0.8233	0.410338	0.638322
LmxM.16.0330	1389.16	-0.0348142	0.13444	-0.258958	0.795668	0.912791
LmxM.01.0490	1729.52	-0.0184128	0.105997	-0.173712	0.862092	0.944504
LmxM.09.0670	1850.96	0.00295351	0.205086	0.0144014	0.98851	0.99559
LmxM.14.1460	899.715	-0.0546629	0.0991868	-0.551111	0.581558	0.776763
LmxM.16.0270	1214.96	0.0364994	0.128708	0.283584	0.776729	0.902075
LmxM.18.0760	547.108	-0.505505	0.208697	-2.42219	0.0154271	0.0603954
LmxM.36.4550	20.838	0.629658	0.929401	0.677488	0.498096	0.711826
LmxM.26.0700	235.38	0.569151	0.138742	4.10221	4.09217e-05	0.000461518
LmxM.36.5620	1210.14	-0.114307	0.527623	-0.216646	0.828485	0.929153
LmxM.21.0620	819.247	-0.338451	0.128055	-2.64301	0.00821723	0.0368076
LmxM.32.0010	1571.35	-0.128111	0.0582795	-2.19822	0.0279332	0.0953457
LmxM.30.0380	1685.01	-0.196497	0.0645655	-3.04338	0.00233936	0.0134873
LmxM.36.0870	1078.52	0.0298748	0.11128	0.268464	0.788342	0.908606
LmxM.12.1280	912.136	0.098631	0.094736	1.04111	0.297823	0.523479
LmxM.31.0940	1495.45	-0.284474	0.0816377	-3.48459	0.000492884	0.003669
LmxM.29.1440	830.036	-0.206124	0.0876413	-2.35191	0.0186773	0.0702147
LmxM.24.1500a	85.9151	0.151029	0.283656	0.532439	0.594422	0.786179
LmxM.00:ncRNA:rfamscan:448324-448416	288.424	0.485096	0.346911	1.39833	0.162014	0.348267
LmxM.31.3340	765.926	0.0625038	0.0746367	0.83744	0.402346	0.630174
LmxM.28.2290	1600.37	-0.0834832	0.0968368	-0.862101	0.388632	0.616613
LmxM.34.2770	1284.44	0.207931	0.177992	1.16821	0.242723	0.45886
LmxM.26.0720	1330.75	-0.0744283	0.102657	-0.725017	0.468442	0.688604
LmxM.20.0810	2510.96	-0.00755826	0.0984943	-0.076738	0.938832	0.975544
LmxM.31.3500	376.85	-0.420104	0.212841	-1.9738	0.048405	0.145764
LmxM.36.2490	744.881	0.0822543	0.0829888	0.991149	0.321613	0.549686
LmxM.21.1030	964.936	-0.0535729	0.203327	-0.263481	0.79218	0.910486
LmxM.36.5720	1274.61	0.0200742	0.223012	0.0900139	0.928276	0.971372
LmxM.36.1060	1709.04	0.0799157	0.0516343	1.54772	0.121689	0.284217
LmxM.34.1210	2358.7	0.253315	0.172193	1.47111	0.141262	0.316697
LmxM.09.1480	1159.58	-0.160612	0.216053	-0.743392	0.457244	0.67882
LmxM.32.0090	862.925	-0.0719631	0.120765	-0.595892	0.551247	0.753973
LmxM.34.2020	1127.69	0.239062	0.0934632	2.55782	0.0105331	0.0447697
LmxM.25.1140	713.145	0.0491096	0.123176	0.398693	0.690119	0.850944
LmxM.34.0500	22.4428	0.580233	0.482328	1.20298	0.228983	0.441502
LmxM.13.1590	1280.18	0.0757907	0.253558	0.298908	0.76501	0.895412
LmxM.09.0330	667.687	0.295142	0.136192	2.16711	0.0302267	0.101408
LmxM.12.1210	1031.94	0.12098	0.09353	1.29349	0.195842	0.398016
LmxM.15.0060	141.975	0.465938	0.698303	0.667243	0.504617	0.717204
LmxM.15.0830	546.8	-0.689875	0.0891921	-7.73471	1.03638e-14	1.21893e-12
LmxM.29.2520	647.888	0.548398	0.174345	3.14548	0.00165815	0.0101574
LmxM.07.1020	1339.24	-0.19161	0.0803168	-2.38568	0.0170478	0.0652688
LmxM.26.2510	1175.38	-0.147331	0.180572	-0.81591	0.414552	0.642146
LmxM.18.1670	601.321	0.331433	0.200444	1.65349	0.0982306	0.245081
LmxM.18.0930	1110.18	-0.204708	0.140122	-1.46093	0.144033	0.321438
LmxM.33.2980	1254.42	0.190164	0.0639088	2.97556	0.00292457	0.0162909
LmxM.33.0170	1123.78	0.292879	0.132666	2.20765	0.027269	0.0935831
LmxM.21.1060	5048.99	-0.280873	0.195055	-1.43996	0.149878	0.331053
LmxM.30.2670	418.821	0.074498	0.473979	0.157176	0.875106	0.951418
LmxM.34.1870	1417.62	0.339854	0.267151	1.27214	0.203323	0.408988
LmxM.36.6785	1035.31	-0.461206	0.10445	-4.41557	1.00744e-05	0.000136037
LmxM.11.0630	984.742	0.140288	0.229799	0.610483	0.541542	0.745821
LmxM.11.0190	604.704	-0.14629	0.103751	-1.41001	0.158536	0.34339
LmxM.05.1000	610.956	-0.320017	0.11161	-2.86728	0.00414022	0.0213394
LmxM.34.4880	877	0.246861	0.108448	2.27631	0.0228277	0.0811839
LmxM.34.0970	420.099	0.40949	0.328298	1.24731	0.212284	0.419826
LmxM.34.0930	478.854	0.248931	0.114773	2.1689	0.0300902	0.101115
LmxM.31.0740	1216.47	-0.126834	0.139623	-0.908405	0.363664	0.592848
LmxM.19.1430	526.455	0.260678	0.16011	1.62812	0.1035	0.254592
LmxM.33.1040	954.915	0.199733	0.147461	1.35448	0.175584	0.369054
LmxM.33.0250	2122.76	0.76908	0.138044	5.57127	2.52882e-08	7.91626e-07
LmxM.30.1950	1161.89	-0.0532033	0.124558	-0.427136	0.66928	0.836906
LmxM.03.0650	1714.2	0.329307	0.134066	2.45631	0.0140372	0.0559382
LmxM.03.0580	1066.43	0.464122	0.109356	4.24412	2.19449e-05	0.000267267
LmxM.34.2221	3287.99	0.57713	0.0637477	9.05335	1.38647e-19	3.45903e-17
LmxM.14.0610	836.511	-0.073301	0.115352	-0.635452	0.525134	0.733298
LmxM.07.1010	1213.59	-0.346942	0.158113	-2.19427	0.0282163	0.096073
LmxM.20.0410	1099.37	-0.207357	0.110232	-1.88109	0.0599591	0.171166
LmxM.25.1360	940.858	-0.0375446	0.121599	-0.308756	0.757507	0.891123
LmxM.16.1010	410.971	0.153174	0.389566	0.393192	0.694178	0.854157
LmxM.11.0330	638.355	0.604847	0.230799	2.62066	0.00877592	0.0388452
LmxM.19.0760	2684.29	-0.291554	0.120737	-2.41479	0.0157442	0.0613159
LmxM.05.0880	1120.82	-0.515804	0.0929874	-5.54703	2.90567e-08	8.87862e-07
LmxM.01.0750	2096.59	-0.25881	0.0709237	-3.64913	0.000263126	0.00221959
LmxM.05.0210	1756.73	-0.867898	0.0967058	-8.97462	2.84336e-19	6.88511e-17
LmxM.07.0730	1436.84	-0.420699	0.132399	-3.17751	0.00148546	0.0092913
LmxM.29.1680	663.815	0.680959	0.256415	2.65569	0.00791469	0.0357246
LmxM.21.0480	774.821	-0.0330391	0.11974	-0.275923	0.782607	0.90519
LmxM.01:ncRNA:rfamscan:118986-119169	492.199	0.0740603	0.29225	0.253414	0.799948	0.915427
LmxM.34.0700	1419.47	0.0866767	0.0757826	1.14375	0.252726	0.471472
LmxM.30.0200	702.11	0.183657	0.152753	1.20231	0.229243	0.441753
LmxM.36.3950	613.27	0.232967	0.0944395	2.46684	0.0136311	0.0545728
LmxM.31.3850	545.805	0.0221529	0.0885957	0.250044	0.802553	0.916875
LmxM.21.1090	3332.08	0.744641	0.180848	4.1175	3.8301e-05	0.000436748
LmxM.33.4110	2141.79	-0.486897	0.126903	-3.83675	0.000124673	0.00118662
LmxM.30.0740	992.488	0.110509	0.0993301	1.11254	0.265907	0.486161
LmxM.29.1600	850.052	-0.181498	0.0760305	-2.38717	0.0169786	0.065107
LmxM.32.1060	786.461	0.0653135	0.100217	0.651722	0.514581	0.724119
LmxM.16.0300	1836.36	-0.423972	0.133661	-3.17199	0.00151396	0.00941737
LmxM.36.0210	546.544	0.231124	0.132619	1.74276	0.081375	0.212551
LmxM.10.0830	2776.19	-0.352458	0.069681	-5.05816	4.23318e-07	8.64808e-06
LmxM.14.0750	1499.72	-0.205422	0.069597	-2.95159	0.00316145	0.017283
LmxM.36.5950	978.202	0.110994	0.0760769	1.45897	0.144572	0.322041
LmxM.26.1220	1292.4	0.21112	0.102226	2.06523	0.0389017	0.122853
LmxM.08_29.1530	2589.48	-0.220371	0.107406	-2.05176	0.0401926	0.125916
LmxM.30.2660	773.027	0.0777225	0.0777906	0.999125	0.317734	0.546004
LmxM.31.3590	1037.6	-0.156993	0.194886	-0.805567	0.420493	0.647692
LmxM.34.3070	1470.79	-0.112752	0.140276	-0.803789	0.421519	0.648666
LmxM.34.1355	477.266	0.906365	0.163211	5.55333	2.80274e-08	8.67478e-07
LmxM.06.0820	311.98	-0.552748	0.156079	-3.54146	0.000397922	0.00309915
LmxM.24.2120	1157.01	-0.0414104	0.0926896	-0.446764	0.655045	0.828034
LmxM.06.0580	4808.7	-0.00329877	0.175804	-0.0187639	0.985029	0.994788
LmxM.36.5290	817.126	0.0559508	0.118245	0.473178	0.636086	0.816734
LmxM.32.0270	223.39	0.404668	0.453494	0.892335	0.372213	0.600516
LmxM.27.0410	1181.83	-0.152547	0.0618415	-2.46674	0.0136349	0.0545728
LmxM.33.1220	1012.56	0.0725365	0.118054	0.614433	0.538929	0.744214
LmxM.27.1990	953.752	-0.161994	0.121932	-1.32856	0.183992	0.38214
LmxM.11.0370	822.596	-0.090775	0.100906	-0.899598	0.368334	0.596831
LmxM.30.2510	671.537	-0.128861	0.168692	-0.76388	0.444939	0.667732
LmxM.29.3220	1344.94	0.35487	0.148074	2.39657	0.0165493	0.0638775
LmxM.28.0510	1309.89	0.553382	0.159808	3.46279	0.000534611	0.00394395
LmxM.17.0360	703.866	-0.356509	0.223643	-1.5941	0.110914	0.266771
LmxM.21.0650	570.997	-0.254886	0.115788	-2.20131	0.0277139	0.0948333
LmxM.15.1250	1403.2	-0.412607	0.225405	-1.83052	0.0671729	0.187026
LmxM.16.0250	1128.83	-0.105628	0.103797	-1.01764	0.308848	0.535204
LmxM.28.2030	738.519	0.245159	0.0926964	2.64475	0.00817503	0.0366385
LmxM.08.0440	2514.27	-0.241791	0.0711916	-3.39634	0.000682932	0.00487225
LmxM.03.0810	1443.26	0.457663	0.13644	3.35432	0.00079561	0.00550904
LmxM.26.1630	5133.51	0.0609771	0.252686	0.241316	0.80931	0.920048
LmxM.29.2600	809.212	-0.0207028	0.222254	-0.0931496	0.925785	0.970336
LmxM.03.0130	839.963	0.42854	0.145202	2.95133	0.00316411	0.0172861
LmxM.26.1020	3359.08	-0.0398517	0.061001	-0.653297	0.513565	0.723384
LmxM.23.0543	1047.64	-0.251007	0.242707	-1.0342	0.301043	0.527225
LmxM.33.0961	385.533	0.151284	0.251517	0.601486	0.547516	0.751158
LmxM.25.0450	698.843	0.0190435	0.0861422	0.221071	0.825038	0.926929
LmxM.05.0860	845.23	-0.507949	0.208778	-2.43296	0.0149759	0.058881
LmxM.31.1650	530.03	-0.118785	0.228652	-0.519501	0.603411	0.793719
LmxM.19.0730	631.901	-0.146422	0.181685	-0.805915	0.420292	0.647692
LmxM.31.0750	31505.8	-0.172231	0.152182	-1.13174	0.257742	0.476876
LmxM.33.3580	1603.39	0.0223209	0.0629928	0.35434	0.723084	0.873152
LmxM.11.1300	706.029	0.238704	0.140373	1.7005	0.0890365	0.227228
LmxM.25.0670	485.512	0.255048	0.654548	0.389656	0.696791	0.856266
LmxM.36.4330	728.615	0.0780276	0.295131	0.264383	0.791485	0.91021
LmxM.24.2130	820.369	0.563454	0.180188	3.12704	0.00176579	0.0106895
LmxM.02.0300	1431.79	-0.702749	0.293166	-2.3971	0.0165253	0.0638446
LmxM.33.0880	1256.28	-0.111242	0.0619327	-1.79618	0.0724663	0.19777
LmxM.25.0030	1277.23	-0.218825	0.122558	-1.78548	0.074183	0.20064
LmxM.15.0320	1321.36	-0.206838	0.124357	-1.66326	0.0962603	0.241325
LmxM.36.3750	8559.54	-0.136667	0.277417	-0.492643	0.622265	0.806971
LmxM.11.0500	727.604	0.244285	0.125526	1.9461	0.0516433	0.153218
LmxM.22.0150	859.481	0.180122	0.142632	1.26284	0.206647	0.412726
LmxM.18.1540	638.339	0.31149	0.216793	1.4368	0.150774	0.332437
LmxM.16.1480	214.477	0.0190592	0.720783	0.0264424	0.978904	0.992083
LmxM.33.1270	502.124	-0.234898	0.272956	-0.860569	0.389475	0.617238
LmxM.36.1230	2048.83	-0.160106	0.0891696	-1.79552	0.0725708	0.19784
LmxM.29.2110	561.877	0.464095	0.142995	3.24554	0.00117228	0.00762952
LmxM.28.1490	1442.41	0.433497	0.172174	2.51779	0.0118093	0.0488328
LmxM.24.0980	1198.83	0.0447948	0.0579633	0.772814	0.439632	0.66211
LmxM.36.4280	1110.05	0.0784961	0.071343	1.10026	0.271217	0.491116
LmxM.06.1290	2904.97	0.830646	0.0795273	10.4448	1.54798e-25	9.80347e-23
LmxM.30.2710	1292.04	-0.570765	0.148939	-3.83221	0.000126995	0.00120455
LmxM.23.1460	836.913	-0.14972	0.0810644	-1.84692	0.0647587	0.18209
LmxM.16.0050	2588.08	-0.153445	0.0979434	-1.56667	0.117193	0.276461
LmxM.33.2920	997.832	0.295986	0.236768	1.25011	0.211259	0.419049
LmxM.25.1000	1470.52	0.080815	0.215175	0.375577	0.707231	0.86338
LmxM.29.2420	1239.82	-0.11533	0.194142	-0.594051	0.552478	0.754531
LmxM.21.1610	278.355	-0.233865	0.340347	-0.687137	0.491996	0.706344
LmxM.21.1840	769.274	0.150707	0.0856895	1.75876	0.078619	0.207925
LmxM.31.3230	1562.25	0.0200197	0.0848213	0.236022	0.813415	0.921778
LmxM.29.1340	901.819	-0.0818913	0.149935	-0.546179	0.584943	0.779514
LmxM.25.0010	86.2395	0.474676	0.598835	0.792667	0.427972	0.653345
LmxM.24.1630	3850.25	0.502098	0.0971342	5.16912	2.35203e-07	5.15006e-06
LmxM.15.1545	614.301	0.9639	0.223454	4.31363	1.60593e-05	0.000203409
LmxM.28.2320	389.301	-0.507494	0.373637	-1.35825	0.174383	0.366998
LmxM.30.2230	1397.99	0.186944	0.0969508	1.92824	0.0538253	0.157478
LmxM.10.0720	871.111	0.122942	0.227552	0.540283	0.589002	0.781639
LmxM.24.0090	429.837	0.396339	0.111355	3.55925	0.000371914	0.00294723
LmxM.32.0880	990.272	0.0170579	0.0692904	0.246179	0.805544	0.918112
LmxM.27.0470	220.34	-0.0992224	0.572338	-0.173363	0.862366	0.944507
LmxM.08.0140	881.925	-0.0085057	0.0779337	-0.10914	0.913091	0.965143
LmxM.34.3690	503.385	0.571829	0.329321	1.73639	0.0824957	0.214458
LmxM.34.1030	2516.5	0.186718	0.117517	1.58886	0.112092	0.268428
LmxM.05.0330	1637.26	-0.697773	0.0565148	-12.3467	5.07372e-35	6.96199e-32
LmxM.05.1020	1890.68	-0.364248	0.0699336	-5.20848	1.90395e-07	4.29458e-06
LmxM.23.0730	131.722	1.18279	0.208175	5.68173	1.33339e-08	4.33905e-07
LmxM.36.0700	636.849	0.223517	0.113153	1.97535	0.0482288	0.145393
LmxM.33.1260	1053.02	-0.5015	0.0696443	-7.20088	5.98241e-13	5.13054e-11
LmxM.28.0130	495.421	0.912398	0.186879	4.8823	1.04854e-06	1.92692e-05
LmxM.17.0520	1578.77	0.0853319	0.157941	0.540277	0.589006	0.781639
LmxM.36.4200	772.433	0.349163	0.349668	0.998558	0.318009	0.546134
LmxM.15.0880	707.187	0.231442	0.0943121	2.45401	0.0141275	0.0562435
LmxM.18.1510	1130.09	0.415938	0.22975	1.81039	0.0702354	0.192865
LmxM.23.0460	697.819	-0.0776894	0.177221	-0.438376	0.661113	0.831565
LmxM.09.1010	927.864	0.193925	0.57698	0.336104	0.736792	0.880613
LmxM.31.2760	1056.41	0.0466766	0.114963	0.406013	0.684733	0.846457
LmxM.34.0540	25.4055	0.758307	0.70649	1.07335	0.283116	0.505582
LmxM.36.5440partial	1504.29	0.185585	0.0575714	3.22357	0.00126604	0.00812416
LmxM.29.2790	1622.07	-0.368782	0.181554	-2.03125	0.04223	0.130756
LmxM.15.0580	1020.84	-0.186952	0.190747	-0.980102	0.327036	0.555037
LmxM.36.3520	1345.79	0.140091	0.0925299	1.51401	0.130023	0.29885
LmxM.06.0030	746.656	0.25727	0.950407	0.270695	0.786626	0.907933
LmxM.36.5870	1856.15	0.0242266	0.160691	0.150765	0.880161	0.953595
LmxM.18.0310	495.752	-0.215858	0.187335	-1.15225	0.249217	0.467487
LmxM.27.0860	790.592	-0.0534302	0.213669	-0.25006	0.802541	0.916875
LmxM.36.3920	766.843	-0.288206	0.178215	-1.61719	0.105838	0.258642
LmxM.11.1020	1646.8	-0.228904	0.09661	-2.36936	0.0178188	0.0675735
LmxM.13.0260	1361.1	-0.0697165	0.150041	-0.464649	0.642183	0.82067
LmxM.28.3010	499.458	-0.00287761	0.0999225	-0.0287984	0.977025	0.991599
LmxM.28.1580	568.776	-0.0658109	0.200687	-0.327927	0.742967	0.883996
LmxM.36.2360	842.091	0.166157	0.843612	0.196959	0.84386	0.936249
LmxM.05.0030	1915.87	0.00716169	0.0822339	0.0870893	0.930601	0.97277
LmxM.29.0950	187.788	0.137705	0.532587	0.258558	0.795976	0.912966
LmxM.22.1100	1372.73	-0.320533	0.08513	-3.76522	0.000166405	0.0015055
LmxM.16.1510	1041.75	0.00458441	0.111331	0.0411784	0.967154	0.986566
LmxM.28.1040	1461.65	0.556024	0.0860894	6.45868	1.05617e-10	5.91529e-09
LmxM.27.1040	1315.13	-0.556417	0.18034	-3.08537	0.00203298	0.0119983
LmxM.11.1290	1222.17	-0.473253	0.595088	-0.795266	0.426459	0.652367
LmxM.32.0040	1066.66	-0.0475727	0.104956	-0.453263	0.65036	0.825788
LmxM.30.2870	1835.87	-0.230927	0.1842	-1.25368	0.20996	0.41794
LmxM.08_29.2160	997.294	-0.148394	0.221026	-0.671389	0.501973	0.714957
LmxM.30.1370	1298.51	0.115122	0.111961	1.02823	0.30384	0.529422
LmxM.33.2500	20.6611	1.3705	0.99801	1.37324	0.169679	0.360043
LmxM.27.2060	750.979	0.146831	0.135999	1.07965	0.280299	0.502876
LmxM.36.2850	401.032	0.25823	0.361865	0.713608	0.47547	0.693996
LmxM.34.3940	1214.53	-0.0977416	0.111181	-0.879122	0.379335	0.607117
LmxM.30.0680	1295.96	-0.208136	0.0983161	-2.11701	0.0342587	0.11166
LmxM.30.2680	803.135	-0.255028	0.164016	-1.5549	0.119969	0.281719
LmxM.24.0700	732.468	-0.301025	0.128502	-2.34257	0.0191512	0.0715066
LmxM.06.1060	463.839	-0.357178	0.137098	-2.60527	0.00918006	0.0402447
LmxM.25.1910	1050.21	0.0432373	0.12044	0.358994	0.719599	0.871155
LmxM.07.0743	414.05	0.116237	0.150159	0.774092	0.438876	0.6619
LmxM.03.0590	2320	0.158614	0.0877688	1.80718	0.0707335	0.19409
LmxM.32.2060	1120.74	0.588379	0.123869	4.75001	2.03406e-06	3.34929e-05
LmxM.13.1640	1047.87	0.202955	0.0764285	2.65549	0.00791933	0.0357259
LmxM.33.3980	825.32	0.263265	0.107528	2.44833	0.0143521	0.0569726
LmxM.15.0960	251.479	-0.0691533	0.296877	-0.232936	0.815811	0.922975
LmxM.14.0840	1272.41	0.0797975	0.113011	0.706103	0.480124	0.697031
LmxM.24.1540	610.075	0.489894	0.165325	2.96321	0.00304451	0.0167774
LmxM.31.1640	787.795	0.345793	0.109322	3.16306	0.00156121	0.00963529
LmxM.31.1440	841.496	0.045259	0.179829	0.251678	0.80129	0.916143
LmxM.34.4730	439.994	0.369556	0.108504	3.40593	0.000659393	0.00472479
LmxM.30.3150	2138.76	-0.120925	0.0922989	-1.31014	0.190147	0.390589
LmxM.11.0020	748.866	0.0749253	0.168838	0.44377	0.657209	0.82975
LmxM.07.0680	13525.8	-0.146184	0.183556	-0.7964	0.425799	0.652084
LmxM.36.4840	1317.69	-0.344482	0.0724114	-4.7573	1.96201e-06	3.25014e-05
LmxM.34.3550	1666.39	0.326612	0.144745	2.25647	0.0240411	0.0845493
LmxM.22.0410	410.24	0.21107	0.702704	0.300368	0.763896	0.894842
LmxM.34.5060	1455.62	-0.0979473	0.126533	-0.774084	0.438881	0.6619
LmxM.21.0420	1569.28	-0.203694	0.101166	-2.01345	0.0440671	0.134992
LmxM.17.0140	935.96	0.511243	0.102685	4.97875	6.39974e-07	1.2456e-05
LmxM.10.0220	1060.82	0.103948	0.547191	0.189966	0.849336	0.938854
LmxM.22.0980	1147.7	0.00641815	0.0659449	0.097326	0.922468	0.968956
LmxM.12.0560	1023.18	-0.00356	0.178773	-0.0199135	0.984112	0.994135
LmxM.33.1155	741.052	-0.0635274	0.191883	-0.331074	0.740589	0.882337
LmxM.24.2340	671.188	0.142554	0.0955606	1.49177	0.13576	0.308333
LmxM.08.0970	765.085	0.116079	0.0776796	1.49433	0.13509	0.307152
LmxM.33.4140	1377.77	-0.0213996	0.0762002	-0.280833	0.778838	0.903378
LmxM.30.1720	939.463	0.120531	0.248478	0.485077	0.627622	0.810989
LmxM.10.0960	996.254	0.30632	0.140142	2.18578	0.0288319	0.0976443
LmxM.24.0920	955.765	-0.00857701	0.158429	-0.054138	0.956825	0.982391
LmxM.31.2120	490.775	0.234435	0.104883	2.23521	0.0254033	0.0885083
LmxM.29.0570	2030.95	0.175718	0.130514	1.34635	0.178191	0.372626
LmxM.30:ncRNA:rfamscan:676432-676578	38.7602	-0.131433	0.614128	-0.214015	0.830535	0.930566
LmxM.08_29.0940	3833.38	-0.331603	0.30897	-1.07325	0.283158	0.505582
LmxM.32.3210	1891.75	0.155036	0.0761717	2.03535	0.0418158	0.129571
LmxM.28.0350	150.175	-0.678061	0.243596	-2.78354	0.00537687	0.0261321
LmxM.36.4500	1492.05	0.132241	0.0947492	1.3957	0.162806	0.349331
LmxM.05.0285	618.377	-0.747047	0.106237	-7.0319	2.03737e-12	1.53953e-10
LmxM.12.1150	1394.69	-0.0793378	0.107891	-0.735349	0.462127	0.682578
LmxM.32.0170	1166.15	0.00435366	0.129777	0.0335473	0.973238	0.989571
LmxM.03.0140	1055.15	0.489396	0.132885	3.68286	0.000230629	0.00198824
LmxM.21.0530	1514.71	0.152779	0.0654856	2.33302	0.0196469	0.0728278
LmxM.31.0890	957.132	0.308856	0.0939793	3.28643	0.00101467	0.00680829
LmxM.25.2140	156.549	0.589052	0.450349	1.30799	0.190877	0.391404
LmxM.23.1670	680.538	-0.841807	0.0991538	-8.48991	2.06795e-17	4.12572e-15
LmxM.08_29.0800	1147.53	-0.0159202	0.14363	-0.110842	0.911742	0.964989
LmxM.21.0440	864.976	0.765005	0.103139	7.41724	1.19586e-13	1.08193e-11
LmxM.23.1140	1028.92	0.0718083	0.215587	0.333083	0.739072	0.881596
LmxM.08.1070partial	54.2092	0.107629	0.342067	0.314642	0.753033	0.888833
LmxM.29.2660	945.174	0.354542	0.132086	2.68417	0.007271	0.0332752
LmxM.32.0080	944.754	0.0262538	0.1751	0.149936	0.880815	0.953927
LmxM.17.0350	1803.81	-0.457723	0.148538	-3.08153	0.00205941	0.0121194
LmxM.24.2240	1270.64	-0.010856	0.0878668	-0.12355	0.901671	0.960593
LmxM.08_29.1950	1324.92	-0.182622	0.109444	-1.66863	0.0951898	0.23937
LmxM.18:ncRNA:rfamscan:277061-277183	631.437	0.0722026	0.150205	0.480695	0.630734	0.813031
LmxM.29.3150	1062.75	0.309116	0.0698329	4.42652	9.57676e-06	0.000130539
LmxM.11.0800	628.898	0.184593	0.198969	0.927749	0.353538	0.583568
LmxM.08_29.1030	1902.34	-0.00992265	0.0643936	-0.154094	0.877536	0.952589
LmxM.08_29.2520	1388.15	0.0122985	0.167827	0.0732811	0.941582	0.976472
LmxM.36.1630	732.888	-0.0714603	0.505204	-0.141448	0.887516	0.955402
LmxM.08_29.1320	476.492	0.120976	0.11807	1.02461	0.305547	0.530934
LmxM.28.1360	662.758	-0.0123633	0.117611	-0.10512	0.91628	0.966265
LmxM.17.0660	832.85	-0.0204799	0.112866	-0.181453	0.856012	0.941556
LmxM.31.1530	467.488	0.497143	0.176251	2.82065	0.00479266	0.0239026
LmxM.14.0890	945.954	-0.0345179	0.0707577	-0.487832	0.625669	0.810053
LmxM.28.0150	282.137	0.282091	0.140674	2.00528	0.0449334	0.136963
LmxM.30.2490	737.089	-0.268334	0.160875	-1.66797	0.0953223	0.239484
LmxM.34.0920	1543.72	-0.0656961	0.185208	-0.354716	0.722802	0.873152
LmxM.34.2850	302.7	-0.199254	0.35999	-0.553498	0.579922	0.775585
LmxM.31.2020	827.113	-0.0452658	0.0803394	-0.563433	0.57314	0.771024
LmxM.36.5280	1307.27	-0.281644	0.105989	-2.65729	0.00787716	0.0356138
LmxM.14.0670	3510.81	-0.00288905	0.271749	-0.0106313	0.991518	0.996075
LmxM.17.1360	1842.64	-0.503917	0.136582	-3.68948	0.00022471	0.00194331
LmxM.23.1665	6544.87	-1.06237	0.20279	-5.23876	1.6166e-07	3.7811e-06
LmxM.20.1220	490.623	-0.417655	0.382925	-1.09069	0.275407	0.495721
LmxM.36.0550	1458.78	1.0461	0.184112	5.68188	1.33219e-08	4.33905e-07
LmxM.36.2420	1205.41	-0.0453361	0.147578	-0.307201	0.758691	0.891706
LmxM.09.0470	1435.57	0.226111	0.120959	1.86932	0.0615781	0.174637
LmxM.09.0440	1415.48	-0.116373	0.0833458	-1.39627	0.162633	0.349141
LmxM.36.5010	12504.2	-0.286318	0.163868	-1.74724	0.0805949	0.211116
LmxM.34.4780	783.984	0.633315	0.154822	4.09061	4.30238e-05	0.000481925
LmxM.33.1330	519.452	0.266746	0.0960736	2.77647	0.00549519	0.0265726
LmxM.29.0800	166.747	0.33121	0.645861	0.51282	0.608077	0.797435
LmxM.19.0090	1687.39	0.0899725	0.12324	0.730059	0.465354	0.685821
LmxM.19.0020	3822.12	0.23837	0.0965454	2.469	0.0135492	0.0543353
LmxM.28.3000	485.741	-0.110233	0.149042	-0.739608	0.459538	0.680235
LmxM.10.1010	626.272	-0.427777	0.115049	-3.71823	0.000200624	0.00176092
LmxM.18.0620	4045.8	-0.135435	0.19386	-0.698622	0.484788	0.700301
LmxM.08_29.0140	1160.02	-0.187937	0.165546	-1.13526	0.256268	0.475193
LmxM.01.0380	854.503	-0.221215	0.127652	-1.73295	0.0831045	0.215972
LmxM.21.0990	805.04	-0.13308	0.230151	-0.578231	0.563108	0.763139
LmxM.36.4780	1433.3	0.429063	0.20032	2.14189	0.0322024	0.10656
LmxM.11:ncRNA:rfamscan:404563-404733	94.4416	0.488928	0.544604	0.897768	0.369309	0.597822
LmxM.29.1975	391.191	0.669045	0.173883	3.84766	0.000119249	0.00114028
LmxM.12:ncRNA:rfamscan:291967-292048	154.881	-0.260577	0.292202	-0.89177	0.372516	0.600769
LmxM.10.0250	1432.82	-0.331552	0.145121	-2.28466	0.0223327	0.0799414
LmxM.21.0735	798.313	0.165838	0.229878	0.721418	0.470652	0.69048
LmxM.02.0320	1253.56	-0.120758	0.16616	-0.726761	0.467372	0.687785
LmxM.26.1440	295.482	0.342363	0.585783	0.584454	0.558915	0.760084
LmxM.03.0710	1085.12	0.205275	0.11545	1.77804	0.0753973	0.202834
LmxM.34.1180	1051.39	0.159266	0.676088	0.23557	0.813766	0.921828
LmxM.20.0950	1034.26	0.0362704	0.0791002	0.458538	0.646566	0.823535
LmxM.30.1310	1818.95	0.176237	0.116342	1.51482	0.129819	0.298663
LmxM.29.3610	1807.28	-0.0333638	0.0900503	-0.370501	0.711009	0.864898
LmxM.29.0520	1954.99	-0.18326	0.0522154	-3.50968	0.000448639	0.00339489
LmxM.26.2030	1712.56	0.125022	0.142468	0.877545	0.38019	0.607875
LmxM.34.5270	784.757	0.171399	0.0895826	1.9133	0.055709	0.161441
LmxM.18.0140	963.372	0.327823	0.21694	1.51112	0.130757	0.299868
LmxM.24.0720	403.17	0.39907	0.190794	2.09163	0.0364713	0.117201
LmxM.05:ncRNA:rfamscan:361482-361757	170.79	0.969836	0.67336	1.44029	0.149785	0.331053
LmxM.27.0350	247.005	0.456609	0.467073	0.977596	0.328274	0.556383
LmxM.19.1370	687.931	0.16539	0.115356	1.43374	0.151648	0.333382
LmxM.07.0630	740.74	-0.425753	0.106934	-3.98146	6.84927e-05	0.000711768
LmxM.23.1480	1918.09	-0.44052	0.0769182	-5.72713	1.02146e-08	3.47506e-07
LmxM.31.0520	1641.29	0.265534	0.0773491	3.43293	0.000597102	0.00435424
LmxM.23.1330	1235.74	-0.252662	0.139267	-1.81423	0.0696425	0.191569
LmxM.14.1360	1960.69	1.02082	0.152287	6.70329	2.03777e-11	1.3315e-09
LmxM.25.0730	1763.13	0.0562443	0.156876	0.358527	0.719949	0.871155
LmxM.03.0170	1409.19	0.320401	0.162401	1.9729	0.0485072	0.146018
LmxM.27.1090	857.731	0.315094	0.104139	3.02572	0.00248042	0.0141129
LmxM.34.2660	572.252	0.463228	0.129141	3.58699	0.000334514	0.0027027
LmxM.26.0240	622.3	0.327023	0.149638	2.18543	0.0288575	0.0976506
LmxM.05.0740	825.961	-0.52029	0.0817241	-6.36642	1.93489e-10	1.02774e-08
LmxM.13.0680	1089.23	-0.0471305	0.112958	-0.417237	0.676505	0.841593
LmxM.18:ncRNA:rfamscan:602341-602484	260.873	0.19829	0.178736	1.1094	0.267256	0.48762
LmxM.25.1950	1085.32	0.362915	0.127161	2.85397	0.00431762	0.0220241
LmxM.32.1520	388.883	-0.0669531	0.159542	-0.419658	0.674735	0.84031
LmxM.36.5220	608.159	0.192055	0.092593	2.07418	0.0380621	0.120897
LmxM.34.1560	617.095	-0.0308623	0.129782	-0.237801	0.812035	0.921169
LmxM.20.0265	414.097	0.318077	0.243336	1.30715	0.191161	0.391792
LmxM.21.0120	2143.58	-0.114281	0.136716	-0.835897	0.403213	0.6303
LmxM.20.0705	215.003	0.300484	0.662761	0.453383	0.650273	0.825788
LmxM.36.6090	646.265	0.290462	0.111903	2.59566	0.00944089	0.0411471
LmxM.09.1000	764.387	-0.140943	0.160872	-0.87612	0.380965	0.608553
LmxM.30.1940	741.231	0.227453	0.298118	0.762962	0.445486	0.668068
LmxM.10.0310	1070.55	0.215436	0.131113	1.64313	0.100357	0.248999
LmxM.22.0310	1474.68	-0.165838	0.0923159	-1.79642	0.0724278	0.19777
LmxM.14.1355	1054.34	-0.0614573	0.219252	-0.280305	0.779244	0.903387
LmxM.03.0630	1287.73	0.30401	0.182395	1.66677	0.095561	0.239937
LmxM.31.0950	855.004	0.338886	0.299885	1.13005	0.258454	0.47774
LmxM.30.2860	995.246	0.637781	0.11869	5.37351	7.72178e-08	2.01182e-06
LmxM.09.1550	477.241	0.282447	0.228407	1.23659	0.216238	0.425092
LmxM.36.0890	1032.37	0.227091	0.216493	1.04895	0.2942	0.519439
LmxM.19.0150	876.887	0.235156	0.167088	1.40738	0.159314	0.344671
LmxM.29.0650	961.491	0.453343	0.116158	3.90282	9.50773e-05	0.000938575
LmxM.25.0540	148.131	0.425885	0.811574	0.524764	0.599747	0.790541
LmxM.06.0050	441.626	0.299677	0.498005	0.601754	0.547338	0.751039
LmxM.34.1300	1706.24	0.808506	0.420427	1.92306	0.0544726	0.15892
LmxM.24.1060	1297.02	-0.215018	0.109442	-1.96467	0.0494522	0.14816
LmxM.36.5810	785.5	0.670975	0.177288	3.78465	0.000153923	0.00141592
LmxM.36.2600	934.024	0.104872	0.0843379	1.24348	0.213693	0.421397
LmxM.14.0705	311.358	-0.0102583	0.368681	-0.0278242	0.977802	0.991792
LmxM.28.2120	1031.49	0.0648465	0.0754516	0.859445	0.390095	0.617863
LmxM.30.1600	1169.2	0.0186263	0.238076	0.0782369	0.93764	0.975434
LmxM.28.1270	1306.06	-0.144051	0.147157	-0.978893	0.327633	0.555592
LmxM.27.1210	1300.15	-0.0974642	0.0646817	-1.50683	0.131855	0.301796
LmxM.29.0110	1313.45	-0.0317967	0.129345	-0.245828	0.805816	0.918112
LmxM.09.0700	1337.55	-0.0589346	0.11531	-0.511096	0.609284	0.798382
LmxM.25.1270	629.841	-0.0934757	0.204452	-0.457201	0.647527	0.82397
LmxM.34.4600	765.762	0.304219	0.109256	2.78447	0.00536154	0.026073
LmxM.28.2740a	1232.4	0.0602474	0.482699	0.124813	0.900671	0.960213
LmxM.33.2580	449.9	1.14474	1.00444	1.13968	0.254418	0.473152
LmxM.11.0340	676.143	0.128277	0.136606	0.93903	0.347716	0.578098
LmxM.04.0465	769.23	-0.270385	0.125894	-2.14772	0.0317362	0.105272
LmxM.15.0290	1265.35	-0.0335746	0.123415	-0.272046	0.785586	0.906988
LmxM.34.5390	1849.1	-0.220172	0.192248	-1.14525	0.252105	0.470867
LmxM.25.1590	531.54	0.271379	0.136736	1.9847	0.0471779	0.142852
LmxM.30.1450	29.2336	0.101549	0.632956	0.160437	0.872537	0.950086
LmxM.21.1720	16141.2	-0.109273	0.251497	-0.434491	0.663932	0.833184
LmxM.08.0260	1135.33	-0.0540803	0.107301	-0.504005	0.614258	0.801689
LmxM.30.2030	9050.39	-0.187037	0.252877	-0.739639	0.459519	0.680235
LmxM.21.0140	1512.79	0.0161822	0.100148	0.161583	0.871634	0.949605
LmxM.04.1165	1586.81	-0.122204	0.185399	-0.65914	0.509806	0.721216
LmxM.27.2020	3277.81	0.0215974	0.331166	0.0652162	0.948002	0.978815
LmxM.33.3815	1017.02	0.185629	0.146123	1.27036	0.203958	0.409857
LmxM.36.1150	558.189	0.245448	0.273583	0.897163	0.369632	0.598188
LmxM.17.1340	1462.1	-0.370808	0.15627	-2.37286	0.0176508	0.0670171
LmxM.28.2000	70.511	0.050533	0.612314	0.0825279	0.934227	0.973907
LmxM.22.0870	884.149	0.074396	0.110533	0.673068	0.500904	0.714168
LmxM.08_29.1010	1379.49	0.0293224	0.150933	0.194274	0.845961	0.936758
LmxM.36.6740	732.4	0.0898588	0.163648	0.549097	0.582939	0.777724
LmxM.32.0765	303.086	-0.127013	0.286482	-0.443353	0.65751	0.829876
LmxM.26.2280	836.433	0.259726	0.170059	1.52727	0.126694	0.292834
LmxM.36.3470	2042.34	0.323331	0.248823	1.29944	0.193792	0.395412
LmxM.22.1570	1032.56	-0.181666	0.118229	-1.53656	0.124401	0.288812
LmxM.06.0720	1981.36	-0.494037	0.0633791	-7.79495	6.44336e-15	8.16126e-13
LmxM.36.0530	1010.31	0.477735	0.0768107	6.21965	4.98275e-10	2.39901e-08
LmxM.14.1210	864.425	0.235401	0.169876	1.38572	0.165834	0.353615
LmxM.12.0200	1108.03	-0.0857153	0.114093	-0.751275	0.452487	0.674756
LmxM.32.2200	171.399	0.302895	0.338749	0.894157	0.371238	0.599338
LmxM.28.2090	991.934	0.408551	0.138389	2.95218	0.00315536	0.0172612
LmxM.17.1070	460.135	0.202321	0.305844	0.661516	0.508281	0.72072
LmxM.34.3820	1098.01	0.0231456	0.174311	0.132783	0.894365	0.957891
LmxM.08_29.1240	2291.8	0.181346	0.0854752	2.12162	0.0338699	0.110655
LmxM.36.2680	887.879	-0.0836412	0.116783	-0.716208	0.473863	0.692705
LmxM.29.0210	1220.29	0.217688	0.0888428	2.45026	0.0142755	0.0567503
LmxM.29.2270	1176.2	0.00455317	0.0833965	0.0545967	0.95646	0.982391
LmxM.31.2940	924.187	0.679413	0.155426	4.37131	1.23506e-05	0.000162953
LmxM.12.0700	2216.43	0.0167384	0.0578281	0.28945	0.772237	0.89936
LmxM.09.0367	519.762	-0.4416	0.097678	-4.52097	6.15563e-06	8.79848e-05
LmxM.10.0190	518.317	0.10539	0.0991496	1.06294	0.28781	0.511227
LmxM.04.0110	1361.24	-0.109767	0.154915	-0.708564	0.478595	0.695989
LmxM.11.0040	1966.37	-0.0559313	0.14261	-0.392197	0.694912	0.85455
LmxM.07.0360	329.924	-0.291564	0.198608	-1.46804	0.142093	0.318154
LmxM.21.0905	661.486	-0.315028	0.101141	-3.11474	0.00184108	0.011064
LmxM.01.0740	1203.74	-0.364865	0.141421	-2.57999	0.00988019	0.0427001
LmxM.30.0440	2200.8	0.117522	0.48833	0.240662	0.809817	0.920224
LmxM.25.0180	930.703	-0.206286	0.0873128	-2.36261	0.0181466	0.0685011
LmxM.30.0800	498.634	1.11899	0.378602	2.95558	0.00312084	0.0171065
LmxM.31.3290	804.531	0.0454452	0.0837783	0.542447	0.587511	0.781397
LmxM.36.1270	269.301	-0.553595	0.158699	-3.48833	0.000486057	0.00363131
LmxM.32.1950	590.305	-0.0915996	0.123581	-0.741211	0.458565	0.680002
LmxM.26.2360	1695.23	-0.00783634	0.057302	-0.136755	0.891224	0.956518
LmxM.15.1230	699.427	-0.355327	0.228324	-1.55624	0.119651	0.281051
LmxM.25.0430	1127.01	0.0959376	0.111456	0.86077	0.389365	0.617238
LmxM.31.3110	2469.09	-0.431491	0.0628181	-6.8689	6.46988e-12	4.55269e-10
LmxM.26.1140	1407.94	-0.149018	0.063124	-2.36073	0.0182391	0.0687873
LmxM.18.1110	843.11	-0.104631	0.0779074	-1.34302	0.179266	0.374497
LmxM.34.4520	707.565	-0.174153	0.129747	-1.34225	0.179516	0.37483
LmxM.32.2640	1035.75	0.0721897	0.151388	0.476854	0.633466	0.81484
LmxM.34.1810	1630.43	-0.197865	0.115748	-1.70945	0.0873678	0.22464
LmxM.30.0170	848.135	0.00213067	0.0781045	0.0272798	0.978237	0.991896
LmxM.36.2160	885.953	-0.129989	0.111256	-1.16837	0.242656	0.45884
LmxM.33.4100	1736.91	-0.269365	0.154457	-1.74395	0.0811679	0.212077
LmxM.23.0600	382.222	0.00295946	0.174453	0.0169642	0.986465	0.99529
LmxM.22.0691a	49.7781	-0.495304	0.385098	-1.28618	0.198382	0.401691
LmxM.33.1820	29.7423	-0.99939	0.360791	-2.77	0.00560564	0.0269717
LmxM.34.4410	1262.6	-0.195659	0.11176	-1.7507	0.079997	0.210408
LmxM.04.0123	996.912	0.00667601	0.18661	0.0357752	0.971462	0.988756
LmxM.02.0560	1540.02	-0.0869449	0.0864004	-1.0063	0.31427	0.541747
LmxM.18.0900	2196.67	-0.524971	0.0868493	-6.04462	1.49765e-09	6.41863e-08
LmxM.23.0850	1178.9	-0.0817745	0.0732105	-1.11698	0.264004	0.484252
LmxM.26.0150	1291.26	0.62617	0.100824	6.21054	5.28015e-10	2.52741e-08
LmxM.11.0410	1557.1	0.259617	0.0735944	3.52768	0.000419226	0.00323173
LmxM.31.0660	965.755	0.128488	0.148239	0.866763	0.386072	0.613972
LmxM.18.0360	1965.25	-0.0540316	0.105809	-0.510653	0.609594	0.798661
LmxM.29.1870	736.01	0.280576	0.148405	1.89061	0.0586764	0.16838
LmxM.20.0150	1039.37	0.176462	0.248848	0.709115	0.478253	0.695806
LmxM.32.1955	14782.5	0.00607281	0.181744	0.033414	0.973344	0.989571
LmxM.19.1060	852.804	0.392125	0.230041	1.70459	0.0882709	0.225956
LmxM.15.1050	297.157	-0.71487	0.198774	-3.59639	0.00032266	0.00262496
LmxM.17.0040	767.658	0.16557	0.180903	0.915243	0.360064	0.589963
LmxM.31.2370	466.882	0.0977259	0.0961938	1.01593	0.309664	0.536052
LmxM.01.0600	1011.91	-0.491806	0.0936439	-5.25187	1.5056e-07	3.56194e-06
LmxM.29.2450	696.688	0.0219733	0.101185	0.217159	0.828084	0.928831
LmxM.31.0390	1359.8	-0.0494346	0.0858127	-0.576075	0.564564	0.764609
LmxM.26:ncRNA:rfamscan:500305-500388	153.95	0.778661	0.293948	2.64897	0.00807376	0.0362835
LmxM.15.0550	1321.07	-0.502512	0.0723701	-6.94364	3.82122e-12	2.75966e-10
LmxM.21.0023	906.456	0.26051	0.228801	1.13859	0.254874	0.473675
LmxM.16.0620	1588.42	-0.0741628	0.0740216	-1.00191	0.316388	0.544166
LmxM.20.1480	599.418	-0.193396	0.0845842	-2.28643	0.0222293	0.079784
LmxM.33.2800	1079.02	-0.246284	0.0970243	-2.53838	0.0111368	0.0466139
LmxM.31.3760	1343.67	-0.134406	0.0808577	-1.66226	0.0964609	0.241534
LmxM.04.0410	754.374	-0.224231	0.193368	-1.15961	0.246207	0.463426
LmxM.03.0560	1250.09	0.575599	0.128556	4.47743	7.55463e-06	0.000105778
LmxM.34.3880	459.823	-0.086261	0.0933698	-0.923864	0.355557	0.58546
LmxM.36.0900	279.462	0.130516	0.445027	0.293277	0.76931	0.897852
LmxM.15.0220	1252.01	0.518538	0.125404	4.13493	3.55067e-05	0.000408849
LmxM.20.0630	745.052	0.807962	0.138122	5.84963	4.92662e-09	1.87782e-07
LmxM.06.1030	1131.83	0.0176691	0.145011	0.121846	0.903021	0.961203
LmxM.11.0240	1932.39	0.11879	0.149108	0.796669	0.425644	0.652084
LmxM.33.2050	1695.14	0.195945	0.109192	1.7945	0.0727337	0.198087
LmxM.34.2550	650.929	0.0732887	0.133717	0.548087	0.583632	0.778144
LmxM.08_29.1190	391.774	0.189019	0.171812	1.10015	0.271267	0.491116
LmxM.36.4190	442.72	0.951693	0.213635	4.45475	8.39891e-06	0.000115826
LmxM.22.0060	1370.32	-0.0778222	0.0901427	-0.863323	0.38796	0.615785
LmxM.36.5610	723.316	0.151631	0.114242	1.32727	0.184418	0.38257
LmxM.20.1340	92.1595	-0.104422	0.229455	-0.455085	0.649048	0.825141
LmxM.31.2930	773.188	0.617264	0.15398	4.00873	6.10461e-05	0.000646837
LmxM.09.0640	2224.01	-0.286897	0.0852505	-3.36534	0.000764482	0.00534294
LmxM.14.0120	607.442	0.833927	0.172126	4.84485	1.26706e-06	2.25794e-05
LmxM.25:ncRNA:rfamscan:225167-225255	151.805	0.398227	0.194452	2.04795	0.0405651	0.126601
LmxM.06.0640	2779.34	-0.355165	0.0910537	-3.90061	9.59497e-05	0.000943792
LmxM.32.3190	688.152	0.229005	0.142859	1.60301	0.108932	0.2633
LmxM.30.0520	1610.21	-0.169055	0.111165	-1.52076	0.128319	0.296174
LmxM.36.2060	812.311	-0.0994891	0.101984	-0.975532	0.329296	0.557495
LmxM.33.0900	777.574	0.0920045	0.0830578	1.10772	0.267985	0.488034
LmxM.31.0850	2032.75	-0.345885	0.12052	-2.86994	0.00410544	0.0211913
LmxM.36.3770	15822.7	0.0357203	0.231458	0.154328	0.877351	0.952589
LmxM.19.1010	850.839	0.0155904	0.175781	0.0886924	0.929326	0.971741
LmxM.01.0680	1010.99	-0.0142872	0.0819236	-0.174397	0.861554	0.944245
LmxM.34.2010	20518.1	-0.141446	0.18968	-0.745706	0.455845	0.677921
LmxM.36.0040	598.316	0.221182	0.120418	1.83678	0.0662423	0.184935
LmxM.09.0320	847.088	0.22166	0.182579	1.21405	0.224729	0.436575
LmxM.13.1330	1026.81	0.281771	0.0892138	3.15838	0.00158648	0.00976926
LmxM.17:ncRNA:rfamscan:244450-244607	619.338	0.469888	0.218435	2.15115	0.0314643	0.104623
LmxM.26:ncRNA:rfamscan:160631-160741	2345.37	0.77754	0.247238	3.14491	0.0016614	0.0101697
LmxM.08_29.0070	565.036	-0.162044	0.114666	-1.41318	0.157603	0.34227
LmxM.34.3360	930.164	0.10002	0.130475	0.766587	0.443327	0.666436
LmxM.12.1130	1147.07	0.654511	0.211864	3.0893	0.00200631	0.0118674
LmxM.12.0260	1085.27	0.106258	0.0984747	1.07904	0.280571	0.502977
LmxM.29.2980	6031.74	0.506158	0.310535	1.62996	0.103111	0.254241
LmxM.33.2900	3485.88	-0.497363	0.0955251	-5.20662	1.92309e-07	4.32591e-06
LmxM.33.4320	534.867	-0.210876	0.236637	-0.891137	0.372855	0.600896
LmxM.24.2290	1568.66	0.334703	0.26412	1.26724	0.205071	0.411
LmxM.24.0800	686.764	-0.555248	0.143802	-3.86118	0.000112839	0.00108783
LmxM.21.1855	1310.87	-0.827024	0.242671	-3.408	0.000654401	0.00469719
LmxM.32.2370	1314.91	-0.18046	0.125811	-1.43437	0.151466	0.333161
LmxM.17.0310	1077.84	-0.146168	0.0962268	-1.519	0.128763	0.296949
LmxM.08.0910	1954.48	-0.690309	0.0633265	-10.9008	1.14252e-27	9.40635e-25
LmxM.29.0320	1115.53	-0.291346	0.130862	-2.22636	0.02599	0.0900211
LmxM.36.6790	712.041	-0.611717	0.129429	-4.72627	2.28678e-06	3.72076e-05
LmxM.32.1930	1378.68	0.02652	0.126236	0.210083	0.833603	0.93248
LmxM.08.0420	2255.51	-0.214348	0.0725777	-2.95336	0.00314337	0.017207
LmxM.30.0670	1951.35	-0.113736	0.0642315	-1.77072	0.0766077	0.2045
LmxM.36.0560	1341.19	0.389448	0.103349	3.76828	0.000164375	0.00149406
LmxM.17.0770	30.1903	-0.178759	0.595652	-0.300106	0.764096	0.894851
LmxM.10.1300	1351.86	-0.6226	0.226192	-2.75252	0.00591378	0.0282389
LmxM.27.0120	1052.19	0.15028	0.211182	0.711615	0.476703	0.694754
LmxM.32.2290	196.767	0.651041	0.402649	1.6169	0.105901	0.258649
LmxM.34.4550	2320.03	0.269558	0.152111	1.77211	0.0763768	0.204159
LmxM.36.6800	1664.92	-0.00151156	0.104209	-0.0145051	0.988427	0.99559
LmxM.21.0875	1119.55	-0.104377	0.091344	-1.14268	0.253174	0.471821
LmxM.04.0860	1112.54	-0.0813173	0.24286	-0.334833	0.737751	0.880659
LmxM.26.1780	32.7631	-0.117386	0.488286	-0.240405	0.810016	0.920224
LmxM.24.0540	432.115	0.0152805	0.120128	0.127202	0.898781	0.9595
LmxM.26.1920	1402.87	-0.244596	0.0669457	-3.65365	0.000258539	0.00218925
LmxM.30.0490	180.87	-0.332852	0.182008	-1.82877	0.0674335	0.187498
LmxM.08.1210	570.922	-0.126059	0.0796803	-1.58206	0.113637	0.27118
LmxM.32.1210	372.853	0.317054	0.124353	2.54963	0.0107839	0.045585
LmxM.36.3330	1497.88	0.2177	0.1019	2.1364	0.0326465	0.107813
LmxM.33.1720b	42.6101	0.174338	0.400978	0.434782	0.663721	0.833117
LmxM.23.0180	346.498	-0.0992623	0.130775	-0.759032	0.447834	0.670488
LmxM.21.0850	1638.88	-0.628874	0.153188	-4.10525	4.03877e-05	0.000456747
LmxM.18.1440	855.111	0.0858634	0.121756	0.705208	0.480681	0.69729
LmxM.11.1220	106.109	-0.980714	0.550098	-1.7828	0.074619	0.201488
LmxM.14.1230	1108.18	-0.326764	0.092178	-3.54493	0.000392722	0.00307495
LmxM.34.1130	1399.63	0.225181	0.0641446	3.51053	0.000447221	0.00338728
LmxM.33.2940	1082.3	0.240563	0.0887397	2.71089	0.00671036	0.0311247
LmxM.36.6330	131.256	0.10458	0.618544	0.169074	0.865739	0.946343
LmxM.33.2520	1402.85	-0.0741283	0.200219	-0.370237	0.711206	0.864898
LmxM.31.1050	573.637	0.0127594	0.110431	0.115542	0.908015	0.963718
LmxM.33.3160	773.334	-0.037668	0.144972	-0.259829	0.794996	0.912477
LmxM.19.0540	42.7794	0.00102263	0.598674	0.00170815	0.998637	0.999392
LmxM.15.0260	1355.07	0.10924	0.0930647	1.17381	0.240473	0.455444
LmxM.15.1170	1088.97	0.00733787	0.102328	0.0717091	0.942833	0.976723
LmxM.14.0080	999.445	0.0988075	0.175414	0.563283	0.573242	0.771035
LmxM.36.3850	490.222	0.242336	0.30428	0.796426	0.425785	0.652084
LmxM.33.3340	1281	-0.0569169	0.106935	-0.532258	0.594547	0.786179
LmxM.32.2790	872.213	-0.214439	0.231203	-0.927492	0.353671	0.583568
LmxM.33.2350	791.409	-0.0580523	0.0953711	-0.608699	0.542724	0.746699
LmxM.30.1930	2041.86	-0.192448	0.0924239	-2.08224	0.0373209	0.11914
LmxM.29.1850	867.992	0.136503	0.128965	1.05845	0.28985	0.513964
LmxM.25.2260	667.999	-0.0861432	0.191143	-0.450675	0.652224	0.826777
LmxM.09.0900	853.566	-0.306179	0.0859214	-3.56347	0.000365978	0.00291684
LmxM.27.0610	1388.19	-0.182668	0.144245	-1.26637	0.205379	0.411408
LmxM.21.1770	4283.2	0.584028	0.148351	3.93679	8.25795e-05	0.000836257
LmxM.36.3400	6210.88	-0.222287	0.223289	-0.99551	0.319488	0.547327
LmxM.33.0970	53.2498	0.255541	0.737257	0.346611	0.728883	0.876597
LmxM.02.0390	1009.51	-0.0385029	0.12667	-0.303962	0.761157	0.893698
LmxM.22.1510	691.592	0.121296	0.181096	0.669789	0.502992	0.715469
LmxM.20.1170	73.1711	1.28833	0.878606	1.46633	0.142559	0.319023
LmxM.08_29.0330	1558.08	-0.153451	0.171188	-0.896393	0.370043	0.598359
LmxM.36.5690	966.327	-0.116816	0.194701	-0.599977	0.548522	0.752385
LmxM.25.2095	933.901	0.0690351	0.178746	0.38622	0.699334	0.857937
LmxM.05:ncRNA:rfamscan:125203-125307	591.884	-0.682012	0.132267	-5.15634	2.51829e-07	5.42751e-06
LmxM.25.1010	779.414	0.793349	0.16251	4.88184	1.05102e-06	1.92718e-05
LmxM.30.2050	1925.32	0.143097	0.074838	1.91209	0.0558651	0.161836
LmxM.31.0180	358.93	0.307396	0.179703	1.71058	0.0871595	0.224217
LmxM.14.0230	1436.27	-0.392669	0.112708	-3.48394	0.00049409	0.00367134
LmxM.33.3270	1320.98	0.0150582	0.197707	0.0761642	0.939288	0.975544
LmxM.13.0220	758.719	-0.00719399	0.140074	-0.0513585	0.95904	0.983007
LmxM.36.0110	1433.66	-0.140132	0.0759024	-1.84622	0.0648604	0.182127
LmxM.22.1320	1139.25	-0.591363	0.0983495	-6.01287	1.82267e-09	7.65616e-08
LmxM.31.1450	693.168	-0.0898225	0.162566	-0.552529	0.580586	0.776095
LmxM.27.1430	1280.78	-0.0925151	0.0590786	-1.56597	0.117356	0.276738
LmxM.31.1960	1468.25	0.742198	0.221795	3.34633	0.000818903	0.00563244
LmxM.36.3030	817.316	-0.056995	0.0881769	-0.646371	0.518039	0.726578
LmxM.17:tRNA:rfamscan:331056-331128	7.90009	2.10574	0.863112	2.43971	0.0146992	0.0579869
LmxM.21.1860	3876.27	-0.0855993	0.150931	-0.567144	0.570617	0.769263
LmxM.34.4700	1551.81	0.744417	0.115811	6.42785	1.2942e-10	7.10344e-09
LmxM.07.0580	1121.18	0.114994	0.0915849	1.2556	0.209262	0.417156
LmxM.36.1100	4289.12	-0.141586	0.237253	-0.596773	0.550659	0.753963
LmxM.23.1720	699.949	0.0122944	0.221829	0.0554227	0.955802	0.982391
LmxM.22.1170	1651.12	0.0659391	0.190759	0.345667	0.729593	0.877061
LmxM.08_29.0880	3414.97	0.600923	0.190225	3.15901	0.00158309	0.00975565
LmxM.18.0300	1512.85	0.160248	0.112611	1.42302	0.15473	0.338342
LmxM.04.0760	3535.53	-0.197364	0.0674195	-2.92741	0.00341803	0.0183566
LmxM.30.1980	148.249	-0.22553	0.404916	-0.55698	0.577541	0.774035
LmxM.25.1550	1055.8	-0.0394162	0.136266	-0.28926	0.772383	0.89936
LmxM.33.3010	844.061	-0.0694525	0.131695	-0.527373	0.597935	0.789273
LmxM.36.6990	935.127	0.574975	0.205004	2.8047	0.00503637	0.024829
LmxM.24.0680	5126.9	-0.214726	0.656625	-0.327014	0.743657	0.883996
LmxM.12.0710	618.366	0.164219	0.0990326	1.65824	0.0972699	0.243064
LmxM.24.2220	892.847	0.308003	0.144086	2.13764	0.0325461	0.107568
LmxM.10.0530	1598.59	-0.280674	0.0958159	-2.9293	0.00339721	0.0182806
LmxM.28.0320	848.268	0.0523658	0.124625	0.420188	0.674348	0.84018
LmxM.26.1580	955.63	0.268916	0.114275	2.35323	0.018611	0.0700615
LmxM.26.0250	1389.98	-0.22666	0.112314	-2.01809	0.0435822	0.133935
LmxM.20.1020	172.497	-0.170424	0.607561	-0.280506	0.77909	0.903387
LmxM.23.0845	2054.71	-0.345684	0.0912856	-3.78684	0.000152576	0.00140983
LmxM.23.1680	1009.53	0.373074	0.229037	1.62888	0.103339	0.254498
LmxM.27.0850	1885.26	-0.604085	0.0783163	-7.71339	1.22515e-14	1.36306e-12
LmxM.23.1400	611.16	0.138353	0.108346	1.27696	0.201617	0.406443
LmxM.23.0110	540.346	0.23337	0.444516	0.524998	0.599585	0.790453
LmxM.36.6480	1188.52	0.18028	0.539357	0.334251	0.73819	0.880928
LmxM.08_29.2370	7177.96	-0.0460776	0.331272	-0.139093	0.889377	0.956155
LmxM.16.0430	815.511	-0.115666	0.0997947	-1.15904	0.24644	0.463652
LmxM.08_29.2440	281.349	0.650007	0.687184	0.945899	0.3442	0.574737
LmxM.24.0440	241.859	0.308484	0.4297	0.717906	0.472815	0.691787
LmxM.31.2155	687.862	0.904124	0.15549	5.81469	6.07474e-09	2.27333e-07
LmxM.23.0355	746.397	-0.308238	0.122225	-2.52189	0.0116726	0.0483891
LmxM.30.0450c	280.768	-0.878551	0.18075	-4.86057	1.17047e-06	2.1179e-05
LmxM.27.2290	699.917	-0.138082	0.111882	-1.23418	0.217137	0.426555
LmxM.29.1360	994.074	-0.0698987	0.074218	-0.941803	0.346294	0.576433
LmxM.33.3440	742.959	0.121634	0.130567	0.931584	0.351552	0.581891
LmxM.31.0470	1611.56	-0.0887557	0.0909222	-0.976172	0.328979	0.557181
LmxM.12.0420	284.429	-0.909718	0.164228	-5.53935	3.03604e-08	9.16006e-07
LmxM.10.0940	1970.68	-0.113301	0.117333	-0.965635	0.334227	0.562832
LmxM.32.0565	249.514	0.0164577	0.143825	0.114428	0.908898	0.963926
LmxM.29.0300	423.199	0.62172	0.152584	4.07462	4.60897e-05	0.000510709
LmxM.28.2450	1725.04	-0.0201921	0.115391	-0.174989	0.861089	0.944135
LmxM.34.2750	443.022	0.804544	0.145007	5.5483	2.88466e-08	8.87862e-07
LmxM.16.0660	1246.46	0.434009	0.133218	3.25789	0.00112242	0.00739272
LmxM.24.2150	131.02	0.242789	0.5229	0.464312	0.642424	0.82067
LmxM.21.1040	1462.57	0.726758	0.5062	1.43571	0.151084	0.332803
LmxM.14.0190	3769.89	-0.0388198	0.0544413	-0.713057	0.47581	0.693996
LmxM.30.2195	87.5819	-0.128915	0.769512	-0.167529	0.866954	0.947343
LmxM.30.1530	1088.39	-0.411176	0.919176	-0.447331	0.654636	0.827772
LmxM.13.1120	388.863	0.0843929	0.179518	0.470108	0.638278	0.818017
LmxM.09.1040	854.236	-0.0485064	0.162198	-0.299056	0.764897	0.895407
LmxM.26.1785	936.646	-0.093667	0.176915	-0.529447	0.596495	0.787634
LmxM.30.0190	1732.46	-0.196451	0.0854239	-2.29972	0.021464	0.0778129
LmxM.29.0010	5574.61	-0.0896642	0.0715408	-1.25333	0.210086	0.417989
LmxM.29.1020	1088.19	-0.0656785	0.127794	-0.51394	0.607294	0.796662
LmxM.28.0040	1092.6	0.047164	0.0667602	0.706469	0.479896	0.696946
LmxM.32.0190	478.981	-0.402524	0.331185	-1.21541	0.224211	0.436078
LmxM.18.1380	1615.87	0.430979	0.212219	2.03083	0.0422727	0.130839
LmxM.34.0900	1298.46	0.0806299	0.105816	0.761984	0.44607	0.668577
LmxM.20.1490	855.84	-0.0663947	0.107386	-0.618281	0.53639	0.742576
LmxM.23.0360	935.037	0.487328	0.67864	0.718094	0.472699	0.691787
LmxM.32.2880	152.094	0.0494315	0.496931	0.0994735	0.920762	0.968553
LmxM.07.0190	1353.56	-0.205743	0.155387	-1.32407	0.185481	0.383491
LmxM.36.1020	1588.65	-0.13878	0.122604	-1.13193	0.257663	0.476876
LmxM.31.1860	547.996	-0.196857	0.168176	-1.17054	0.241783	0.457503
LmxM.36.6110	1643.76	-0.151049	0.183739	-0.822087	0.411027	0.638386
LmxM.20.1260	1482.7	0.283071	0.245522	1.15294	0.248935	0.467281
LmxM.03.0230	1030.23	0.490592	0.533502	0.919568	0.357799	0.587633
LmxM.08_29.0180	1630.63	-0.22369	0.196275	-1.13968	0.254421	0.473152
LmxM.18.0240	190.054	0.242559	0.203161	1.19393	0.232507	0.445749
LmxM.13.0490	1747.51	-0.133376	0.0710891	-1.87618	0.06063	0.172722
LmxM.29.2650	962.058	0.357849	0.147681	2.42312	0.0153879	0.0602992
LmxM.33.2860	873.012	0.145431	0.121167	1.20026	0.23004	0.442195
LmxM.36.4960	1149.79	0.327837	0.110842	2.95769	0.00309954	0.0170351
LmxM.07.1090	813.944	0.201286	0.112431	1.79031	0.0734034	0.199252
LmxM.11.0540	962.017	-0.3003	0.085572	-3.50932	0.000449253	0.00339642
LmxM.12.0140	949.01	0.0220181	0.114821	0.19176	0.84793	0.937886
LmxM.25.2130	454.761	0.213854	0.13514	1.58246	0.113545	0.27104
LmxM.33.1420	656.563	0.317863	0.104152	3.05193	0.00227378	0.0131368
LmxM.31.3310	2709.99	0.36054	0.22139	1.62853	0.103412	0.25457
LmxM.36.6900	1441.55	-0.040427	0.065647	-0.615824	0.538011	0.743569
LmxM.28.0180	606.713	0.455017	0.169723	2.68093	0.0073417	0.0335615
LmxM.36.5900	917.814	0.433468	0.10799	4.01395	5.97115e-05	0.000635148
LmxM.28.1950	341.507	0.489689	0.304076	1.61042	0.107307	0.260993
LmxM.08_29.0990	1175.43	0.102593	0.202866	0.505721	0.613052	0.800977
LmxM.27.1550	1143.27	-0.327666	0.154458	-2.1214	0.0338886	0.110672
LmxM.36.2970	639.839	-0.316464	0.127188	-2.48816	0.0128408	0.0521035
LmxM.13.0160	1467.65	0.555709	0.293229	1.89514	0.058074	0.167176
LmxM.31.0070	633.847	0.0763238	0.10824	0.705136	0.480726	0.69729
LmxM.28.1310	1099.48	-0.0308906	0.161998	-0.190685	0.848772	0.938356
LmxM.21.1360	1203.85	0.292518	0.0932474	3.13702	0.00170677	0.0103934
LmxM.21.0360	865.986	-0.13499	0.171589	-0.786701	0.431457	0.656232
LmxM.24.0530	359.78	0.39315	0.151522	2.59468	0.00946803	0.0412435
LmxM.36.4850	433.847	0.0360961	0.134061	0.269251	0.787737	0.908501
LmxM.26:ncRNA:rfamscan:201859-201948	46.1404	-0.317842	0.360622	-0.881371	0.378117	0.60557
LmxM.08_29.1560	596.435	0.418242	0.117829	3.54958	0.000385849	0.0030399
LmxM.33.3760	841.989	0.448568	0.0843486	5.31802	1.04901e-07	2.63307e-06
LmxM.24.1690	707.375	-0.84293	0.119174	-7.0731	1.51506e-12	1.21102e-10
LmxM.08_29.0530	956.618	0.430102	0.185868	2.31402	0.0206667	0.0758047
LmxM.33.1170	342.565	0.302667	0.448558	0.674755	0.499831	0.7132
LmxM.12.0905	123.813	-0.611909	0.182667	-3.34986	0.000808534	0.00557509
LmxM.29.2670	1166.88	0.226477	0.112718	2.00923	0.044513	0.136012
LmxM.23.0130	632.95	0.0503942	0.0892036	0.564934	0.572118	0.770404
LmxM.30.1470	876.055	0.107265	0.107464	0.998145	0.318209	0.546364
LmxM.30.0480b	449.252	-0.384517	0.268019	-1.43466	0.151383	0.333156
LmxM.06.1160	1431.14	-0.177485	0.0988847	-1.79487	0.0726742	0.19799
LmxM.34.1690	630.987	0.693865	0.14969	4.63535	3.56328e-06	5.49372e-05
LmxM.26.2640	440.293	0.345173	0.267047	1.29255	0.196165	0.398379
LmxM.13.0180	370.515	0.299967	0.120592	2.48745	0.0128661	0.0521701
LmxM.36.0480	2794.75	0.716461	0.144936	4.9433	7.68129e-07	1.46729e-05
LmxM.34.5240	598.219	0.0473459	0.132749	0.356658	0.721348	0.872591
LmxM.18.0450	1277.73	-0.261243	0.138152	-1.89099	0.0586256	0.168293
LmxM.19.0450	1041.01	0.134653	0.16975	0.79324	0.427638	0.653345
LmxM.31.0650	1063.52	0.161954	0.142019	1.14037	0.254134	0.472916
LmxM.34.3570	783.665	-0.0853905	0.489439	-0.174466	0.861499	0.944245
LmxM.36.2800	594.852	0.735679	0.194336	3.78561	0.000153333	0.00141281
LmxM.15.1350	841.012	-0.136286	0.138931	-0.980966	0.326609	0.554861
LmxM.32.1040	1282.82	-0.0243663	0.176605	-0.13797	0.890264	0.956331
LmxM.02.0480	541.256	-0.0380807	0.172865	-0.220292	0.825644	0.92723
LmxM.06.0330	1318.33	0.248302	0.0844023	2.94188	0.00326223	0.0176555
LmxM.31.3710	369.787	-0.177352	0.208946	-0.848795	0.395995	0.623609
LmxM.27.1900	736.713	-0.39514	0.116889	-3.38046	0.000723642	0.00512274
LmxM.21.0400	997.006	-0.183238	0.0892226	-2.05372	0.0400026	0.125607
LmxM.33.1210	1224.53	0.238551	0.0736689	3.23815	0.00120307	0.00778684
LmxM.13.0470	998.87	0.254897	0.146782	1.73657	0.0824635	0.214458
LmxM.16.0700	1735.39	0.0786333	0.0977295	0.804602	0.421049	0.648186
LmxM.17.1270	1301.97	-0.305414	0.155501	-1.96407	0.0495223	0.148315
LmxM.20.1500	1123.45	0.418596	0.135036	3.09987	0.00193606	0.011542
LmxM.14.0880	1794.56	-0.409517	0.0709467	-5.77217	7.82561e-09	2.82732e-07
LmxM.15.0800	2712.25	-0.506451	0.0665609	-7.60882	2.76602e-14	2.88261e-12
LmxM.26.1330	760.617	-0.407266	0.215674	-1.88834	0.0589808	0.168959
LmxM.36.6995	2003.6	0.767328	0.231487	3.31477	0.000917172	0.00623026
LmxM.29.3380	743.493	0.191275	0.247181	0.773823	0.439036	0.661997
LmxM.25.0460	216.904	0.128997	0.222944	0.578608	0.562854	0.76292
LmxM.27.0640	692.856	0.192533	0.168246	1.14436	0.252475	0.471236
LmxM.25.2380	295.554	-0.86629	0.230386	-3.76017	0.000169796	0.00153282
LmxM.26.0660	1589	0.0736014	0.105205	0.699602	0.484176	0.700002
LmxM.34.2990	472.506	0.202632	0.115478	1.75472	0.0793066	0.209273
LmxM.20.0110	229.535	0.370223	0.185085	2.00028	0.0454698	0.138393
LmxM.10.0680	637.647	0.133275	0.0920424	1.44798	0.147623	0.327383
LmxM.27.1180	222.649	-0.311491	0.539736	-0.577118	0.56386	0.763835
LmxM.24.1130	1079.89	-0.2074	0.0665148	-3.1181	0.00182021	0.0109466
LmxM.36.2500	1062.75	0.628707	0.137243	4.58098	4.62811e-06	6.87784e-05
LmxM.30.1040	1344.3	0.0182833	0.10022	0.182432	0.855244	0.941405
LmxM.26.1930	973.099	-0.0281471	0.264997	-0.106217	0.91541	0.965856
LmxM.14.0500	467.636	-0.437309	0.775262	-0.564079	0.572701	0.77081
LmxM.36.4400	947.137	0.0748523	0.123083	0.608146	0.54309	0.746962
LmxM.22.1150	2834.15	-0.0814294	0.150419	-0.541352	0.588265	0.781606
LmxM.01.0300	1223.5	0.0160042	0.184766	0.0866187	0.930975	0.972888
LmxM.36.5850	1981.05	0.746491	0.742577	1.00527	0.314767	0.542394
LmxM.13.1520	2085.56	0.165675	0.117357	1.41172	0.158034	0.342877
LmxM.32.1180	566.233	0.232574	0.136098	1.70888	0.0874733	0.224772
LmxM.36.0800	919.741	0.194061	0.12256	1.5834	0.113331	0.270765
LmxM.34.0830	1365.99	-0.433428	0.12563	-3.45003	0.000560518	0.00412031
LmxM.32.1100	1665.53	-0.138522	0.0883874	-1.56721	0.117065	0.276299
LmxM.36.6400	499.039	-0.0122454	0.102349	-0.119644	0.904765	0.962431
LmxM.28.2270	1171.84	-0.198888	0.127343	-1.56183	0.118327	0.278499
LmxM.31.1510	869.568	0.201693	0.126774	1.59096	0.111619	0.267798
LmxM.29.1980	748.105	0.074537	0.110174	0.676541	0.498697	0.712066
LmxM.21.1110	2149.89	-0.189501	0.145593	-1.30158	0.19306	0.394702
LmxM.02.0710	2332.24	0.0251139	0.0958673	0.261965	0.793348	0.911208
LmxM.34.4400	730.936	0.076568	0.178302	0.429428	0.667612	0.835588
LmxM.09.0005	760.4	0.10309	0.128318	0.803392	0.421748	0.648898
LmxM.33.1320	656.736	0.421646	0.334321	1.2612	0.207236	0.413549
LmxM.32.2820	725.863	0.240474	0.127527	1.88567	0.059339	0.169572
LmxM.16.1640	2282.73	-0.388286	0.154605	-2.51147	0.012023	0.0496136
LmxM.20:ncRNA:rfamscan:2971664-2971758	77.7008	-0.054751	0.460053	-0.11901	0.905267	0.962431
LmxM.36.4410	761.363	-0.0342797	0.165394	-0.207261	0.835806	0.933273
LmxM.05.0630	2922.43	-0.788438	0.0707693	-11.141	7.92568e-29	7.25024e-26
LmxM.12.1100	1261.69	-0.550679	0.118453	-4.64894	3.33652e-06	5.22236e-05
LmxM.34.3320	531.306	0.12416	0.106462	1.16624	0.243519	0.459942
LmxM.32.2850	1496.32	-0.251483	0.108705	-2.31344	0.0206983	0.0758047
LmxM.30.0300	1552.91	-0.167571	0.0580473	-2.8868	0.00389184	0.0204216
LmxM.18.0400	1294.6	0.0434126	0.0783995	0.553736	0.579759	0.775493
LmxM.24.1460	879.295	0.212052	0.0848109	2.50029	0.0124092	0.050652
LmxM.36.5670	411.73	0.123799	0.136791	0.905019	0.365455	0.594739
LmxM.32.0850	952.221	-0.296913	0.0669489	-4.43492	9.21055e-06	0.000125964
LmxM.15.1570	509.277	0.296847	0.115409	2.57212	0.0101078	0.0433875
LmxM.05.0241	55.5079	-1.47564	0.292691	-5.04163	4.61589e-07	9.36026e-06
LmxM.34.2410	294.705	0.0687409	0.430001	0.159862	0.87299	0.950372
LmxM.27.0250	1094.16	0.137243	0.123069	1.11516	0.26478	0.485077
LmxM.35.2500	687.34	0.301818	0.111419	2.70885	0.00675166	0.0312448
LmxM.27.0730	410.528	-0.498994	0.283486	-1.76021	0.0783723	0.207653
LmxM.13.0010	985.543	-0.0430907	0.121429	-0.354865	0.722691	0.873152
LmxM.21.0200	1189.73	-0.490105	0.0691048	-7.09219	1.32004e-12	1.07603e-10
LmxM.06.0310	1002.51	0.0467538	0.469893	0.0994989	0.920742	0.968553
LmxM.34.4590	707.445	0.227426	0.140368	1.62022	0.105186	0.257507
LmxM.23.0880a	413.433	0.0403322	0.168001	0.24007	0.810276	0.920265
LmxM.30.0340	27.3018	0.566057	0.583502	0.970103	0.331995	0.559991
LmxM.36.3200	802.592	0.392734	0.0693069	5.66659	1.45665e-08	4.70298e-07
LmxM.34.4080	1026.18	0.438159	0.125128	3.50169	0.000462323	0.00348244
LmxM.03.0320	3988.25	0.0978951	0.087233	1.12222	0.261767	0.48127
LmxM.36.5390	2514.79	-0.00507282	0.188436	-0.0269207	0.978523	0.991896
LmxM.31.1260	549.089	-1.14919	0.415521	-2.76566	0.0056808	0.0272871
LmxM.20.0343	20.4978	0.290221	0.428212	0.677751	0.497929	0.711711
LmxM.17.0170	416.422	0.277579	0.427069	0.649963	0.515716	0.724555
LmxM.15.1203	1685.96	-0.0438445	0.432893	-0.101283	0.919326	0.968003
LmxM.06.0320	2785.29	-0.201615	0.0829163	-2.43155	0.0150345	0.0590549
LmxM.07.0920	3391.76	-0.647948	0.120941	-5.35756	8.43517e-08	2.18386e-06
LmxM.25.2160	627.755	0.339964	0.166307	2.04419	0.0409346	0.127354
LmxM.08_29.2320	780.456	-0.0293204	0.534953	-0.0548093	0.95629	0.982391
LmxM.31.1480	950.607	0.205414	0.087266	2.35388	0.0185784	0.0700027
LmxM.20.1030	314.4	-0.0818911	0.455218	-0.179894	0.857236	0.942233
LmxM.36.1490	932.183	0.229867	0.295614	0.777593	0.436809	0.660727
LmxM.29.0720	319.216	-0.359078	0.200314	-1.79257	0.0730411	0.198658
LmxM.25.1580	609.05	0.0358621	0.602513	0.0595208	0.952537	0.981138
LmxM.25.0900	967.247	0.167294	0.149577	1.11844	0.263377	0.48326
LmxM.30.2640	1522.15	0.226562	0.0958924	2.36267	0.0181437	0.0685011
LmxM.19.0650	3127.37	-0.281183	0.10402	-2.70315	0.00686851	0.0316798
LmxM.10.0485	77.2965	0.0510239	0.275056	0.185503	0.852834	0.940347
LmxM.09.0050	1235.58	-0.306956	0.158543	-1.9361	0.0528549	0.155802
LmxM.30.0230	1250.81	-0.237698	0.115637	-2.05555	0.0398263	0.125149
LmxM.34.5110	1189.06	0.175768	0.0722812	2.43172	0.0150271	0.0590541
LmxM.24.1320	572.537	0.499719	0.219803	2.27349	0.0229966	0.0815029
LmxM.28.1330	362.9	0.172984	0.329327	0.525267	0.599398	0.790453
LmxM.15.0570	679.088	0.328921	0.140079	2.34811	0.0188689	0.0707088
LmxM.36.1840	763.497	0.361867	0.118064	3.06502	0.00217657	0.012718
LmxM.36.1870	1421.87	-0.38387	0.132535	-2.89637	0.00377507	0.0199232
LmxM.34.5380	258.116	0.304919	0.133999	2.27553	0.0228742	0.0812187
LmxM.22.0740	65.2032	1.01958	0.551114	1.85004	0.0643072	0.181191
LmxM.33.1090	1165.62	0.0410941	0.101049	0.406673	0.684248	0.846327
LmxM.31.0630	4085.57	-0.190663	0.149333	-1.27676	0.201686	0.406483
LmxM.34.4640	544.905	0.0796922	0.201401	0.39569	0.692334	0.852891
LmxM.25.0520	1409.89	0.22702	0.126426	1.79567	0.0725464	0.197839
LmxM.20.0520	722.462	0.551522	0.140638	3.92158	8.79702e-05	0.000883242
LmxM.34.2300	1834.14	-0.406509	0.132738	-3.06249	0.00219501	0.0127927
LmxM.13.1140	1286.43	-0.127131	0.107399	-1.18372	0.236525	0.450558
LmxM.32.1010	1671.55	-0.0168373	0.179414	-0.0938464	0.925231	0.970325
LmxM.22.1630	976.475	0.362759	0.129151	2.8088	0.00497264	0.0245884
LmxM.26.2630	532.013	0.17819	0.140878	1.26485	0.205924	0.411935
LmxM.04.0310	647.216	2.1054	0.322015	6.53821	6.22601e-11	3.60977e-09
LmxM.34.4220	34.5822	0.227549	0.852777	0.266833	0.789598	0.908822
LmxM.23.0560	488.884	0.325644	0.64698	0.503329	0.614733	0.801948
LmxM.26.1250	779.193	0.0307689	0.0695291	0.442533	0.658104	0.830371
LmxM.08_29.2650	1170.57	0.236781	0.0961934	2.46151	0.0138354	0.0552142
LmxM.23.0870	144.691	0.0698401	0.277678	0.251515	0.801416	0.916143
LmxM.34.3300	2452.08	-0.573534	0.108089	-5.30612	1.11981e-07	2.776e-06
LmxM.15.0810	1681.65	-0.0601255	0.0889928	-0.675622	0.499281	0.712653
LmxM.34.2330	1001.38	0.110415	0.261731	0.421864	0.673125	0.839163
LmxM.13.0130	839.463	0.654219	0.303784	2.15357	0.0312741	0.104133
LmxM.34.0840	1561.64	0.460111	0.148142	3.10589	0.0018971	0.0113592
LmxM.08.0350	225.238	0.314808	0.412613	0.762961	0.445487	0.668068
LmxM.34.2570	583.855	0.6491	0.142723	4.54796	5.4169e-06	7.89333e-05
LmxM.04.0320	73.3051	1.5308	0.324691	4.71465	2.42121e-06	3.92397e-05
LmxM.26.1450	614.719	0.00955272	0.674342	0.014166	0.988698	0.99559
LmxM.24.1210	608.287	0.113582	0.131715	0.862337	0.388502	0.616526
LmxM.07.0260	1298.62	-0.43171	0.0729808	-5.91539	3.31086e-09	1.32322e-07
LmxM.34.2380	263.423	0.44674	0.445222	1.00341	0.315664	0.54324
LmxM.33.3150	1229.25	-0.0895524	0.115312	-0.776611	0.437388	0.660859
LmxM.32.1000	800.551	-0.272246	0.488935	-0.556814	0.577655	0.774061
LmxM.28.0670	1461.37	0.626601	0.158143	3.96225	7.42459e-05	0.000759337
LmxM.15.1400	1709.56	-0.159212	0.175425	-0.907581	0.3641	0.592989
LmxM.13.0840	1010.89	0.0374909	0.101036	0.371063	0.710591	0.864815
LmxM.34.4690	1514.05	0.268129	0.100901	2.65735	0.00787586	0.0356138
LmxM.18.1400	17657.7	-0.321539	0.210915	-1.52449	0.127385	0.294184
LmxM.24.1250	1103.91	-0.261289	0.13577	-1.92449	0.054293	0.158458
LmxM.34.0880	879.471	0.313615	0.153564	2.04224	0.041128	0.127728
LmxM.21.0882	1000.14	-0.382314	0.189528	-2.01719	0.0436761	0.134127
LmxM.10.0620	694.04	0.0720812	0.311165	0.23165	0.81681	0.923303
LmxM.34.3640	310.281	-0.483316	0.174106	-2.77599	0.00550345	0.0265903
LmxM.29.0840	1192.15	0.348318	0.0682834	5.10106	3.3776e-07	7.00448e-06
LmxM.21.0490	3876.03	0.0517708	0.103276	0.501286	0.61617	0.802915
LmxM.36.3430	1674.98	0.0898613	0.154511	0.581585	0.560846	0.761703
LmxM.34.3500	1638.94	-0.174777	0.132625	-1.31783	0.187561	0.386531
LmxM.34.1240	883.842	0.618766	0.132275	4.67786	2.8989e-06	4.60232e-05
LmxM.32.1245	792.614	0.261563	0.0802533	3.25922	0.0011172	0.00736424
LmxM.28.1370	1355.81	-0.0667328	0.125949	-0.52984	0.596223	0.787623
LmxM.23.0150	705.165	0.135966	0.128921	1.05465	0.291585	0.516151
LmxM.36.5020	1521.49	0.0448816	0.0977015	0.459375	0.645965	0.823174
LmxM.26.2060	1240.28	-0.217658	0.0781207	-2.78617	0.00533348	0.0259538
LmxM.27.0090	1613.41	0.517697	0.093122	5.55934	2.70803e-08	8.4133e-07
LmxM.32.1990	786.952	0.201967	0.10978	1.83975	0.065805	0.184072
LmxM.26.0550	918.057	-0.100163	0.0828235	-1.20935	0.226529	0.438624
LmxM.31.2960	1189.03	0.640373	0.147765	4.33372	1.46613e-05	0.000188604
LmxM.10.1270	1105.46	0.424703	0.118687	3.57834	0.000345778	0.00278044
LmxM.36.5600	531.046	0.184314	0.183968	1.00188	0.3164	0.544166
LmxM.08_29.0400	796.408	-0.0786211	0.1353	-0.581087	0.561182	0.761742
LmxM.24.0170	1111.03	0.295879	0.116234	2.54554	0.0109107	0.0460185
LmxM.36.2460	568.473	-0.0886918	0.140862	-0.629634	0.528934	0.735968
LmxM.20.0120	526.912	0.085271	0.0903702	0.943575	0.345387	0.575877
LmxM.09.0930	1503.48	1.21349	0.210588	5.76239	8.2929e-09	2.98146e-07
LmxM.29.1590	1939.41	-0.156144	0.16915	-0.923109	0.355951	0.585739
LmxM.26.1015	301.312	-0.0621943	0.3419	-0.181908	0.855655	0.941484
LmxM.23.0990	1902.68	0.23999	0.253971	0.944949	0.344685	0.575284
LmxM.32:ncRNA:rfamscan:912864-912972	16.2499	1.01109	0.490906	2.05964	0.0394333	0.124103
LmxM.10.0890	2867.95	0.245531	0.210989	1.16371	0.244541	0.461345
LmxM.11.0740	1717.04	0.232477	0.162278	1.43259	0.151975	0.333924
LmxM.14.0310	1700.65	0.0236459	0.052844	0.447465	0.654539	0.827772
LmxM.25.2080	1291.18	-0.0460715	0.0953106	-0.483383	0.628824	0.81184
LmxM.28.2330	1526.95	-0.0153605	0.0843004	-0.182211	0.855417	0.941405
LmxM.20.1560	164.101	0.131232	0.171904	0.763406	0.445221	0.667913
LmxM.24.0930	838.953	0.233624	0.105326	2.21811	0.0265474	0.0915645
LmxM.29.0590	1318.58	-0.134194	0.0682867	-1.96515	0.0493966	0.1481
LmxM.34.0610	3734.15	-0.714597	0.125468	-5.69547	1.23033e-08	4.068e-07
LmxM.32.2600	860.637	-0.115763	0.141974	-0.815381	0.414854	0.642373
LmxM.28.2190	754.868	0.0372652	0.0909376	0.409788	0.681961	0.84468
LmxM.32.0060	1040.68	0.0151624	0.122564	0.123711	0.901544	0.960582
LmxM.13.1670	7990.5	0.0613327	0.250085	0.245248	0.806264	0.918115
LmxM.28.1970	252.249	-0.231278	0.263161	-0.878847	0.379484	0.607131
LmxM.22.1410	1497.33	0.347365	0.103617	3.3524	0.000801132	0.00554262
LmxM.03.0180	503.604	1.33665	0.219986	6.07607	1.23166e-09	5.38479e-08
LmxM.29.1280	1649.55	-0.37359	0.0912196	-4.0955	4.21258e-05	0.000473124
LmxM.19.1110	655.985	0.558516	0.116217	4.8058	1.54133e-06	2.64923e-05
LmxM.23.0250	1226.37	-0.413679	0.134685	-3.07145	0.00213025	0.0125083
LmxM.36.3160	774.14	0.33729	0.124701	2.7048	0.00683461	0.0315411
LmxM.36.5150	880.069	0.527801	0.324986	1.62408	0.10436	0.256017
LmxM.23.1350	418.311	0.103336	0.111212	0.929181	0.352795	0.583012
LmxM.23.0960	1066.69	0.32908	0.160052	2.05608	0.0397749	0.125035
LmxM.36.5250	1466.61	0.000708097	0.112614	0.00628784	0.994983	0.997335
LmxM.08_29.2540	1054.6	-0.013904	0.19442	-0.0715155	0.942987	0.976723
LmxM.32.1620	1462.72	0.178805	0.0859398	2.08059	0.0374718	0.119529
LmxM.30.2715	426.188	-0.259975	0.281817	-0.922499	0.356269	0.585851
LmxM.31.2995	579.463	-0.0401401	0.289246	-0.138775	0.889628	0.956301
LmxM.34.2160	961.172	0.199885	0.271473	0.736296	0.461551	0.682217
LmxM.32.1560	1249.01	-0.0473486	0.138799	-0.34113	0.733006	0.878817
LmxM.15.0281	303.91	0.499998	0.165328	3.02428	0.00249222	0.0141702
LmxM.14.1480	909.964	0.310353	0.148698	2.08714	0.0368754	0.118134
LmxM.12.0660	965.89	0.0671465	0.223625	0.300264	0.763976	0.894842
LmxM.21.0861	2220.37	-0.119338	0.0699402	-1.70629	0.087955	0.225517
LmxM.14.0640	2259.91	0.420859	0.236737	1.77775	0.0754453	0.202855
LmxM.34.0620	1761.27	-0.172203	0.174121	-0.988981	0.322672	0.551028
LmxM.13.1480	1920.54	-0.0853193	0.134856	-0.632668	0.52695	0.734821
LmxM.36.0540	1340	0.624918	0.170857	3.65754	0.000254647	0.00216582
LmxM.30.1060	1539.02	-0.166664	0.0553963	-3.00857	0.00262481	0.0148523
LmxM.36.6525	1222.62	0.0582551	0.0726631	0.801715	0.422718	0.64942
LmxM.26.0730	2157.75	-0.114302	0.109975	-1.03934	0.298647	0.524349
LmxM.25.1230	1223.29	-0.644413	0.0701822	-9.18201	4.23133e-20	1.16122e-17
LmxM.04.0300	1497.44	-0.0853291	0.165395	-0.515912	0.605916	0.795815
LmxM.23.0950	835.698	0.654504	0.174779	3.74475	0.00018057	0.00160717
LmxM.24.2280	2096.73	0.0433461	0.0802881	0.539882	0.589279	0.78182
LmxM.36.0320	1585.73	0.0110302	0.129045	0.0854751	0.931884	0.972888
LmxM.23.0860	2369.15	-0.30153	0.130995	-2.30183	0.0213447	0.0775168
LmxM.23.1610	794.41	0.860696	0.18667	4.61079	4.0114e-06	6.10459e-05
LmxM.36.5790	892.11	-0.165367	0.140112	-1.18025	0.237901	0.452298
LmxM.36.3840	1331.85	0.138493	0.238038	0.581811	0.560694	0.761622
LmxM.09.1440	656.563	0.163175	0.0795669	2.05079	0.040287	0.126019
LmxM.19.1620	655.712	0.148574	0.159067	0.934035	0.350286	0.580379
LmxM.15:ncRNA:rfamscan:14200-14393	150.646	-0.0846437	0.222183	-0.380964	0.70323	0.860792
LmxM.08_29.1450	201.28	-0.593717	0.448394	-1.3241	0.185471	0.383491
LmxM.36.4350	366.748	0.842656	0.348414	2.41854	0.0155827	0.0608022
LmxM.03.0190	1285.63	0.66113	0.0937264	7.05383	1.74064e-12	1.36483e-10
LmxM.32.2040	970.084	0.104982	0.0657225	1.59735	0.110189	0.265492
LmxM.20.0270	1154.36	0.326074	0.131709	2.47572	0.0132968	0.0536893
LmxM.31.2280	1636.35	-0.159146	0.169796	-0.937276	0.348617	0.579094
LmxM.36.3790	919.362	0.626037	0.141783	4.41547	1.00793e-05	0.000136037
LmxM.15.1260	930.55	-0.495396	0.102865	-4.81599	1.46474e-06	2.54427e-05
LmxM.33.0240	1341.92	0.112254	0.107427	1.04494	0.296052	0.521145
LmxM.09.0810	534.848	-0.419573	0.200549	-2.09213	0.0364273	0.117151
LmxM.08_29.0555	567.794	0.107633	0.183545	0.586412	0.557598	0.758688
LmxM.34.2190	11285.8	-0.154121	0.248689	-0.619733	0.535434	0.742032
LmxM.33.2850	722.865	0.102026	0.0843648	1.20934	0.226531	0.438624
LmxM.14.0690	1146.84	0.0544929	0.10635	0.512394	0.608375	0.797483
LmxM.32.2480	779.943	-0.264985	0.126775	-2.0902	0.0365994	0.117465
LmxM.02.0450	3030.53	0.307989	0.111725	2.75667	0.00583937	0.0279184
LmxM.29.3740	1869.7	0.108105	0.110972	0.974164	0.329975	0.558126
LmxM.27.0820	2475.02	-0.521659	0.1114	-4.68277	2.83026e-06	4.50707e-05
LmxM.33.0540	557.648	0.228732	0.0941171	2.4303	0.0150865	0.059231
LmxM.36.3130	899.031	-0.0150367	0.136772	-0.10994	0.912457	0.965099
LmxM.34.4260	987.823	0.351536	0.135505	2.59427	0.00947922	0.0412705
LmxM.34.5210	1383.63	0.0317563	0.135827	0.2338	0.81514	0.92252
LmxM.24.0620	787.041	0.0846034	0.114331	0.739984	0.45931	0.680235
LmxM.05.0430	652.245	-1.13924	0.145738	-7.81702	5.40867e-15	6.95775e-13
LmxM.25.0480	1132.42	-0.201062	0.109242	-1.84052	0.0656919	0.18396
LmxM.13.0880	1416.29	-0.0651798	0.423659	-0.15385	0.877728	0.952589
LmxM.33.2230	401.074	-0.256865	0.197481	-1.30071	0.193358	0.394919
LmxM.29.3490	2450.92	0.0945607	0.1435	0.658957	0.509923	0.721216
LmxM.27.0160	863.042	0.18578	0.151964	1.22253	0.221508	0.432882
LmxM.25.0750	155.506	0.743418	0.614407	1.20998	0.226288	0.438624
LmxM.32.1890	822.86	0.0644224	0.132442	0.486419	0.62667	0.810779
LmxM.31.2720	542.971	0.0622565	0.180141	0.345598	0.729645	0.877061
LmxM.25.1940	791.547	-0.304006	0.0907153	-3.35121	0.000804594	0.00556028
LmxM.30.0150	1268.54	0.0137105	0.168454	0.0813899	0.935132	0.974075
LmxM.08_29.0660	1774.35	0.118672	0.113433	1.04618	0.295476	0.520465
LmxM.17.0550	649.281	-0.302772	0.147493	-2.05278	0.0400934	0.12583
LmxM.10.0870	1905.26	0.842417	0.204983	4.10968	3.96199e-05	0.000450476
LmxM.31.1430	642.642	0.123681	0.292652	0.422623	0.67257	0.839022
LmxM.14.0420	850.683	0.629913	0.119539	5.26954	1.3677e-07	3.28287e-06
LmxM.30.2650	1091.74	-0.314757	0.0801001	-3.92954	8.51081e-05	0.000859749
LmxM.19.1570	273.831	-0.426323	0.153527	-2.77685	0.00548879	0.0265663
LmxM.29.2870	594.301	0.0711487	0.115957	0.61358	0.539493	0.744493
LmxM.36.4930	417.974	-0.188689	0.219672	-0.858957	0.390364	0.617863
LmxM.36.4670	1142.41	0.00188574	0.217637	0.00866464	0.993087	0.996719
LmxM.24.0820	1405.34	-0.309384	0.122073	-2.53441	0.0112636	0.0470487
LmxM.13.0630	678.076	-0.366889	0.17194	-2.13382	0.0328578	0.108337
LmxM.34.4930	759.678	0.324742	0.149845	2.16719	0.0302201	0.101408
LmxM.25.1410	811.377	0.185417	0.119591	1.55042	0.121041	0.283248
LmxM.28.0280	783.214	0.141696	0.138196	1.02533	0.305209	0.530684
LmxM.03.0100	2264	0.0974653	0.107869	0.903555	0.366231	0.59524
LmxM.25.1080	1307.22	0.304148	0.205027	1.48345	0.137955	0.311942
LmxM.28.0620	1958.96	-0.293899	0.0991753	-2.96342	0.00304237	0.0167768
LmxM.25.1315	466.474	-0.0435471	0.140056	-0.310927	0.755856	0.890394
LmxM.36.3410	1509.08	-0.014531	0.131321	-0.110652	0.911892	0.964989
LmxM.03.0340	1190.43	0.13988	0.149439	0.936036	0.349254	0.579603
LmxM.34.0150	889.492	0.00189782	0.158593	0.0119666	0.990452	0.996075
LmxM.05.0340	2696.05	-0.782821	0.115001	-6.80711	9.95812e-12	6.88952e-10
LmxM.13.1500	1284.31	-0.345794	0.197418	-1.75159	0.079845	0.210289
LmxM.20.1180	1109.38	-0.164565	0.685441	-0.240086	0.810263	0.920265
LmxM.34.2125	1476.09	-0.169315	0.168523	-1.0047	0.315041	0.54265
LmxM.25.0700	770.27	0.201572	0.125288	1.60886	0.107646	0.261445
LmxM.26.1470	1387.05	-0.199677	0.0819589	-2.4363	0.0148382	0.0584584
LmxM.16.0960	612.571	0.00443772	0.118787	0.0373585	0.970199	0.987837
LmxM.34.2240	1108.82	-0.160654	0.123572	-1.30008	0.193573	0.395259
LmxM.28.1190	1586.34	-0.162849	0.125436	-1.29827	0.194195	0.395904
LmxM.32.1920	1177.56	-0.217288	0.191135	-1.13683	0.255607	0.474466
LmxM.10.0470	3507.84	1.22857	0.27234	4.51117	6.447e-06	9.18307e-05
LmxM.20.1290	1627.04	-0.0643721	0.137928	-0.466707	0.640709	0.819958
LmxM.29.1770	1459.1	0.0839614	0.0826566	1.01579	0.309731	0.536056
LmxM.25.0850	1703.27	-0.0315082	0.079653	-0.395568	0.692424	0.852891
LmxM.11.0690	297.164	-0.374897	0.137525	-2.72603	0.00641012	0.0299855
LmxM.33.4240	758.55	-0.252689	0.111742	-2.26136	0.0237369	0.0835952
LmxM.31.3140	962.341	0.412553	0.0697718	5.91288	3.36176e-09	1.33707e-07
LmxM.31.1300	493.26	0.26702	0.116805	2.28603	0.0222522	0.0797921
LmxM.28.2660	784.443	-0.274148	0.181404	-1.51126	0.130723	0.299868
LmxM.29.2580	264.269	-0.225776	0.542487	-0.416187	0.677273	0.842011
LmxM.33.3380	884.771	0.0141558	0.145109	0.0975529	0.922287	0.968956
LmxM.15.0270	883.831	0.677666	0.123108	5.50463	3.6994e-08	1.07244e-06
LmxM.27.2380	272.875	-0.248097	0.317127	-0.782326	0.434023	0.658432
LmxM.20.0930	1862.86	-0.457011	0.119096	-3.83733	0.000124381	0.00118659
LmxM.26.2305	464.211	0.564407	0.140545	4.01583	5.92358e-05	0.000631299
LmxM.25.0970	1822.23	0.117485	0.107483	1.09306	0.274368	0.494282
LmxM.07.0380	2072.99	-0.327793	0.0772825	-4.24149	2.22041e-05	0.000269626
LmxM.36.1700	569.449	0.414443	0.414106	1.00082	0.316916	0.544899
LmxM.08_29.1660	1170.52	-0.367735	0.148042	-2.48399	0.012992	0.0525876
LmxM.36.1300	930.306	0.0777282	0.121424	0.640139	0.522083	0.730383
LmxM.16.0400	1563.95	-0.0628237	0.137307	-0.457542	0.647282	0.82397
LmxM.34.4540	1515.64	-0.184858	0.0888101	-2.0815	0.037388	0.119308
LmxM.04.0800	1379.48	0.187699	0.10854	1.7293	0.0837547	0.217319
LmxM.22.0100	28.3954	-0.504517	0.809904	-0.622934	0.533328	0.740703
LmxM.31.0210	1306.19	0.205151	0.0986701	2.07916	0.0376022	0.119806
LmxM.11.0270	371.142	-0.607437	0.104846	-5.79362	6.88838e-09	2.53179e-07
LmxM.29.0440	787.879	-0.125201	0.109106	-1.14751	0.251169	0.469972
LmxM.31.2340	196.306	0.340418	0.434933	0.782691	0.433809	0.658432
LmxM.27.0290	2231.97	0.277261	0.132972	2.08511	0.0370595	0.11849
LmxM.08_29.0380	925.122	0.228131	0.111147	2.05252	0.0401194	0.12583
LmxM.20.1160	1526.84	-0.0383271	0.140711	-0.272382	0.785329	0.906818
LmxM.36.0840	207.541	-0.0621708	0.817833	-0.076019	0.939404	0.975544
LmxM.29.2040	1079.77	-0.217299	0.276578	-0.78567	0.432061	0.656544
LmxM.33.3420	1964.53	-0.192613	0.119839	-1.60727	0.107995	0.261893
LmxM.24.0410	844.375	0.466448	0.0853749	5.46353	4.66768e-08	1.30268e-06
LmxM.10.0790	2100.06	-0.0539585	0.155809	-0.346312	0.729108	0.876697
LmxM.08.0400	1442.4	-0.287798	0.129838	-2.2166	0.0266506	0.0917285
LmxM.33.3660	656.349	-0.154253	0.344549	-0.447695	0.654373	0.827772
LmxM.28.2050	1433.9	-0.102141	0.115356	-0.885441	0.375919	0.60369
LmxM.13.0780	1169.96	-0.450407	0.20494	-2.19775	0.027967	0.0954192
LmxM.32.2830	204.209	-0.0659642	0.423095	-0.155908	0.876105	0.952082
LmxM.33.3100	211.522	0.821411	0.382079	2.14985	0.0315673	0.104838
LmxM.06.0970	934.595	-0.0214697	0.0664784	-0.322957	0.746728	0.885469
LmxM.31.1470	690.957	0.309055	0.0895271	3.45208	0.000556282	0.00409648
LmxM.16.1540	774.376	0.698453	0.222171	3.14376	0.0016679	0.0101944
LmxM.04.1180	937.482	0.365919	0.201014	1.82037	0.0687031	0.189937
LmxM.06.0600	1299.84	-0.102531	0.0613312	-1.67176	0.0945708	0.238104
LmxM.25.0940	883.491	-0.442209	0.121591	-3.63684	0.000276	0.00230926
LmxM.02.0130	654.371	-0.237218	0.155148	-1.52898	0.126271	0.292183
LmxM.01.0800	1371.42	-0.185405	0.168318	-1.10151	0.270674	0.491034
LmxM.20.1470	1136.01	-0.107732	0.138805	-0.77614	0.437666	0.660914
LmxM.14.0620	1313.58	0.0131918	0.0841994	0.156673	0.875503	0.951553
LmxM.21.0710	1140.93	0.0723698	0.172354	0.41989	0.674566	0.84031
LmxM.08_29.2100	672.183	-0.0984336	0.386579	-0.254627	0.799011	0.915193
LmxM.11.1090	238.623	0.365889	0.258553	1.41514	0.157026	0.341558
LmxM.26.2670	133.465	0.222025	0.773334	0.287101	0.774035	0.900598
LmxM.18.0460	833.118	-0.0656829	0.150183	-0.437352	0.661856	0.831918
LmxM.29.0710	600.932	0.352123	0.186997	1.88304	0.0596947	0.170471
LmxM.36.1500	780.249	0.035418	0.121899	0.290552	0.771394	0.899049
LmxM.32.0180	368.76	-0.393786	0.154415	-2.55017	0.010767	0.0455523
LmxM.27.1280	745.743	-0.100557	0.131668	-0.763721	0.445034	0.667753
LmxM.29.2840	989.815	0.410505	0.119284	3.44143	0.000578658	0.00423852
LmxM.31.1930	1266.84	0.193399	0.25962	0.744933	0.456313	0.678489
LmxM.22.0650	1126.73	0.212664	0.172233	1.23475	0.216925	0.42624
LmxM.21.1490	539.528	0.0377579	0.412673	0.091496	0.927098	0.971341
LmxM.34.1480	2845.53	0.489996	0.530488	0.923672	0.355657	0.585508
LmxM.07.1120	2051.91	-0.0933714	0.164894	-0.56625	0.571224	0.769829
LmxM.34.0400a	5682.31	-0.235243	0.196668	-1.19614	0.231641	0.444442
LmxM.36.2180	1712.91	0.266478	0.0965811	2.75911	0.00579586	0.0277426
LmxM.36.4170	2273.35	0.506516	0.0880326	5.75373	8.72945e-09	3.12476e-07
LmxM.08.0950	1386.7	-0.483735	0.173578	-2.78684	0.00532241	0.0259286
LmxM.24.0550	664.277	0.0464143	0.150298	0.308815	0.757463	0.891123
LmxM.36.3320	606.624	-0.169107	0.149348	-1.1323	0.257508	0.47674
LmxM.33.3470	639.553	0.427064	0.274389	1.55642	0.119609	0.281033
LmxM.31.0920	969.586	0.00979351	0.0880414	0.111238	0.911428	0.964906
LmxM.07.0760	1120.38	-0.0747616	0.291708	-0.256289	0.797728	0.914338
LmxM.25.0280	776.4	0.305459	0.170182	1.7949	0.0726695	0.19799
LmxM.05.0020	1765.6	-0.648775	0.226834	-2.86013	0.00423471	0.0217359
LmxM.24.1040	900.645	0.438805	0.224598	1.95374	0.0507323	0.151278
LmxM.34.4160	1410.98	0.12438	0.113391	1.09691	0.272679	0.492426
LmxM.22.0250	187.013	0.0798846	0.314456	0.25404	0.799464	0.915265
LmxM.33.0410	3280.68	0.0841046	0.0753713	1.11587	0.264478	0.484631
LmxM.27.0620	822.162	-0.163544	0.0947882	-1.72537	0.0844615	0.218946
LmxM.13.0390	1001.96	-0.219511	0.2825	-0.777029	0.437142	0.660797
LmxM.24.2270	678.111	-0.132589	0.140123	-0.946235	0.344029	0.574638
LmxM.05.0580	1080.84	0.0571177	0.285612	0.199984	0.841493	0.935082
LmxM.32.0900	1930.94	-0.123727	0.0650559	-1.90185	0.0571906	0.164992
LmxM.36.5960	64.164	0.0765503	0.667679	0.114651	0.908722	0.963863
LmxM.20.1370	183.06	0.0622684	0.372218	0.16729	0.867142	0.947343
LmxM.25.0060	1025.7	0.00955302	0.193735	0.0493098	0.960672	0.983978
LmxM.14.1045	1205.58	0.255116	0.139958	1.8228	0.0683332	0.189105
LmxM.29.0600	181.796	0.452682	0.67433	0.671307	0.502025	0.714957
LmxM.14.1270	25681.4	-0.04504	0.211615	-0.212839	0.831452	0.930983
LmxM.19.1345	151.555	0.221153	0.313506	0.70542	0.480549	0.69729
LmxM.27.1780	99.347	0.316682	0.944025	0.33546	0.737278	0.880613
LmxM.03.0480	1461.8	0.352535	0.123341	2.85821	0.00426038	0.0218268
LmxM.30.0460e	112.629	-1.56021	0.20481	-7.61782	2.58002e-14	2.74309e-12
LmxM.29.1240	940.82	0.107232	0.114458	0.936863	0.348829	0.579248
LmxM.34.0120	914.467	0.333332	0.116794	2.85402	0.004317	0.0220241
LmxM.24.1950	1578.5	-0.124908	0.0863959	-1.44576	0.148243	0.328353
LmxM.08.0510	2009.42	-0.0773395	0.135515	-0.570709	0.568197	0.766879
LmxM.33.2540	514.529	0.0618043	0.449981	0.137349	0.890755	0.956441
LmxM.34.1230	1886.63	0.924845	0.157454	5.87373	4.26093e-09	1.64696e-07
LmxM.06.0480	993.881	0.0509506	0.225593	0.225852	0.821316	0.925077
LmxM.15.1390	748.177	0.172322	0.185788	0.927522	0.353655	0.583568
LmxM.34.2230	1153.96	-0.0273611	0.0812188	-0.336882	0.736206	0.880218
LmxM.33.3240	891.822	-0.0624199	0.0722213	-0.864286	0.387431	0.615538
LmxM.29.1550	1415.72	-0.258619	0.123352	-2.0966	0.0360292	0.116143
LmxM.26.0350	892.232	-0.0581816	0.0690221	-0.842941	0.399261	0.627193
LmxM.36.1460	946.992	0.513472	0.186831	2.74833	0.00598996	0.0284895
LmxM.14.0940	581.952	0.478338	0.303515	1.57599	0.115028	0.273587
LmxM.25.1110	2173.97	-0.103555	0.126466	-0.818835	0.41288	0.640038
LmxM.29.2550	251.749	0.19885	0.299515	0.663905	0.506751	0.719076
LmxM.21.0800	2484.08	0.356213	0.225205	1.58173	0.113712	0.271203
LmxM.31.0250	1424.16	-0.101586	0.283143	-0.358781	0.719759	0.871155
LmxM.07.0950	1520.47	-0.451003	0.157737	-2.8592	0.00424705	0.0217721
LmxM.08_29.0590	1124.78	-0.312417	0.0674387	-4.63261	3.61091e-06	5.53606e-05
LmxM.27.1650	949.093	-0.325069	0.104138	-3.12152	0.0017992	0.0108599
LmxM.02.0330	616.6	-0.374191	0.149894	-2.49637	0.0125473	0.0511394
LmxM.16.0860	1340.46	0.329948	0.15197	2.17114	0.0299207	0.10071
LmxM.36.2510	822.685	0.238539	0.120948	1.97224	0.0485824	0.146191
LmxM.19.0770	1531.73	-0.318407	0.13463	-2.36506	0.0180273	0.0682386
LmxM.11.1340	568.694	-0.137933	0.148864	-0.926569	0.354151	0.584004
LmxM.27.1295	445.852	-0.500621	0.12615	-3.96846	7.23391e-05	0.00074446
LmxM.31.2890	2135.89	-0.0756127	0.0812928	-0.930128	0.352305	0.582552
LmxM.27.2350	441.187	0.190313	0.214137	0.888744	0.37414	0.602039
LmxM.36.1340	962.48	-0.300127	0.166458	-1.80302	0.0713855	0.195385
LmxM.29.3010	1409.94	0.152772	0.0869417	1.75718	0.0788878	0.208435
LmxM.29.0150	1040.08	-0.0841517	0.132209	-0.636507	0.524446	0.732776
LmxM.06.0740	460.052	-0.058243	0.120698	-0.482552	0.629414	0.812474
LmxM.29.1920	297.449	0.31157	0.458916	0.678926	0.497185	0.710893
LmxM.07.0150	562.97	-0.132662	0.119402	-1.11105	0.266545	0.48701
LmxM.33.0280	497.363	-0.680314	0.387149	-1.75724	0.078877	0.208435
LmxM.32.1470	53.6378	0.416836	0.695573	0.59927	0.548993	0.75279
LmxM.34.3020	1638.78	0.139162	0.134978	1.031	0.302542	0.52833
LmxM.09.1310	527.608	0.00270382	0.146955	0.018399	0.985321	0.994788
LmxM.20.0570	626.902	0.0116414	0.215454	0.0540322	0.956909	0.982391
LmxM.21.1710	4760.47	0.592841	0.215942	2.74538	0.00604416	0.028681
LmxM.09.0820	1195.04	-0.408292	0.179431	-2.27548	0.022877	0.0812187
LmxM.19.1080	1090.14	0.110552	0.106277	1.04023	0.298235	0.523756
LmxM.36.0450	386.665	0.57244	0.26188	2.18589	0.0288238	0.0976443
LmxM.36.1720	2577.51	-0.251984	0.0895309	-2.81449	0.00488553	0.024238
LmxM.30.0970	1893.35	-0.127799	0.0557775	-2.29124	0.0219498	0.0792252
LmxM.29.0670	6884.24	0.0348141	0.211002	0.164994	0.868949	0.948002
LmxM.32.2170	1381.76	-0.0988329	0.139584	-0.708053	0.478913	0.696131
LmxM.34.4045	868.561	0.103457	0.234686	0.440832	0.659335	0.831287
LmxM.08_29.1870	866.913	0.101834	0.125205	0.813337	0.416025	0.643459
LmxM.06.0010	21312.1	-0.146509	0.258939	-0.565805	0.571527	0.770107
LmxM.36.1640	9713.76	-0.275011	0.266175	-1.0332	0.301511	0.527521
LmxM.33.0750	860.315	-0.070205	0.120922	-0.580582	0.561522	0.761742
LmxM.10.0880	2280.85	-0.0117129	0.100993	-0.115977	0.907671	0.963718
LmxM.10.0970	11812.3	-0.504006	0.30315	-1.66256	0.0963996	0.241454
LmxM.34.3080	433.994	0.311355	0.286536	1.08662	0.277207	0.498088
LmxM.26.0940	1162.6	-0.26988	0.0873603	-3.08927	0.00200649	0.0118674
LmxM.24.0340	721.678	-0.217619	0.210098	-1.0358	0.300297	0.526501
LmxM.19.1270	1383.22	-0.236307	0.156233	-1.51253	0.130399	0.299463
LmxM.02.0360	683.574	-0.169006	0.134829	-1.25348	0.21003	0.417979
LmxM.23.0280	1776.06	-0.177586	0.0744164	-2.38638	0.017015	0.0652031
LmxM.34.2950	820.056	-0.229281	0.104049	-2.20358	0.0275539	0.0944033
LmxM.11.1160	853.71	0.20593	0.29332	0.702066	0.482638	0.698955
LmxM.17.1030	315.987	0.0756577	0.540663	0.139935	0.888711	0.95569
LmxM.31.2790	721.166	0.0410874	0.150615	0.272798	0.785009	0.906576
LmxM.26.0440	1308.98	0.0753544	0.096267	0.782765	0.433765	0.658432
LmxM.05.0570	2806.83	-1.06253	0.13532	-7.85198	4.09511e-15	5.35159e-13
LmxM.12.0030	2345.9	0.393342	0.171408	2.29477	0.0217461	0.0786969
LmxM.33.3230	1259.35	-0.100953	0.149217	-0.676551	0.498691	0.712066
LmxM.36.0990	5724.77	-0.121378	0.165299	-0.734294	0.462769	0.683282
LmxM.16.1360	1878.22	0.0209931	0.132731	0.158162	0.874329	0.950779
LmxM.34.3160	1230.87	-0.316818	0.177699	-1.78289	0.074605	0.201488
LmxM.23.0880	732.941	-0.204517	0.128465	-1.59201	0.111383	0.267584
LmxM.19.0350	1641.88	-0.0794695	0.14196	-0.5598	0.575616	0.772838
LmxM.26.0910	832.084	0.0236565	0.106228	0.222695	0.823773	0.926279
LmxM.08_29.2310	310.917	0.462379	0.368634	1.2543	0.209732	0.417789
LmxM.33.0300	1097.25	0.152215	0.0982579	1.54913	0.12135	0.283618
LmxM.33.2473	551.22	-0.0061292	0.111627	-0.0549079	0.956212	0.982391
LmxM.08.0660	253.023	-0.0611645	0.417695	-0.146433	0.883579	0.954928
LmxM.32.1090	141.667	-0.0951195	0.410756	-0.231572	0.81687	0.923303
LmxM.07.1030	923.12	-0.0957616	0.09508	-1.00717	0.313854	0.541477
LmxM.02.0670	838.331	-0.19855	0.120964	-1.64141	0.100713	0.249599
LmxM.29.2630	816.455	0.247432	0.153881	1.60794	0.107849	0.261614
LmxM.34.0080	747.531	-0.111374	0.113158	-0.98423	0.325003	0.553183
LmxM.02.0510	565.779	-0.0791103	0.119956	-0.659493	0.509579	0.721216
LmxM.22.0180	258.99	0.0906219	0.603956	0.150047	0.880727	0.953927
LmxM.30.1170	3091.36	-0.441958	0.187975	-2.35115	0.0187156	0.0703266
LmxM.02.0550	3713.32	0.233206	0.093452	2.49546	0.0125792	0.0512443
LmxM.14.1300	513.474	-0.29385	0.317927	-0.924269	0.355346	0.585403
LmxM.31.2650	687.909	-0.262581	0.255363	-1.02827	0.303824	0.529422
LmxM.29.2621	472.17	0.221996	0.12702	1.74773	0.0805115	0.210965
LmxM.36.0310	617.133	0.181313	0.0962432	1.8839	0.0595783	0.170197
LmxM.32.2920	97.712	-0.168561	0.771782	-0.218405	0.827114	0.928501
LmxM.22.0560	1662.68	-0.210428	0.108174	-1.94528	0.0517409	0.153231
LmxM.08_29.0130	1059.26	-0.00689372	0.0709793	-0.097123	0.922629	0.969001
LmxM.33.1890	29.343	-1.05714	0.374205	-2.82503	0.00472763	0.0236756
LmxM.30.1730	408.423	-0.165349	0.478847	-0.345306	0.729864	0.877061
LmxM.31.3830	422.196	0.0498146	0.152683	0.326261	0.744227	0.884014
LmxM.13.1040	2136.35	-0.484039	0.069491	-6.96549	3.27269e-12	2.40572e-10
LmxM.08_29.0470	385.542	0.0984507	0.266905	0.36886	0.712232	0.865251
LmxM.32.1430	506.336	-0.0273928	0.147473	-0.185747	0.852643	0.940347
LmxM.34.4630	1560.15	-0.125747	0.104127	-1.20762	0.227193	0.439388
LmxM.24.1660	386.538	-0.249774	0.165739	-1.50703	0.131802	0.301759
LmxM.25.0560	1341.83	-0.179747	0.111546	-1.61141	0.10709	0.260619
LmxM.10.1240	813.803	0.496788	0.16653	2.98317	0.00285276	0.0159665
LmxM.36.5380	999.682	0.217736	0.147119	1.48	0.138874	0.313505
LmxM.30.2850	1309.85	-0.297254	0.175153	-1.69711	0.0896762	0.228224
LmxM.16.1490	784.973	-0.257507	0.12075	-2.13257	0.0329599	0.108467
LmxM.32.0020	384.868	-0.129933	0.236498	-0.549405	0.582727	0.777608
LmxM.22.1110	2433.41	0.0872854	0.0934332	0.934201	0.3502	0.580379
LmxM.12.0070	1356.38	0.0084445	0.0662712	0.127423	0.898605	0.9595
LmxM.23.1000	563.546	-0.193072	0.182737	-1.05656	0.290712	0.514938
LmxM.31.2160	696.992	-0.267295	0.122154	-2.18819	0.0286561	0.0971687
LmxM.33.2620	1125.5	0.026075	0.0923878	0.282234	0.777764	0.902673
LmxM.29.1880	415.895	0.0880997	0.160553	0.548727	0.583193	0.777902
LmxM.25.0040	1533.61	-0.147356	0.137224	-1.07384	0.282895	0.505442
LmxM.03.0310	1862.19	0.100252	0.0775336	1.29301	0.196008	0.398158
LmxM.10.1050	1002.95	-0.194847	0.211573	-0.920946	0.357079	0.586881
LmxM.26.2460	1081.66	0.0618719	0.140039	0.44182	0.65862	0.830894
LmxM.28.1260	1143.33	-0.0850045	0.141186	-0.602074	0.547125	0.751039
LmxM.28.0790	1067.29	0.0617936	0.0955502	0.646713	0.517818	0.726481
LmxM.33.0420	213.347	0.228673	0.163177	1.40137	0.161103	0.347487
LmxM.20.0540	523.627	-0.0934803	0.168001	-0.556426	0.57792	0.77429
LmxM.36.2900	882.861	0.044988	0.0958423	0.469397	0.638786	0.818414
LmxM.01.0520	4494.32	0.326154	0.289444	1.12683	0.259815	0.478537
LmxM.13.0660	1088.34	0.237169	0.119026	1.99258	0.0463077	0.140683
LmxM.29.2780	229.059	0.341713	0.226954	1.50565	0.132158	0.302322
LmxM.17.1290	3091.82	0.112453	0.155588	0.72276	0.469827	0.690114
LmxM.26.1460	430.473	0.821057	0.246083	3.33651	0.000848378	0.00580124
LmxM.23.0060	1143.7	-0.206801	0.163155	-1.26752	0.204971	0.411
LmxM.23.1405	1348.44	-0.299523	0.137365	-2.18049	0.0292213	0.0986385
LmxM.14.0740	281.769	-0.0121581	0.239957	-0.0506679	0.95959	0.983007
LmxM.32.2090	871.867	-0.201519	0.164268	-1.22677	0.219909	0.431177
LmxM.20.1240	1943.91	-0.281208	0.0734374	-3.82922	0.000128552	0.00121233
LmxM.11.0140	789.855	0.135657	0.111328	1.21854	0.223018	0.434274
LmxM.15.0930	1511.04	0.411165	0.181177	2.26941	0.0232432	0.0821646
LmxM.03.0800	2304.11	0.173928	0.106309	1.63605	0.101829	0.251608
LmxM.11.1350	1545.97	0.114153	0.138755	0.822699	0.410679	0.638322
LmxM.36.2480	1599.49	-0.731084	0.173705	-4.20876	2.56775e-05	0.000305495
LmxM.30.0090	2141.53	0.0389478	0.0710395	0.548256	0.583516	0.778116
LmxM.23.0610	870.521	-0.301343	0.327705	-0.919557	0.357804	0.587633
LmxM.34.2820	258.781	-0.842822	0.201004	-4.19306	2.75214e-05	0.000325551
LmxM.24.1790	520.621	-0.0165654	0.155821	-0.10631	0.915336	0.965856
LmxM.34.4020	785.684	0.0831204	0.222008	0.374403	0.708105	0.863884
LmxM.08_29.0830	698.938	0.198862	0.0881952	2.2548	0.0241461	0.0847015
LmxM.34.1410	2580	0.131483	0.147477	0.891551	0.372634	0.600841
LmxM.34.0980	1441.84	0.623931	0.178482	3.49576	0.000472712	0.00354448
LmxM.22.1160	1372.14	-0.0686182	0.145878	-0.470382	0.638082	0.818017
LmxM.34.4030	2053.26	0.00339869	0.0757631	0.0448594	0.964219	0.985266
LmxM.36.0770	898.47	0.656726	0.123824	5.30372	1.13464e-07	2.79685e-06
LmxM.30.1440a	48.2886	0.815868	0.538755	1.51436	0.129935	0.298815
LmxM.27.0870	1808.35	0.129343	0.137239	0.942463	0.345956	0.576336
LmxM.09.0940	2053.58	-0.276149	0.0826299	-3.342	0.000831757	0.00570655
LmxM.20.1520	2068.53	-0.281981	0.0813164	-3.4677	0.000524933	0.00388649
LmxM.12.0680	1083.23	-0.205967	0.09028	-2.28143	0.0225231	0.0803866
LmxM.34.4270	435.8	0.453343	0.153357	2.95612	0.00311534	0.0170876
LmxM.10.0860	412.193	-0.115791	0.181033	-0.639612	0.522425	0.730614
LmxM.27.1160	1041.44	-0.0425533	0.125316	-0.339568	0.734182	0.879539
LmxM.18.0220	1130.7	0.143254	0.0790721	1.81169	0.0700345	0.192455
LmxM.31.1990	526.378	0.167765	0.117419	1.42877	0.15307	0.335613
LmxM.10.0980	791.541	0.421015	0.247476	1.70124	0.0888986	0.227064
LmxM.08_29.0805	529.342	0.556951	0.132876	4.1915	2.77116e-05	0.000326862
LmxM.27:ncRNA:rfamscan:724273-724377	89.4625	0.32443	0.352453	0.920489	0.357317	0.587067
LmxM.28.0080	712.596	-0.384325	0.276433	-1.3903	0.164437	0.351639
LmxM.36.0130	794.251	0.00511895	0.100305	0.0510341	0.959298	0.983007
LmxM.16.0070	1033.83	-0.415499	0.209567	-1.98265	0.047406	0.14349
LmxM.32.1050	326.367	-0.100646	0.202011	-0.498218	0.61833	0.804347
LmxM.24.1010	653.527	-0.117213	0.157627	-0.743607	0.457114	0.67882
LmxM.07.0140	655.581	0.0699485	0.179092	0.390573	0.696113	0.855643
LmxM.02.0110	624.854	-0.24372	0.127314	-1.91432	0.0555794	0.161325
LmxM.24.1900	919.105	0.139951	0.106866	1.30959	0.190333	0.390673
LmxM.18.1650	1424.73	0.17056	0.129496	1.3171	0.187804	0.386838
LmxM.21.1560	1593.68	0.219595	0.134179	1.63659	0.101717	0.251482
LmxM.29.3015	864.935	0.008392	0.212955	0.0394073	0.968566	0.98723
LmxM.08.0840	274.669	-0.262307	0.217892	-1.20384	0.228652	0.441202
LmxM.32.2100	1071.11	0.0123016	0.125517	0.0980075	0.921926	0.968956
LmxM.21.0300	994.553	-0.0337842	0.173303	-0.194943	0.845438	0.936683
LmxM.28.0370	897.077	-0.526274	0.159967	-3.2899	0.00100223	0.00673582
LmxM.36.5180	1327.32	-0.103874	0.169928	-0.61128	0.541014	0.745343
LmxM.28.2980	1026.09	0.457196	0.143453	3.18708	0.00143716	0.00903904
LmxM.36.2710	1427.51	0.236382	0.0651848	3.62634	0.000287469	0.00239064
LmxM.27.0430	1242.42	0.749062	0.162053	4.62233	3.7945e-06	5.79595e-05
LmxM.16.0360	1956.17	-0.291913	0.201518	-1.44857	0.147457	0.327261
LmxM.20.1410	1264.51	-0.471076	0.0929952	-5.06559	4.07132e-07	8.3381e-06
LmxM.04.0690	2482.61	-0.210475	0.103028	-2.04289	0.0410634	0.127624
LmxM.18.1530	1562.66	-0.325939	0.0711836	-4.57885	4.67533e-06	6.92303e-05
LmxM.14.0090	1591.34	-0.113555	0.100895	-1.12548	0.260387	0.479166
LmxM.05.0780	2298.54	0.173361	0.109182	1.58783	0.112326	0.268831
LmxM.36.5640	740.417	0.0298981	0.128426	0.232804	0.815913	0.922975
LmxM.25.2120	724.76	-0.0324524	0.0914445	-0.354887	0.722674	0.873152
LmxM.25.1250	624.425	-0.855376	0.106298	-8.04693	8.48959e-16	1.29435e-13
LmxM.36.4390	782.678	0.0455376	0.08376	0.543667	0.586671	0.780805
LmxM.17.0960	1122.4	-0.357281	0.0848618	-4.21015	2.55196e-05	0.000304497
LmxM.33.1070	1033.02	-0.75727	0.113726	-6.65873	2.76199e-11	1.72269e-09
LmxM.15.0180	1562.25	0.2512	0.115753	2.17013	0.0299968	0.100884
LmxM.07.0020	1022.74	0.186194	0.177711	1.04774	0.29476	0.519982
LmxM.05.0050	649.152	0.106802	0.134427	0.794501	0.426904	0.652925
LmxM.29.2765	281.493	0.19873	0.194629	1.02107	0.30722	0.533181
LmxM.34.1950	519.872	0.485641	0.116705	4.16126	3.16503e-05	0.000368567
LmxM.01.0580	1496.75	-0.202683	0.0857429	-2.36385	0.0180863	0.0684303
LmxM.34.3100	1831.14	0.735125	0.815839	0.901067	0.367553	0.596546
LmxM.13.0950	1480.9	-0.0619084	0.0787909	-0.785731	0.432025	0.656544
LmxM.14.0600	833.032	-0.471433	0.123069	-3.83065	0.000127808	0.00120808
LmxM.27.2200	1136.97	0.148371	0.106457	1.39371	0.163404	0.350067
LmxM.15.1360	780.963	-0.500626	0.172119	-2.9086	0.00363056	0.0192966
LmxM.13.1010	667.838	-0.134666	0.115604	-1.16489	0.244064	0.46082
LmxM.08_29.2870	870.355	-0.0200286	0.154625	-0.12953	0.896938	0.958683
LmxM.11.0980	1038.17	0.090004	0.0811447	1.10918	0.267353	0.48762
LmxM.27.1275	691.846	0.0349284	0.0805473	0.433638	0.664551	0.833627
LmxM.31.2880	703.372	0.207875	0.0971934	2.13878	0.0324536	0.107306
LmxM.23.0340	1089.15	0.106128	0.0742619	1.4291	0.152975	0.335582
LmxM.28.2540	842.996	-0.273826	0.114143	-2.39896	0.0164415	0.0636104
LmxM.08_29.1270	841.073	0.25649	0.283591	0.904435	0.365765	0.594754
LmxM.12.0100	498.598	0.18935	0.120562	1.57055	0.116286	0.275214
LmxM.29.2845	1445.81	0.0173766	0.192698	0.0901751	0.928148	0.971372
LmxM.29.0130	1140.62	-0.262342	0.108155	-2.42561	0.0152827	0.0599154
LmxM.36.3110	1342.99	-0.110778	0.151754	-0.729984	0.4654	0.685821
LmxM.15.0620	1124.18	-0.0288865	0.103029	-0.280373	0.779192	0.903387
LmxM.22.1660	382.493	-0.327782	0.267053	-1.2274	0.219671	0.430916
LmxM.31.2090	1278.72	0.0965132	0.136848	0.705261	0.480648	0.69729
LmxM.28.2790	1295.55	0.200264	0.103482	1.93526	0.0529586	0.155996
LmxM.27.0400	734.779	0.343052	0.169154	2.02804	0.0425562	0.131519
LmxM.36.4000	1183.67	-0.0689088	0.0859107	-0.802098	0.422496	0.649321
LmxM.08_29.1720	2152.41	1.626	0.274469	5.92415	3.13924e-09	1.26571e-07
LmxM.26.1260	2908.36	-0.752693	0.141673	-5.3129	1.07893e-07	2.68364e-06
LmxM.09.0060	2857.95	0.675611	0.206862	3.266	0.00109078	0.00722068
LmxM.27.0980	18.7793	-0.674081	0.542407	-1.24276	0.213957	0.421787
LmxM.20.1070	366.227	0.681409	0.202202	3.36994	0.000751835	0.00527695
LmxM.07.0750	574.397	-0.534679	0.179766	-2.97431	0.00293648	0.0163241
LmxM.32.2940	261.674	-0.676411	0.688535	-0.982392	0.325907	0.554315
LmxM.36.1280	596.29	-0.997471	0.165809	-6.0158	1.79001e-09	7.55751e-08
LmxM.14.1150	700.47	-0.417895	0.144648	-2.88906	0.00386399	0.0203014
LmxM.30.0720	2461.22	-0.0578792	0.408265	-0.141769	0.887263	0.955328
LmxM.28.2010	748.91	0.318252	0.139728	2.27766	0.022747	0.0810018
LmxM.24.2200	517.046	0.403795	0.156415	2.58157	0.00983531	0.0425508
LmxM.36.5830	400.15	0.318346	0.309465	1.0287	0.303622	0.529385
LmxM.07.1080	1526.01	0.167994	0.132234	1.27043	0.203933	0.409857
LmxM.24.1410	3078.91	0.392088	0.115965	3.38109	0.000721998	0.00511583
LmxM.23.1620	544.881	-0.238488	0.14885	-1.6022	0.109111	0.263513
LmxM.03.0090	654.6	1.03699	0.163168	6.35536	2.0794e-10	1.09741e-08
LmxM.28.2300	883.197	0.494002	0.126915	3.89237	9.92687e-05	0.000971795
LmxM.29.3310	1324.4	0.384297	0.21836	1.75992	0.078421	0.207668
LmxM.06.0150	901.453	-0.425635	0.270093	-1.57589	0.115052	0.273587
LmxM.31.0080	2128.38	0.139734	0.11715	1.19278	0.232957	0.446225
LmxM.33.1130	919.817	0.267701	0.153657	1.7422	0.0814742	0.212675
LmxM.27.0680	3425.19	0.344871	0.74478	0.463051	0.643328	0.821038
LmxM.26.0590	702.554	-0.00610752	0.0739113	-0.082633	0.934143	0.973907
LmxM.08_29.2720	1283.42	-0.524493	0.206264	-2.54282	0.010996	0.0461419
LmxM.30.1220	1600.46	0.65173	0.748535	0.870675	0.383932	0.611993
LmxM.33.1245	193.376	-0.307929	0.292432	-1.05299	0.292344	0.516842
LmxM.36.1600	1372.65	0.141197	0.105096	1.34351	0.179106	0.37426
LmxM.27.2180	1044.58	-0.319318	0.158312	-2.01702	0.0436935	0.134127
LmxM.24.1090	1889.12	-0.475783	0.0601215	-7.91369	2.49862e-15	3.42852e-13
LmxM.30.0440a	169.177	0.0362242	0.524015	0.0691282	0.944888	0.977171
LmxM.28.0360	265.62	0.0474665	0.253808	0.187017	0.851647	0.94002
LmxM.27.2090	800.682	0.0640053	0.094157	0.679772	0.496649	0.710377
LmxM.04.0020	85.7877	0.115675	0.448802	0.257743	0.796605	0.913434
LmxM.31.1420	1269.03	-0.438473	0.0742318	-5.90681	3.48805e-09	1.37956e-07
LmxM.23.1025	1853.72	0.0223478	0.162107	0.137858	0.890353	0.956331
LmxM.17.1330	816.286	-0.614802	0.105973	-5.80148	6.57326e-09	2.43773e-07
LmxM.06.0560	3153.2	0.687506	0.159902	4.29954	1.71154e-05	0.000214804
LmxM.36.0970	998.583	-0.0895609	0.102438	-0.874291	0.38196	0.609669
LmxM.12.0170	1074.86	0.0662733	0.123898	0.534902	0.592718	0.785034
LmxM.19.0790	1524.34	0.181626	0.101605	1.78758	0.073844	0.200041
LmxM.36.6630	790.731	0.207123	0.132169	1.5671	0.117091	0.276299
LmxM.08_29.2640	1229.1	0.175198	0.0608612	2.87864	0.00399394	0.0207901
LmxM.26.1030	1140.96	-0.2643	0.104315	-2.53367	0.0112874	0.0471241
LmxM.32.0570	834.451	0.169396	0.123904	1.36715	0.171577	0.362762
LmxM.08_29.2500	443.067	0.231411	0.398361	0.580909	0.561302	0.761742
LmxM.36.1980	1434.09	0.0424906	0.113675	0.37379	0.708561	0.863978
LmxM.30.0850	46.7761	0.552513	0.374586	1.475	0.140213	0.315082
LmxM.24.1110	1705.24	-0.420706	0.0797387	-5.27606	1.31994e-07	3.1775e-06
LmxM.17.0260	1028.65	0.566097	0.304138	1.86131	0.0626997	0.17733
LmxM.36.3080	160.883	-0.0573509	0.197933	-0.289749	0.772008	0.89936
LmxM.32.1780	1251.21	-0.0436671	0.102522	-0.425928	0.67016	0.837377
LmxM.26.1110	1677.8	-0.220729	0.0854412	-2.5834	0.00978327	0.0423925
LmxM.34.0180	777.602	0.941078	0.182053	5.16925	2.35032e-07	5.15006e-06
LmxM.36.2050	1670.44	0.147613	0.107463	1.37362	0.169561	0.359978
LmxM.14.1220	2410.29	0.0126023	0.147721	0.0853113	0.932014	0.972901
LmxM.10.0320	1497.73	-0.609869	0.0864207	-7.05698	1.70165e-12	1.34709e-10
LmxM.33.3720	590.8	-0.488999	0.0934334	-5.23367	1.6618e-07	3.86486e-06
LmxM.33.1350	556.739	-0.149754	0.124308	-1.2047	0.228318	0.440736
LmxM.36.5920	183.903	0.889313	0.351796	2.52792	0.011474	0.0478308
LmxM.08_29.1990	407.021	-0.0554986	0.16725	-0.331831	0.740017	0.882085
LmxM.11.0200	413.683	-0.0243551	0.249982	-0.0974277	0.922387	0.968956
LmxM.21.1570	652.934	-0.526163	0.294404	-1.78721	0.0739028	0.200041
LmxM.07.0740	2207.14	-0.372046	0.135544	-2.74484	0.00605406	0.0286949
LmxM.24.1080	445.946	-0.172668	0.155023	-1.11382	0.265356	0.485807
LmxM.26.1540	1324.38	-0.144765	0.0877367	-1.64999	0.0989445	0.246404
LmxM.06.0240	1744.52	-0.242999	0.0707157	-3.43628	0.000589769	0.00431223
LmxM.30.3010	1637.8	-0.234806	0.139307	-1.68553	0.0918871	0.232771
LmxM.29.3500	10872	-0.368244	0.142187	-2.58986	0.00960137	0.041736
LmxM.06.0090	162.386	0.212157	0.610415	0.347562	0.728169	0.876336
LmxM.23.1590	451.561	-0.178125	0.16744	-1.06381	0.287413	0.510633
LmxM.01.0330	864.267	0.43692	0.171371	2.54956	0.0107858	0.045585
LmxM.26.2530	308.711	-0.164929	0.344443	-0.478829	0.63206	0.813977
LmxM.34.2260	754.402	0.122315	0.244061	0.501167	0.616254	0.802915
LmxM.23.0790	827.538	0.139275	0.0831591	1.6748	0.0939728	0.236961
LmxM.31.1670	557.106	-0.233007	0.190965	-1.22015	0.222407	0.433596
LmxM.10.0945	1058.62	0.180289	0.134404	1.3414	0.179791	0.375214
LmxM.31.2180	1926.4	0.420808	0.125972	3.3405	0.000836289	0.00572809
LmxM.30.0960	719.417	0.130202	0.296217	0.439548	0.660264	0.831565
LmxM.20.0350	1700.67	0.0906251	0.117059	0.77418	0.438824	0.6619
LmxM.34.3040	743.862	0.29835	0.103505	2.88248	0.00394563	0.0206381
LmxM.29.0960	1659.59	-0.0941948	0.112958	-0.833893	0.404341	0.631685
LmxM.14.0200	409.814	-0.136864	0.143309	-0.955029	0.339563	0.568562
LmxM.29.0050	2131.99	0.117056	0.0653586	1.79098	0.0732962	0.199092
LmxM.29.2880	491.24	-0.203763	0.112782	-1.80671	0.0708082	0.194192
LmxM.20.0200	938.707	-0.333911	0.111111	-3.00521	0.002654	0.0149968
LmxM.17.1130	305.254	-0.405869	0.208284	-1.94864	0.0513388	0.152479
LmxM.34.3090	1081.02	-0.159149	0.111905	-1.42219	0.154973	0.338432
LmxM.08_29.0610	1784.51	-0.0519554	0.0528785	-0.982544	0.325832	0.554315
LmxM.28.0380	1740.49	-0.302067	0.0986981	-3.06051	0.00220961	0.0128473
LmxM.07.0620	1391.78	-0.319521	0.158475	-2.01622	0.0437766	0.134282
LmxM.12.0410	2500.32	-0.271962	0.1035	-2.62766	0.00859749	0.0381992
LmxM.25.0190	437.274	0.103606	0.127937	0.809823	0.418042	0.645663
LmxM.25.1760	1506.81	-0.291267	0.157039	-1.85474	0.0636333	0.179723
LmxM.19.1260	389.894	-0.0150665	0.242822	-0.0620475	0.950525	0.980119
LmxM.08_29.1460	1552.64	-0.208334	0.106671	-1.95305	0.0508132	0.15141
LmxM.32.0290	260.79	-0.0474313	0.506775	-0.0935943	0.925431	0.970325
LmxM.26.1940	921.341	-0.245207	0.10283	-2.38459	0.017098	0.0653817
LmxM.30.0630	2381.44	-0.436892	0.117085	-3.7314	0.000190421	0.00168861
LmxM.08_29.0050	373.386	0.335975	0.140178	2.39678	0.0165398	0.0638705
LmxM.29.0405	1024.76	-0.141663	0.216647	-0.653888	0.513184	0.723095
LmxM.02.0200partial	45.8736	0.101321	0.563541	0.179794	0.857314	0.942233
LmxM.27.1330	744.608	0.224034	0.0759817	2.94852	0.00319295	0.017409
LmxM.34.0820	2320.08	0.324536	0.445319	0.728772	0.466141	0.686414
LmxM.34.5290	1470.55	0.491813	0.184338	2.66799	0.0076307	0.0347091
LmxM.36.4950	801.03	-0.246064	0.0880516	-2.79454	0.00519737	0.0254248
LmxM.36.0490	987.584	0.367087	0.248239	1.47877	0.139203	0.313902
LmxM.34.2150	3097.28	0.00800417	0.0933439	0.0857493	0.931666	0.972888
LmxM.27.0370	467.659	-0.349832	0.0977716	-3.57805	0.000346162	0.00278044
LmxM.24.0940	753.022	0.352302	0.198852	1.77168	0.0764482	0.204217
LmxM.33.2790	1259.91	0.228596	0.0792634	2.88401	0.00392643	0.0205638
LmxM.31.1140	918.356	-0.106248	0.0729855	-1.45575	0.145463	0.323674
LmxM.36.6610	1266.53	-0.131366	0.119866	-1.09594	0.273103	0.492759
LmxM.34.4850	1072.91	0.231628	0.0732722	3.16119	0.00157125	0.00968998
LmxM.31.0570	666	0.00346876	0.0734764	0.0472091	0.962347	0.98472
LmxM.08.1200	459.21	-0.247094	0.182902	-1.35096	0.176708	0.370884
LmxM.29.1010	1366.22	-0.253407	0.133582	-1.89701	0.0578261	0.166637
LmxM.34.1930	889.168	0.236269	0.104861	2.25317	0.0242485	0.0849788
LmxM.31.2290	151.098	0.489513	0.415019	1.1795	0.238201	0.452494
LmxM.17.0340	1675.92	-0.10035	0.193473	-0.518674	0.603988	0.794096
LmxM.16.1400	868.208	-0.0241192	0.11947	-0.201886	0.840006	0.934706
LmxM.09.1380	1686.72	-0.262789	0.113869	-2.30782	0.0210093	0.0767389
LmxM.33.1600	12.3082	-1.3922	0.488909	-2.84756	0.00440563	0.0224037
LmxM.34.5100	12250.2	-0.0852479	0.268876	-0.317053	0.751203	0.88835
LmxM.17.0600	780.316	-0.37293	0.506779	-0.735884	0.461801	0.682342
LmxM.05.0250	449.863	-0.224756	0.137364	-1.6362	0.101798	0.251606
LmxM.10.0140	1674	-0.156912	0.0671417	-2.33703	0.0194375	0.0723786
LmxM.25.1443	45.3067	0.389795	0.691803	0.563448	0.57313	0.771024
LmxM.34.4240	27.7612	0.400408	1.08512	0.368998	0.712129	0.865251
LmxM.31.1220	1774.7	-0.0897645	0.0786946	-1.14067	0.254008	0.472916
LmxM.32.1610	1667.85	-0.0541719	0.183141	-0.295794	0.767387	0.896811
LmxM.27.2470	1148.88	-0.474825	0.133026	-3.56942	0.000357779	0.0028598
LmxM.30.2340	698.85	-0.115286	0.216699	-0.532009	0.594719	0.786179
LmxM.22.1200	122.92	0.27244	0.447572	0.608705	0.54272	0.746699
LmxM.09.1020	990.305	-0.180178	0.0754094	-2.38933	0.0168791	0.0648465
LmxM.24.1530	1367.49	0.146778	0.0831366	1.7655	0.0774792	0.205969
LmxM.08.0480	1160.43	-0.24128	0.134981	-1.78751	0.073855	0.200041
LmxM.30.1210	2617.98	-0.247971	0.131019	-1.89263	0.0584077	0.167831
LmxM.08.1030a	531.243	-0.334741	0.125897	-2.65884	0.00784101	0.0355088
LmxM.29.3540	1085.61	-0.164989	0.0663315	-2.48734	0.0128702	0.0521701
LmxM.27.1850	1473.28	-0.146949	0.158794	-0.925411	0.354752	0.584602
LmxM.14.1040	611.223	0.352869	0.119894	2.94319	0.00324854	0.0176187
LmxM.16.1610	1513.02	0.349227	0.142969	2.44268	0.0145788	0.0576501
LmxM.03.0210	1762.25	0.284334	0.14822	1.91833	0.0550691	0.160376
LmxM.34.0730	621.798	-0.321278	0.117834	-2.72652	0.00640059	0.029958
LmxM.34.2860	368.523	0.246466	0.140743	1.75118	0.0799154	0.210407
LmxM.12.1260	564.864	-0.100233	0.321862	-0.311415	0.755485	0.890212
LmxM.33.1180	1204.29	0.0626326	0.114443	0.547281	0.584186	0.778757
LmxM.07.1040	1228.94	0.187905	0.087391	2.15017	0.0315421	0.104797
LmxM.08_29.0230	585.479	0.0472826	0.201329	0.234852	0.814324	0.922191
LmxM.32.1260	1456.76	0.0954051	0.117583	0.811386	0.417144	0.644705
LmxM.30.1420	452.936	-0.070805	0.814266	-0.0869557	0.930707	0.97277
LmxM.01.0510	242.151	-0.56776	0.307877	-1.84411	0.0651669	0.182823
LmxM.29.0630	1786.17	0.100143	0.0996782	1.00467	0.315057	0.54265
LmxM.31.3960	1181.39	-0.0285381	0.116572	-0.244812	0.806602	0.918188
LmxM.28.1940	3058.6	-0.152858	0.0757804	-2.01712	0.0436828	0.134127
LmxM.25.0990	430.15	0.274375	0.219093	1.25232	0.210453	0.418516
LmxM.32.1760	39.4545	-0.599508	0.491153	-1.22061	0.222232	0.433596
LmxM.36.6490	850.952	0.174652	0.138111	1.26458	0.206022	0.411935
LmxM.16.0830	975.685	0.0657173	0.0860173	0.764001	0.444867	0.667732
LmxM.11.1200	1076.86	-0.451899	0.0798572	-5.65884	1.52396e-08	4.87119e-07
LmxM.26.0650	2392.92	-0.0470852	0.0760871	-0.618833	0.536027	0.742322
LmxM.19.1040	1110.97	-0.100222	0.178158	-0.562547	0.573744	0.771331
LmxM.31.0320	305.669	0.248869	0.216929	1.14724	0.251283	0.469972
LmxM.33.0340	1360.18	-0.178084	0.0798468	-2.23032	0.0257259	0.0893499
LmxM.14.0570	1402.03	0.0186126	0.0908586	0.204852	0.837688	0.934257
LmxM.03.0670	325.378	0.56588	0.198089	2.8567	0.00428072	0.0218902
LmxM.23.0320	720.48	0.0484116	0.117783	0.411024	0.681055	0.844065
LmxM.21.0110	887.984	-0.00535745	0.173922	-0.0308036	0.975426	0.990388
LmxM.34.1060	769.078	0.063902	0.0992001	0.644173	0.519463	0.727953
LmxM.29.3330	1519.94	0.865308	0.186203	4.64712	3.36605e-06	5.25857e-05
LmxM.28.1650	1973.28	-0.236375	0.283291	-0.83439	0.404061	0.63148
LmxM.08_29.1250	1119.6	0.0465207	0.0811153	0.573513	0.566297	0.765445
LmxM.23.1045	1317.23	-0.0450817	0.140364	-0.321178	0.748075	0.885918
LmxM.12.1330	220.363	-0.395652	0.493119	-0.802347	0.422352	0.649321
LmxM.30.1080	1396.17	0.00835156	0.0751081	0.111194	0.911463	0.964906
LmxM.07.0420	1046.2	0.0984561	0.194307	0.506703	0.612363	0.800977
LmxM.18.0080	1407.64	0.324545	0.0644371	5.03662	4.73816e-07	9.56109e-06
LmxM.31.0730	1677.79	0.330218	0.091593	3.60527	0.000311828	0.00255451
LmxM.26.1755	489.645	0.088638	0.140506	0.630847	0.528141	0.735584
[truncated: 6,234 more rows]

## Sheet: downregulated
gene id	log2FoldChange	padj	annotation
LmxM.24.1840	-3.15604	1.29999e-21	lysophospholipase, putative
LmxM.24.1850	-3.09548	1.69783e-17	hypothetical predicted multi-pass transmembrane protein
LmxM.01.0830	-2.74334	0.000682316	hypothetical protein
LmxM.08.1171	-2.73543	0.0309699	hypothetical protein
LmxM.08_29.1090	-2.64327	0.00115186	ribosomal protein L1a, putative
LmxM.24.1830	-2.58243	1.18146e-26	hypothetical protein, conserved
LmxM.33.1590	-1.95441	1.45316e-08	tuzin-like protein
LmxM.05.1215	-1.8656	0.0175791	surface antigen-like protein
LmxM.05.0900	-1.80544	1.48601e-10	surface antigen-like protein
LmxM.30.0460e	-1.56021	2.74309e-12	hypothetical protein
LmxM.28.1600	-1.54633	3.64418e-33	helicase-like protein
LmxM.08.1060	-1.54353	0.000111477	cathepsin L-like protease, putative
LmxM.33.1570	-1.49316	3.47529e-09	tuzin-like protein
LmxM.18.1350	-1.48187	1.07438e-05	hypothetical protein, conserved
LmxM.19.0870	-1.47915	7.68218e-05	ATG8/AUT7/APG8/PAZ2, putative
LmxM.05.0241	-1.47564	9.36026e-06	viscerotropic leishmaniasis antigen, putative
LmxM.33.0070	-1.45143	0.0207116	ascorbate peroxidase, putative
LmxM.33.1610	-1.43128	0.000104125	tuzin-like protein
LmxM.04.0390	-1.41008	3.35619e-07	hypothetical protein
LmxM.33.1600	-1.3922	0.0224037	hypothetical protein
LmxM.21.0520	-1.36696	3.70591e-08	Nucleoporin NUP41
LmxM.29.2090	-1.36077	1.59419e-06	alcohol dehydrogenase, putative
LmxM.33.1730	-1.35341	3.33861e-20	hypothetical protein
LmxM.33.1810	-1.31518	0.00106181	tuzin-like protein
LmxM.34.1830a	-1.29528	7.91626e-07	tuzin-like protein
LmxM.33.1830	-1.28524	2.4225e-13	tuzin-like protein
LmxM.08_29.0251	-1.28015	0.000410173	thymine-7-hydroxylase, putative
LmxM.16.1140	-1.25047	1.45787e-08	WW domain containing protein, putative
LmxM.14.0720	-1.24299	0.000363731	hypothetical protein
LmxM.30.0460a	-1.24091	0.0207077	hypothetical protein
LmxM.30.0460b	-1.23809	6.22635e-06	hypothetical protein
LmxM.17.0733	-1.19114	1.26571e-07	hypothetical protein, conserved
LmxM.30.1200	-1.18469	2.37149e-06	cytochrome b5-like Heme/Steroid binding domain containing protein, putative
LmxM.04.0130	-1.16866	3.10791e-06	hypothetical protein
LmxM.09.0150	-1.16627	0.0465211	ATG8/AUT7/APG8/PAZ2, putative
LmxM.04.0190	-1.15448	4.34657e-05	surface antigen-like protein
LmxM.04.0180	-1.15447	1.28913e-06	surface antigen-like protein
LmxM.30.0450b	-1.15219	2.04714e-08	hypothetical protein
LmxM.31.1260	-1.14919	0.0272871	CRAL/TRIO domain containing protein, putative
LmxM.33.1580	-1.13955	0.0026056	hypothetical protein
LmxM.05.0430	-1.13924	6.95775e-13	hypothetical protein, conserved
LmxM.30.0450e	-1.12352	0.00101289	hypothetical protein, conserved
LmxM.33.1560a	-1.08343	0.00237277	hypothetical protein
LmxM.05.0910	-1.06593	3.38326e-20	hypothetical protein, conserved
LmxM.05.0570	-1.06253	5.35159e-13	hypothetical protein, conserved
LmxM.23.1665	-1.06237	3.7811e-06	PAP2 superfamily, putative
LmxM.33.1890	-1.05714	0.0236756	tuzin-like protein
LmxM.32.3110	-1.04733	3.15886e-18	hypothetical protein, conserved
LmxM.05.0680	-1.04186	7.01042e-11	sre-2/carboxylate carrier-like protein
LmxM.24.1780	-1.03695	3.20537e-08	fatty acid transporter protein-like protein
LmxM.14.0470	-1.01846	0.000631299	UDP-glucoronosyl and UDP-glucosyl transferase, putative
LmxM.33.1840	-1.01377	3.72076e-05	hypothetical protein
LmxM.24.0430	-1.00769	1.09654e-09	hypothetical protein, unknown function
LmxM.05.0840	-1.00354	3.06945e-05	hypothetical protein, unknown function
LmxM.33.1980	-1.00068	4.7981e-06	amastin-like surface protein, putative

## Sheet: upregulated
gene id	log2FoldChange	padj	annotation
LmxM.04.0310	2.1054	3.60977e-09	beta-fructofuranosidase, putative
LmxM.10.0390	1.82709	2.314e-11	GP63, leishmanolysin
LmxM.36.0020	1.74859	0.000123122	histone H4
LmxM.25.2450	1.64018	4.08114e-05	histone H4
LmxM.08_29.1720	1.626	1.26571e-07	histone H2A, putative
LmxM.29.1610	1.54523	0.00364988	ferric reductase transmembrane protein, putative
LmxM.04.0320	1.5308	3.92397e-05	hypothetical protein
LmxM.30.3180	1.49934	0.000156405	histone H4
LmxM.24.2110	1.44238	0.00338586	3-hydroxy-3-methylglutaryl-CoA synthase, putative
LmxM.03.0180	1.33665	5.38479e-08	zinc-finger of acetyl-transferase ESCO, putative
LmxM.18.0150	1.28123	1.13989e-05	serine/threonine protein phosphatase type 5, putative
LmxM.30.1190	1.27299	3.76566e-07	cytochrome b5-like Heme/Steroid binding domain containing protein, putative
LmxM.19.0920	1.23463	0.0233098	pteridine transporter, putative
LmxM.10.0470	1.22857	9.18307e-05	GP63, leishmanolysin
LmxM.18.0020	1.2192	5.85589e-15	diphosphomevalonate decarboxylase, putative
LmxM.36.0010	1.21861	0.0431543	phosphoglycan beta 1,3 galactosyltransferase 4
LmxM.21.0740	1.21662	6.05864e-05	ATPase subunit 9, putative
LmxM.09.0930	1.21349	2.98146e-07	calmodulin, putative
LmxM.34.1310	1.19743	4.10178e-06	histone H4
LmxM.32.1330	1.1834	2.44363e-13	glutamine aminotransferase, putative
LmxM.23.0730	1.18279	4.33905e-07	RNA-binding protein, putative
LmxM.24.2230	1.18094	1.13383e-05	Heme Response-1 protein, putative
LmxM.34.1890	1.17963	0.0496628	60S ribosomal protein L5, putative
LmxM.13.1620	1.13728	4.97e-05	squalene monooxygenase-like protein
LmxM.32.3240	1.13615	2.04632e-05	h1 histone-like protein
LmxM.08_29.2390	1.12407	0.0130918	kinesin, putative
LmxM.30.0800	1.11899	0.0171065	hypothetical protein, conserved
LmxM.32.1590	1.11782	1.24411e-36	3-ketoacyl-CoA reductase, putative
LmxM.25.2460	1.08508	0.0374118	phosphoglycan beta 1,3 galactosyltransferase 6
LmxM.08_29.0850	1.06278	1.82954e-06	High mobility group protein TDP1
LmxM.36.5820	1.06157	0.0112022	mkiaa0324 protein-like protein
LmxM.36.3360	1.05821	4.93996e-15	Bromodomain, putative
LmxM.34.1100	1.05609	2.1747e-14	hypothetical protein, conserved
LmxM.32.2390	1.05473	1.04539e-05	heat shock protein, putative
LmxM.26.0330	1.05464	1.26856e-06	mitotic cyclin, putative
LmxM.36.7000	1.05416	2.62613e-06	PSP1 C-terminal conserved region, putative
LmxM.13.0690	1.04817	0.00557431	PSP1 C-terminal conserved region, putative
LmxM.36.0550	1.0461	4.33905e-07	cdc2-related kinase 3, putative
LmxM.33.0010	1.04443	0.000108664	short chain dehydrogenase, putative
LmxM.31.2951	1.04397	1.02774e-08	nucleoside diphosphate kinase b
LmxM.22.0170	1.03988	5.96646e-06	hypothetical protein, conserved
LmxM.03.0090	1.03699	1.09741e-08	DNA primase large subunit, putative
LmxM.30.3060	1.03432	0.00433659	ferrous iron transport protein
LmxM.29.0790	1.03373	1.03612e-11	hypothetical protein, conserved
LmxM.19.0710	1.02834	1.46292e-07	glycosomal malate dehydrogenase
LmxM.07.0025	1.02348	3.34929e-05	histone-lysine N-methyltransferase, putative
LmxM.14.1360	1.02082	1.3315e-09	myo-inositol-1-phosphate synthase
LmxM.28.0890	1.01456	2.12267e-05	ribonucleoside-diphosphate reductase large chain, putative
LmxM.30.1800	1.01248	0.0144101	amino acid permease
LmxM.36.5845	1.01103	0.0092913	kinetoplast-associated protein, putative
LmxM.10.0990	1.01078	3.06027e-05	histone H3
LmxM.03.0960	1.00967	8.1677e-05	hypothetical protein, conserved
LmxM.36.3630	1.00434	0.0410126	hypothetical protein, unknown function
LmxM.30.0730	1.00098	0.000914719	hypothetical protein, unknown function
