# Supplementary material for: Impact on the Leishmania mexicana transcriptome due to knockout of genes encoding orthologs of methyltransferases involved in m1A and m5C mRNA modifications
Source: Parasit Vectors. 2025 Jul 31;18:315. doi: 10.1186/s13071-025-06969-8 (PMC12315365; doi:10.1186/s13071-025-06969-8)
Supplement: Supplementary file 9 — Additional file 9: Table S6. List of the RNA motifs identified with MEME suite tool. [file 13071_2025_6969_MOESM9_ESM.xlsx]

## Sheet: Table S6
REGION		RANK	ID	ALT_ID	CONSENSUS	TRUE POSITIVE %	FALSE POSITIVE %	ENRICHMENT RATIO	PVALUE	LOG_PVALUE	EVALUE	LOG_EVALUE	QVALUE	LOG_QVALUE	RBP MOTIF ANNOTATION	OBS
upregulated
5'UTR	TRMT61A	1	1-ACGCACACA	STREME-1	ACGCACACA	20.3	3.96	4.67	9.82e-07	-13.83	0.000244	-8.32	0.000212	-8.46	HNRNPLL	In general all proteins and their motifs are related to splicing. Streme-4 related with mRNA translation repression in D. melanogaster
		2	3-CCACCCCCC	STREME-3	CCACCCCCC	7.43	0	16	3.05e-05	-10.4	0.00757	-4.88	0.0033	-5.72	HNRNPK; PCBP2	In general all proteins and their motifs are related to splicing. Streme-4 related with mRNA translation repression in D. melanogaster
		3	ACRCACACAC	MEME-1	ACRCACACAC	28.71	11.88	2.36	0.000111	-9.11	0.0275	-3.59	0.00799	-4.83	HNRNPLL	In general all proteins and their motifs are related to splicing. Streme-4 related with mRNA translation repression in D. melanogaster
	NSUN2 2170	1	1-CACGCACGCA	STREME-1	CACGCACGCA	31.91	0	16	3.05e-05	-10.4	0.00757	-4.88	0.00726	-4.92	HNRNPLL; HNRNPP2; PFI1695c
		2	CACRCACGCA	MEME-1	CACRCACGCA	36.17	2.13	9	7.25e-05	-9.53	0.018	-4.02	0.00863	-4.75	HNRNPLL
	NSUN2 2540	no	-	-	-	-	-	-	-						-	In general all proteins and their motifs are related to splicing. Streme-4 related with mRNA translation repression in D. melanogaster
3'UTR	TRMT61A	1	2-GGGGGAGGGG	STREME-2	GGGGGAGGGG	42.93	6.06	6.62	2.38e-14	-31.37	5.95e-12	-25.85	4.53e-12	-26.12	HNRNPH2; SRSF1; HRP38; B52	In general all proteins and their motifs are related to splicing. Streme-4 related with mRNA translation repression in D. melanogaster
		2	4-GGUGGUGR	STREME-4	GGUGGUGR	40.4	5.56	6.75	9.24e-14	-30.01	2.31e-11	-24.49	8.8e-12	-25.46	BRU-3	In general all proteins and their motifs are related to splicing. Streme-4 related with mRNA translation repression in D. melanogaster
		3	1-CCCCCUCCC	STREME-1	CCCCCUCCC	29.29	3.54	7.38	6.17e-11	-23.51	1.54e-08	-17.99	3.92e-09	-19.36	PCBP2; HNRNPK
		4	AAAAAAAAA	MEME-2	AAAAAAAAA	14.65	2.53	5	3.19e-05	-10.35	0.00797	-4.83	0.00152	-6.49	PABPC4 ; PABP2
		5	RNCMPT00175	SHEP	AUAUUWA	19.7	6.06	3.08	0.000175	-8.65	0.0438	-3.13	0.00642	-5.05	Shep/SUP-26
	NSUN2 2170	no	-	-	-	-	-	-	-						-
	NSUN2 2540	1	ACACACACAC	MEME-2	ACACACACAC	31.51	4.11	6	5.37e-05	-9.83	0.0134	-4.32	0.0109	-4.52	IGF2BP2; IGF2BP3; HNRNPLL
downregulated
5'UTR	TRMT61A	no	-	-	-	-	-	-	-						-
	NSUN2 2170	no	-	-	-	-	-	-	-						-
	NSUN2 2540	no	-	-	-	-	-	-	-						-
3'UTR	TRMT61A	1	2-CCUCCCCCUC	STREME-2	CCUCCCCCUC	29.91	0.93	16.5	3.96e-09	-19.35	9.97e-07	-13.82	7.52e-07	-14.1	PCBP2	repression
		2	1-GGGGAGGGGA	STREME-1	GGGGAGGGGA	42.06	5.61	6.57	9.16e-09	-18.51	2.31e-06	-12.98	8.7e-07	-13.95	HNRNPH2; SRSF1; HRP38; B52
		3	3-GUUGCUGUUG	STREME-3	GUUGCUGUUG	57.94	14.02	3.94	3.04e-08	-17.31	7.66e-06	-11.78	1.93e-06	-13.16	no
		4	AUAUAUAUAU	MEME-2	AUAUAUAUAU	39.25	5.61	6.14	5.04e-08	-16.8	1.27e-05	-11.27	2.4e-06	-12.94	RBMS3
		5	GAAAAARAAA	MEME-5	GAAAAARAAA	36.45	4.67	6.67	7.03e-08	-16.47	1.77e-05	-10.94	2.67e-06	-12.83	SART3
		6	UGUGYGUGUG	MEME-3	UGUGYGUGUG	57.01	20.56	2.7	1.09e-05	-11.43	0.00275	-5.9	0.000345	-7.97	RBM38; BRU-1
	NSUN2 2170	1	1-CCUCCCCCCA	STREME-1	CCUCCCCCCA	66.67	3.33	10.5	2.29e-07	-15.29	5.76e-05	-9.76	3.26e-05	-10.33	PCBP2
		2	2-GCCGCUGU	STREME-2	GCCGCUGU	50	0	16	2.92e-06	-12.75	0.000732	-7.22	0.000207	-8.48	no
		3	4-CCCCCACCA	STREME-4	CCCCCACCA	40	0	13	6.18e-05	-9.69	0.0155	-4.17	0.00228	-6.08	PCBP1, PCBP2, LARK,PPRC1	repression
		4	5-GUGUGUGUGU	STREME-5	GUGUGUGUGU	50	3.33	8	6.42e-05	-9.65	0.0161	-4.13	0.00228	-6.08	PCBP1, PCBP2,
		5	3-CCUCGCCC	STREME-3	CCUCGCCC	73.33	20	3.29	0.000146	-8.83	0.0366	-3.31	0.00414	-5.49	RBM38; ARET; PAPI
	NSUN2 2540	1	GGGGGRGRG	MEME-6	GGGGGRGRG	43.24	4.05	8.25	9.94e-07	-13.82	0.000252	-8.29	0.000244	-8.32	RBM35B; HNRNPH2
		2	CCCCCUCCCC	MEME-4	CCCCCUCCCC	55.41	10.81	4.67	5.8e-06	-12.06	0.00147	-6.52	0.000712	-7.25	PCBP1, PCBP2, HNRNPK
